# Supplementary material for: Crystal structure of penta­kis­(ethyl­enedi­amine-κ2 N,N′)lanthanum(III) trichloride–ethylene­diamine–dichloromethane (1/1/1)
Source: Acta Crystallogr Sect E Struct Rep Online. 2014 Oct 29;70(Pt 11):424–6. doi: 10.1107/S1600536814023289 (PMC4257261; doi:10.1107/S1600536814023289)
Supplement: Supplementary file 1 [file e-70-00424-sup1.cif]

##############################################################################
#                                                                            #
# This CIF contains the data in a paper accepted for publication in          #
# Acta Crystallographica Section E. It conforms to the requirements of       #
# Notes for Authors for Acta Crystallographica Section E, and has been       #
# peer reviewed under the auspices of the IUCr Commission on Journals.       #
#                                                                            #
# Full details of the Crystallographic Information File format               #
# are given in the paper "The Crystallographic Information File (CIF):       #
# a New Standard Archive File for Crystallography" by S. R. Hall, F. H.      #
# Allen and I. D. Brown [Acta Cryst. (1991), A47, 655-685].                  #
#                                                                            #
# The current version of the core CIF dictionary is obtainable from          #
# ftp://ftp.iucr.org/pub/cif_core.dic.                                       #
#                                                                            #
# Software is freely available for graphical display of the structure(s)     #
# in this CIF. For information consult the CIF software page                 #
# http://www.iucr.org/resources/cif/software.                                #
#                                                                            #
# This file may be used for bona fide research purposes within the           #
# scientific community so long as proper attribution is given to the journal # 
# article from which it was obtained.                                        #
#                                                                            #
##############################################################################
data_I
_journal_data_validation_number     ?
_journal_date_recd_electronic     2014-09-29
_journal_date_accepted     2014-10-22
_journal_name_full     'Acta Crystallographica, Section E'
_journal_year     2014
_journal_volume     70
_journal_issue     11
_journal_page_first     424
_journal_page_last     426
_journal_paper_category     GM
_journal_paper_doi     10.1107/S1600536814023289
_journal_coeditor_code     PK2532
_publ_contact_author_name
;
Shannon M. Biros
;
_publ_contact_author_address
;
Department of Chemistry
Grand Valley State University
Allendale, MI 49401
;
_publ_contact_author_email     'biross@gvsu.edu'
_publ_contact_author_fax     '616-331-3230'
_publ_contact_author_phone     '616-331-8955'
_publ_section_title
;
Crystal structure of
pentakis(ethylenediamine-\k^2^<i>N</i>,<i>N</i>')lanthanum(III)
trichloride--ethylenediamine--dichloromethane (1/1/1)
;
_publ_section_title_footnote     .
loop_
    _publ_author_name
    _publ_author_footnote
    _publ_author_address
    'Sartain, Hope T.' .
;
Department of Chemistry
Grand Valley State University
Allendale, MI 49401
USA
;
    'Staples, Richard J.' .
;
Center for Crystallographic Research
Department of Chemistry
Michigan State University
East Lansing, MI 48824
USA
;
    'Biros, Shannon M.' .
;
Department of Chemistry
Grand Valley State University
Allendale, MI 49401
USA
;
_publ_section_synopsis
;
The crystal structure of the title compound consists of a ten-coordinate
lanthanum(III) cation chelated by five ethylenediamine ligands. This complex
co-crystallized with one molecule of ethylenediamine and three chloride
anions.
;
_chemical_name_systematic
;\
Pentakis(ethylenediamine-\k^2^<i>N</i>,<i>N</i>')lanthanum(III)
trichloride--ethylenediamine--dichloromethane (1/1/1)
;
_chemical_name_common     ?
_chemical_formula_moiety     'C10 H40 La N10 3+, 3(Cl -), C2 H8 N2, C H2 Cl2'
_chemical_formula_sum     'C13 H50 Cl5 La N12'
_chemical_formula_iupac     '[La (C2 H8 N2)5] Cl3, C2 H8 N2, C H2 Cl2 '
_chemical_formula_weight     690.78
_chemical_melting_point     ?
_shelx_space_group_comment
;
The symmetry employed for this shelxl refinement is uniquely defined
by the following loop, which should always be used as a source of
symmetry information in preference to the above space-group names.
They are only intended as comments.
;
_space_group_crystal_system     monoclinic
_space_group_name_H-M_alt     'P 21/n'
_space_group_name_Hall     '-P 2yn'
loop_
    _space_group_symop_operation_xyz
    'x, y, z'
    '-x+1/2, y+1/2, -z+1/2'
    '-x, -y, -z'
    'x-1/2, -y-1/2, z-1/2'
_cell_length_a     8.8070(7)
_cell_length_b     14.6530(12)
_cell_length_c     22.1110(18)
_cell_angle_alpha     90.0000
_cell_angle_beta     92.1560(9)
_cell_angle_gamma     90.0000
_cell_volume     2851.4(4)
_cell_formula_units_Z     4
_cell_measurement_reflns_used     9898
_cell_measurement_theta_min     2.308
_cell_measurement_theta_max     26.029
_cell_measurement_temperature     173.15
_exptl_crystal_description     block
_exptl_crystal_colour     colourless
_exptl_crystal_size_max     0.26
_exptl_crystal_size_mid     0.20
_exptl_crystal_size_min     0.08
_exptl_crystal_density_diffrn     1.609
_exptl_crystal_density_meas     ?
_exptl_crystal_density_method     ?
_exptl_crystal_F_000     1248
_exptl_absorpt_coefficient_mu     1.993
_exptl_absorpt_correction_type     multi-scan
_exptl_absorpt_process_details
;
(SADABS; Bruker, 2012)
;
_shelx_estimated_absorpt_T_min     ?
_shelx_estimated_absorpt_T_max     ?
_exptl_absorpt_correction_T_min     0.6412
_exptl_absorpt_correction_T_max     0.7453
_exptl_special_details
;
Absorption correction:
SADABS-2012/1 (Bruker, 2012) was used for absorption correction.
wR2(int) was 0.0852 before and 0.0598 after correction.
The Ratio of minimum to maximum transmission is 0.8603.
;
_diffrn_ambient_temperature     173.15
_diffrn_radiation_type     MoK\a
_diffrn_radiation_wavelength     0.71073
_diffrn_measurement_device_type     'Bruker APEXII CCD'
_diffrn_measurement_method     '\f and \w scans'
_diffrn_detector_area_resol_mean     ?
_diffrn_reflns_number     24978
_diffrn_reflns_av_R_equivalents     0.0560
_diffrn_reflns_theta_min     1.668
_diffrn_reflns_theta_max     26.035
_diffrn_reflns_theta_full     26.000
_diffrn_measured_fraction_theta_max     0.998
_diffrn_measured_fraction_theta_full     0.999
_diffrn_reflns_limit_h_min     -10
_diffrn_reflns_limit_h_max     10
_diffrn_reflns_limit_k_min     -18
_diffrn_reflns_limit_k_max     18
_diffrn_reflns_limit_l_min     -27
_diffrn_reflns_limit_l_max     27
loop_
    _refln_index_h
    _refln_index_k
    _refln_index_l
    _refln_F_squared_meas
    1 0 0 -0.24
    1 0 0 -0.44
    -2 0 0 177.44
    2 0 0 233.25
    2 0 0 220.94
    3 0 0 -0.04
    3 0 0 -0.07
    -3 0 0 -0.27
    -4 0 0 87.88
    4 0 0 106.43
    4 0 0 97.83
    5 0 0 -0.12
    5 0 0 0.03
    -5 0 0 0.89
    6 0 0 32.82
    -6 0 0 35.03
    6 0 0 31.06
    7 0 0 -0.3
    7 0 0 -0.01
    8 0 0 1.94
    -8 0 0 2.24
    8 0 0 2.48
    9 0 0 -0.17
    9 0 0 -0.43
    -9 0 0 -0.43
    10 0 0 8.05
    10 0 0 15.06
    -10 0 0 13.38
    1 -1 0 484.44
    1 -1 0 475.21
    -1 -1 0 507.77
    1 1 0 471.91
    1 1 0 478.81
    -1 1 0 470.1
    2 -1 0 9.94
    -2 -1 0 7.88
    2 -1 0 9.55
    2 1 0 8.51
    2 1 0 9.21
    -2 1 0 7.49
    3 -1 0 1.78
    3 -1 0 1.57
    -3 -1 0 1.91
    -3 1 0 2.2
    3 1 0 1.35
    3 1 0 2.06
    4 -1 0 75.86
    4 -1 0 65.39
    -4 -1 0 68.28
    4 1 0 66.92
    -4 1 0 55.41
    4 1 0 64.85
    5 -1 0 5.74
    -5 -1 0 6.13
    5 -1 0 7.53
    -5 1 0 6.27
    5 1 0 5.07
    5 1 0 5.39
    6 -1 0 3.23
    6 -1 0 2.4
    -6 -1 0 4.49
    -6 1 0 4.33
    6 1 0 4
    6 1 0 4.16
    7 -1 0 30.63
    7 -1 0 29.93
    7 1 0 31.22
    7 1 0 27.68
    -7 1 0 29.1
    8 -1 0 -0.01
    8 -1 0 1.14
    8 1 0 1.21
    8 1 0 1.13
    -8 1 0 1.21
    9 -1 0 35.97
    9 -1 0 42.01
    -9 -1 0 38.99
    -9 1 0 37.9
    9 1 0 38.7
    9 1 0 37.39
    10 -1 0 -0.22
    10 -1 0 0.18
    -10 -1 0 0.65
    -10 1 0 0.77
    10 1 0 0.05
    0 -2 0 217.6
    0 2 0 225.64
    1 -2 0 12.74
    -1 -2 0 11.62
    1 -2 0 12.78
    1 -2 0 12.86
    -1 2 0 12.57
    1 2 0 13.95
    1 2 0 12.47
    -2 -2 0 26.44
    2 -2 0 22.68
    2 -2 0 24.1
    2 -2 0 25.6
    -2 2 0 24.12
    -2 2 0 23.97
    2 2 0 26.86
    2 2 0 23.58
    -3 -2 0 84.75
    3 -2 0 81.85
    3 -2 0 76.48
    -3 2 0 82.45
    3 2 0 76.39
    3 2 0 78.72
    -3 2 0 80.74
    -4 -2 0 0.89
    4 -2 0 0.52
    4 -2 0 0.88
    4 2 0 1.33
    -4 2 0 1.04
    4 2 0 0.18
    -4 2 0 0.64
    -5 -2 0 53.24
    5 -2 0 56.7
    5 -2 0 52.92
    5 2 0 52.55
    -5 2 0 50.86
    -5 2 0 41.82
    5 2 0 53.5
    6 -2 0 8.04
    -6 -2 0 7.31
    6 -2 0 7.43
    6 2 0 7.32
    -6 2 0 3.46
    6 2 0 7.55
    7 -2 0 29.14
    7 -2 0 30.3
    -7 -2 0 29.69
    -7 2 0 31.78
    7 2 0 23.5
    7 2 0 24.95
    8 -2 0 35.74
    8 -2 0 38.63
    8 2 0 33.51
    -8 2 0 41.84
    8 2 0 37.62
    9 -2 0 26.7
    -9 -2 0 28.48
    9 -2 0 28.09
    9 2 0 26.63
    9 2 0 33.61
    -9 2 0 37.84
    10 -2 0 36.56
    10 -2 0 37.28
    -10 -2 0 43.85
    10 2 0 40.3
    -10 2 0 40.95
    0 -3 0 0.17
    0 -3 0 -0.09
    0 3 0 -0.13
    1 -3 0 3.82
    -1 -3 0 4.25
    1 -3 0 3.76
    -1 3 0 3.92
    1 3 0 3.38
    1 3 0 3.81
    2 -3 0 0.39
    2 -3 0 0.04
    -2 -3 0 0.63
    2 -3 0 0.1
    -2 3 0 0.11
    2 3 0 0.28
    2 3 0 0.53
    3 -3 0 168.59
    3 -3 0 162.1
    3 -3 0 175.08
    -3 -3 0 165.1
    -3 3 0 168.75
    3 3 0 175.12
    -3 3 0 172.11
    4 -3 0 70.84
    4 -3 0 71.77
    -4 -3 0 70.64
    -4 3 0 75.47
    4 3 0 70.21
    -4 3 0 71.37
    4 3 0 75.64
    5 -3 0 35.22
    5 -3 0 34.83
    -5 -3 0 33.06
    -5 3 0 31.81
    5 3 0 31.82
    -5 3 0 27.95
    5 3 0 34.29
    6 -3 0 39.61
    -6 -3 0 45.75
    6 -3 0 48.86
    6 3 0 46.4
    -6 3 0 45.57
    6 3 0 37.2
    7 -3 0 0.37
    -7 -3 0 -0.27
    7 -3 0 0.06
    7 3 0 -0.27
    7 3 0 -0.17
    -7 3 0 -0.11
    8 -3 0 42.44
    8 -3 0 40.56
    -8 3 0 46.62
    8 3 0 42.13
    8 3 0 37.52
    9 -3 0 4.57
    9 -3 0 6.21
    -9 3 0 5.13
    9 3 0 6.46
    9 3 0 7.57
    -10 -3 0 4.21
    10 -3 0 1.77
    10 -3 0 5.79
    -10 3 0 4.72
    10 3 0 4.73
    0 -4 0 0.75
    0 -4 0 0.63
    0 4 0 0.74
    1 -4 0 122.12
    -1 -4 0 116.31
    1 -4 0 118.38
    1 4 0 114.03
    1 4 0 119.78
    -1 4 0 118.22
    2 -4 0 83.81
    2 -4 0 94.77
    2 -4 0 96.12
    -2 -4 0 93.41
    2 4 0 96.66
    2 4 0 94.96
    -2 4 0 93.31
    3 -4 0 83.14
    3 -4 0 86.39
    3 -4 0 86.86
    -3 -4 0 83.87
    3 4 0 91.27
    -3 4 0 84.85
    3 4 0 83.52
    4 -4 0 7.24
    4 -4 0 5.17
    -4 -4 0 5.28
    4 -4 0 6.72
    -4 4 0 5.67
    -4 4 0 5.73
    4 4 0 5.08
    4 4 0 5.28
    5 -4 0 28.06
    -5 -4 0 34.4
    5 -4 0 30.39
    5 4 0 30.39
    5 4 0 28.78
    -5 4 0 33.97
    6 -4 0 2.86
    -6 -4 0 1.65
    6 -4 0 1.94
    6 4 0 1.72
    -6 4 0 1.04
    6 4 0 1.04
    -7 -4 0 69.99
    7 -4 0 70.5
    7 -4 0 61.83
    7 4 0 64.33
    -7 4 0 77.88
    7 4 0 67.86
    8 -4 0 0.66
    8 -4 0 0.38
    -8 -4 0 -0.13
    -8 4 0 -0.81
    8 4 0 -0.09
    8 4 0 -0.7
    9 -4 0 16.76
    9 -4 0 12.14
    9 4 0 10.66
    -9 4 0 17.5
    9 4 0 14.89
    10 -4 0 7.56
    -10 -4 0 5.57
    10 -4 0 10.04
    -10 4 0 9.52
    10 4 0 8.8
    0 -5 0 -0.72
    0 -5 0 -0.63
    0 5 0 -0.5
    -1 -5 0 8.15
    1 -5 0 9.08
    1 -5 0 7.52
    -1 -5 0 8.87
    1 5 0 9.65
    1 5 0 8.41
    -1 5 0 8.98
    -2 -5 0 129.77
    2 -5 0 128.74
    2 -5 0 135.61
    2 5 0 134.06
    -2 5 0 132.57
    2 5 0 139.37
    -3 -5 0 2.2
    3 -5 0 2.58
    3 -5 0 2.67
    3 -5 0 3.09
    3 5 0 2.81
    3 5 0 2.05
    -3 5 0 2.94
    4 -5 0 105.6
    4 -5 0 107.86
    -4 -5 0 104.23
    4 -5 0 111.99
    4 5 0 109.37
    -4 5 0 107.96
    -4 5 0 110.6
    4 5 0 119.37
    -5 -5 0 0.59
    5 -5 0 0.59
    5 -5 0 0.88
    5 5 0 1.31
    5 5 0 1.19
    -5 5 0 0.97
    6 -5 0 111.93
    -6 -5 0 115.92
    6 -5 0 104.41
    6 5 0 114.94
    -6 5 0 115.55
    6 5 0 111.32
    7 -5 0 3.38
    -7 -5 0 3.47
    7 -5 0 3.6
    -7 5 0 3.25
    7 5 0 4.08
    7 5 0 3.38
    8 -5 0 29.65
    -8 -5 0 33.06
    8 -5 0 37.14
    -8 5 0 46.2
    8 5 0 35.53
    8 5 0 36.33
    9 -5 0 0.15
    9 -5 0 0.64
    -9 5 0 1.16
    9 5 0 1.21
    10 -5 0 7.99
    -10 -5 0 6.55
    10 -5 0 8.64
    -10 5 0 7.9
    0 -6 0 4.71
    0 -6 0 6.53
    0 6 0 6.06
    -1 -6 0 164.4
    -1 -6 0 172.64
    1 -6 0 173.52
    1 -6 0 184.79
    1 6 0 174.74
    -1 6 0 175.39
    1 6 0 173.51
    2 -6 0 4.33
    2 -6 0 4.07
    -2 -6 0 4.97
    -2 6 0 4.31
    2 6 0 2.98
    2 6 0 4.96
    3 -6 0 164.58
    3 -6 0 167.72
    -3 -6 0 174.19
    3 6 0 170.33
    -3 6 0 169.9
    3 6 0 166.56
    4 -6 0 0.32
    4 -6 0 0.47
    -4 -6 0 0.56
    4 -6 0 0.56
    4 6 0 0.23
    4 6 0 0.41
    -4 6 0 -0.13
    5 -6 0 56.64
    -5 -6 0 62.41
    5 -6 0 52.78
    -5 6 0 52
    5 6 0 61.96
    5 6 0 56.68
    6 -6 0 2.02
    6 -6 0 3.41
    -6 -6 0 3.49
    6 6 0 4.62
    -6 6 0 2.21
    6 6 0 1.34
    -7 -6 0 67.37
    7 -6 0 72.2
    7 -6 0 64.73
    7 6 0 64.21
    -7 6 0 65.6
    7 6 0 66.51
    8 -6 0 3.02
    -8 -6 0 1.54
    8 -6 0 1.83
    8 6 0 2.1
    -8 6 0 1.8
    9 -6 0 8.08
    9 -6 0 12.89
    -9 6 0 7.56
    10 -6 0 -0.77
    10 -6 0 -0.7
    -10 6 0 -0.07
    0 -7 0 -0.1
    0 -7 0 0.08
    0 7 0 0.09
    -1 -7 0 22.96
    1 -7 0 22.07
    1 -7 0 20.58
    -1 -7 0 20.19
    -1 7 0 19.89
    1 7 0 23.46
    1 7 0 20.86
    -2 -7 0 66.91
    2 -7 0 59.68
    2 -7 0 61.02
    -2 7 0 65.79
    2 7 0 69.34
    2 7 0 66.9
    -3 -7 0 80.6
    3 -7 0 87.9
    3 -7 0 84.86
    3 7 0 80.44
    -3 7 0 84.39
    3 7 0 87.27
    4 -7 0 108.41
    -4 -7 0 112.84
    4 -7 0 113.88
    -4 7 0 109.58
    4 7 0 109.01
    4 7 0 108.8
    -5 -7 0 0.4
    5 -7 0 0.56
    5 -7 0 -0.15
    -5 7 0 -0.12
    5 7 0 0.15
    5 7 0 1.01
    6 -7 0 100.36
    -6 -7 0 100.95
    6 -7 0 96.39
    6 7 0 93.39
    6 7 0 90.56
    -6 7 0 92.48
    7 -7 0 3.52
    -7 -7 0 4.15
    7 -7 0 4.26
    -7 7 0 4.24
    7 7 0 4.17
    8 -7 0 39.61
    -8 -7 0 45.22
    8 -7 0 47.99
    -8 7 0 40.09
    8 7 0 38.45
    9 -7 0 7.37
    -9 -7 0 4.7
    9 -7 0 5.82
    -9 7 0 9.67
    -10 7 0 10.46
    0 -8 0 4.98
    0 -8 0 5.13
    0 8 0 4.17
    -1 -8 0 4
    1 -8 0 4.29
    1 -8 0 3.98
    -1 -8 0 2.6
    1 8 0 1.93
    -1 8 0 2.85
    1 8 0 2.2
    2 -8 0 19.7
    2 -8 0 18.45
    -2 -8 0 19.09
    2 8 0 17.38
    2 8 0 17.17
    -2 8 0 17.49
    -3 -8 0 46.23
    3 -8 0 40.35
    3 -8 0 40.39
    3 8 0 35.85
    3 8 0 43.57
    -3 8 0 41.34
    -4 -8 0 0
    4 -8 0 1.21
    -4 8 0 0.35
    4 8 0 0.62
    4 8 0 0.64
    -5 -8 0 76.49
    5 -8 0 73.43
    -5 8 0 60.59
    5 8 0 62.41
    6 -8 0 1.46
    -6 -8 0 1.48
    -6 8 0 0.5
    6 8 0 1.9
    -7 -8 0 42.27
    7 -8 0 39.52
    7 8 0 39.71
    -7 8 0 48.5
    -8 -8 0 44.47
    8 -8 0 42.85
    -8 8 0 36.11
    9 -8 0 19.26
    -9 -8 0 31.49
    -9 8 0 32.56
    0 -9 0 -0.04
    0 -9 0 -0.18
    0 9 0 -0.05
    -1 -9 0 127.74
    -1 -9 0 126.19
    1 -9 0 119.78
    1 -9 0 119.05
    -1 9 0 124.13
    1 9 0 126.27
    1 9 0 122.02
    2 -9 0 0.91
    2 -9 0 1.17
    -2 -9 0 1.38
    -2 9 0 1.37
    2 9 0 0.6
    2 9 0 1.78
    3 -9 0 38.34
    -3 -9 0 39.38
    3 -9 0 39.05
    -3 9 0 39.32
    3 9 0 37.8
    -4 -9 0 8.43
    4 -9 0 9.56
    -4 9 0 11.52
    4 9 0 10.96
    5 -9 0 12.69
    -5 -9 0 11.23
    -5 9 0 10.88
    5 9 0 10.55
    6 -9 0 5.17
    -6 -9 0 6.75
    6 9 0 11.06
    -6 9 0 10.73
    -7 -9 0 1.5
    7 -9 0 1.09
    -7 9 0 1.07
    7 9 0 2.45
    -8 -9 0 2.01
    8 -9 0 4.12
    -8 9 0 4.49
    -9 -9 0 28.49
    9 -9 0 34.72
    -9 9 0 28.12
    0 -10 0 421.87
    0 -10 0 430.57
    0 10 0 421.74
    0 10 0 404.46
    -1 -10 0 0.22
    -1 -10 0 0.75
    1 -10 0 0.99
    1 -10 0 0.69
    -1 10 0 0.81
    1 10 0 0.27
    2 -10 0 129.7
    -2 -10 0 136.99
    2 -10 0 135.43
    -2 10 0 133.72
    2 10 0 129.04
    3 -10 0 1.78
    -3 -10 0 0.76
    3 -10 0 3.39
    -3 10 0 2.07
    3 10 0 3.52
    4 -10 0 26.27
    -4 -10 0 25.15
    -4 10 0 27.35
    4 10 0 28.16
    5 -10 0 1.36
    -5 -10 0 1.59
    5 10 0 1.2
    -5 10 0 1.61
    6 -10 0 27.06
    -6 -10 0 34.83
    6 10 0 34.74
    -6 10 0 33.93
    7 -10 0 0.71
    -7 -10 0 1.65
    -7 10 0 1.31
    7 10 0 2
    8 -10 0 2.64
    -8 -10 0 4.27
    -8 10 0 6.2
    9 -10 0 1.49
    -9 -10 0 4
    -9 10 0 5.32
    0 -11 0 -0.2
    0 -11 0 0.08
    0 11 0 0
    1 -11 0 64.8
    -1 -11 0 66.67
    -1 -11 0 61.84
    1 -11 0 57.09
    -1 11 0 55.34
    1 11 0 64.95
    -2 -11 0 0.25
    2 -11 0 0.63
    2 -11 0 0.38
    -2 11 0 -0.25
    2 11 0 0.57
    -3 -11 0 -0.18
    3 -11 0 0.29
    3 11 0 0.55
    -3 11 0 0.19
    -4 -11 0 0.13
    4 -11 0 1.78
    4 11 0 0.75
    -4 11 0 1.23
    5 -11 0 0.41
    -5 -11 0 -0.26
    -5 11 0 0.65
    5 11 0 0.43
    6 -11 0 1.82
    -6 -11 0 1.67
    6 11 0 2.28
    -6 11 0 1.59
    7 -11 0 22.49
    -7 -11 0 27.81
    -7 11 0 23.01
    8 -11 0 3.09
    -8 -11 0 0.53
    -8 11 0 1.57
    0 -12 0 88.49
    0 -12 0 97.41
    0 12 0 84.72
    1 -12 0 0.62
    -1 -12 0 0.01
    -1 -12 0 0.31
    1 -12 0 1.08
    1 12 0 0.65
    2 -12 0 34.75
    -2 -12 0 39.09
    2 -12 0 33.38
    2 12 0 35.88
    -3 -12 0 9.28
    3 -12 0 8.45
    3 12 0 5.39
    -3 12 0 7.81
    -4 -12 0 -0.08
    4 -12 0 0.16
    4 12 0 0.09
    -4 12 0 0.86
    5 -12 0 3.39
    -5 -12 0 3.29
    -5 12 0 0.46
    5 12 0 1.72
    -6 -12 0 0.44
    6 -12 0 0.5
    -6 12 0 0.76
    6 12 0 0
    7 -12 0 1.2
    -7 -12 0 1.57
    -7 12 0 0.47
    -8 -12 0 24.37
    8 -12 0 15.9
    -8 12 0 16.64
    0 -13 0 -0.15
    0 -13 0 -0.4
    0 13 0 -0.27
    1 -13 0 95.8
    1 -13 0 102.09
    -1 -13 0 98.04
    -1 -13 0 104.11
    1 13 0 109.61
    -2 -13 0 5.71
    2 -13 0 3.05
    2 -13 0 5.4
    2 13 0 4.16
    -3 -13 0 77.97
    3 -13 0 77.62
    3 13 0 84.21
    4 -13 0 6.83
    -4 -13 0 14.12
    4 13 0 10.17
    5 -13 0 17.6
    -5 -13 0 24.22
    5 13 0 14.61
    -5 13 0 20.91
    -6 -13 0 2.78
    6 -13 0 3.84
    6 13 0 5.06
    -6 13 0 6.86
    7 -13 0 2.74
    -7 -13 0 -0.29
    -7 13 0 -0.72
    0 -14 0 19.93
    0 -14 0 16.38
    0 14 0 18.16
    1 -14 0 1.84
    1 -14 0 3.46
    -1 -14 0 4.13
    -1 -14 0 5.42
    -1 14 0 2.42
    1 14 0 2.74
    2 -14 0 38.06
    -2 -14 0 37.26
    2 14 0 37.74
    3 -14 0 12.35
    -3 -14 0 20.19
    3 14 0 18.56
    -4 -14 0 2.31
    4 -14 0 2.65
    4 14 0 0.95
    -5 -14 0 19.75
    5 -14 0 24.08
    5 14 0 21.86
    -6 -14 0 0.44
    6 -14 0 -0.05
    0 -15 0 -0.12
    0 -15 0 0.53
    0 15 0 0.89
    1 -15 0 1.49
    -1 -15 0 0.01
    -1 -15 0 0.59
    1 -15 0 1.76
    1 15 0 0.77
    -1 15 0 0.18
    -2 -15 0 16.88
    2 -15 0 12.84
    2 15 0 15.78
    3 -15 0 12.37
    -3 -15 0 9.62
    3 15 0 11.86
    4 -15 0 32.67
    -4 -15 0 30.2
    4 15 0 25.66
    5 -15 0 0.14
    -5 -15 0 -0.71
    5 15 0 -0.41
    6 -15 0 47.65
    -6 -15 0 47.14
    0 -16 0 1.72
    0 -16 0 2.01
    0 16 0 2.67
    1 -16 0 11.8
    -1 -16 0 9.34
    -1 -16 0 11.14
    1 16 0 8.82
    -1 16 0 12.34
    -2 -16 0 1.36
    2 -16 0 0.48
    2 16 0 -0.02
    3 -16 0 26.3
    -3 -16 0 32.28
    3 16 0 29.01
    -4 -16 0 1.36
    4 -16 0 0.61
    4 16 0 0.88
    5 -16 0 22.71
    -5 -16 0 17.74
    0 -17 0 -0.25
    0 -17 0 -0.35
    0 17 0 -0.5
    -1 -17 0 6.35
    -1 -17 0 3.77
    1 -17 0 5.35
    1 17 0 4.81
    -1 17 0 5.33
    -2 -17 0 15.71
    2 -17 0 11.47
    -2 17 0 18.8
    2 17 0 17.48
    -3 -17 0 -1.2
    3 -17 0 1.96
    3 17 0 0.07
    0 -18 0 1.15
    0 -18 0 1.48
    0 18 0 0.8
    -1 -18 0 2.86
    -10 0 1 0.04
    10 0 -1 0.01
    9 0 -1 40.52
    9 0 -1 36.62
    -9 0 1 34.94
    8 0 -1 0.21
    8 0 -1 -0.19
    7 0 -1 90.47
    7 0 -1 77.44
    6 0 -1 0.03
    6 0 -1 0.02
    -6 0 1 -0.21
    5 0 -1 111.88
    -5 0 1 91.58
    5 0 -1 102.83
    4 0 -1 -0.09
    4 0 -1 0.18
    -4 0 1 -0.2
    3 0 -1 311.11
    3 0 -1 306.47
    -3 0 1 327.01
    -2 0 1 -0.83
    2 0 -1 -1.05
    2 0 -1 -0.73
    1 0 -1 2.5
    -1 0 1 1.96
    1 0 1 191.99
    -1 0 -1 188.71
    1 0 1 190.03
    2 0 1 -0.11
    2 0 1 0.12
    -2 0 -1 0.01
    3 0 1 44.8
    3 0 1 47.49
    -3 0 -1 51.4
    4 0 1 0.19
    -4 0 -1 0.22
    4 0 1 0.01
    5 0 1 195.29
    5 0 1 187.79
    -5 0 -1 195.53
    -6 0 -1 0.34
    6 0 1 0.06
    6 0 1 0.04
    -6 0 -1 0.3
    -7 0 -1 34.88
    7 0 1 28.72
    7 0 1 31.44
    -8 0 -1 -0.23
    8 0 1 -0.33
    8 0 1 -0.13
    -9 0 -1 -0.21
    9 0 1 2.4
    9 0 1 -0.27
    10 0 1 -0.03
    -10 0 -1 -0.08
    10 0 1 -0.35
    -10 -1 1 30.87
    10 -1 -1 26.59
    10 1 -1 27.61
    -10 1 1 26.06
    9 -1 -1 -0.26
    9 -1 -1 -0.07
    -9 -1 1 1.2
    -9 1 1 2.06
    9 1 -1 -0.27
    9 1 -1 1.76
    8 -1 -1 39.16
    8 -1 -1 42.12
    -8 1 1 40.56
    8 1 -1 41.77
    8 1 -1 43.88
    -7 -1 1 0.73
    7 -1 -1 1.26
    7 -1 -1 0.21
    7 1 -1 0.63
    7 1 -1 -0.16
    6 -1 -1 108.37
    6 -1 -1 109.27
    -6 -1 1 108.44
    6 1 -1 110.14
    -6 1 1 83.59
    6 1 -1 100.21
    5 -1 -1 1
    -5 -1 1 0.13
    5 -1 -1 2.12
    5 1 -1 1.24
    -5 1 1 1.01
    5 1 -1 2.47
    4 -1 -1 190.38
    4 -1 -1 170.38
    4 1 -1 191.22
    -4 1 1 205.97
    4 1 -1 175.06
    -3 -1 1 26.24
    3 -1 -1 34.23
    3 -1 -1 31.95
    3 1 -1 32.54
    3 1 -1 29.61
    -3 1 1 34.5
    2 -1 -1 13.13
    2 -1 -1 13.83
    -2 -1 1 13.25
    2 1 -1 14.23
    -2 1 1 13.51
    2 1 -1 13.49
    1 -1 -1 14.31
    -1 -1 1 11.68
    1 -1 -1 14.5
    1 1 -1 13.74
    1 1 -1 14.05
    0 -1 -1 88.22
    0 -1 -1 83.33
    1 -1 1 65.04
    1 -1 1 65.15
    -1 -1 -1 62.68
    -1 1 -1 61.61
    1 1 1 69.41
    1 1 1 62.03
    -2 -1 -1 6.87
    2 -1 1 8.14
    2 -1 1 10.21
    -2 1 -1 6.31
    2 1 1 8.15
    2 1 1 8.16
    -2 1 -1 8.23
    3 -1 1 5.01
    -3 -1 -1 6.3
    3 -1 1 5.15
    -3 1 -1 4.8
    -3 1 -1 5.66
    3 1 1 5.3
    3 1 1 4.53
    -4 -1 -1 178.64
    4 -1 1 168.43
    4 -1 1 173.82
    4 1 1 179.86
    4 1 1 165.63
    -4 1 -1 175.72
    -4 1 -1 179.88
    5 -1 1 10.11
    5 -1 1 9.73
    -5 -1 -1 9.08
    5 1 1 9.94
    -5 1 -1 8.78
    -5 1 -1 7.13
    5 1 1 8.64
    -6 -1 -1 151.95
    6 -1 1 148.28
    6 -1 1 148.51
    -6 1 -1 155.33
    6 1 1 148.99
    6 1 1 149.07
    7 -1 1 1.08
    -7 -1 -1 0.19
    7 -1 1 0.82
    -7 1 -1 0.27
    7 1 1 0.37
    7 1 1 0.74
    8 -1 1 17.66
    8 -1 1 16.1
    -8 -1 -1 13.24
    8 1 1 14.9
    -8 1 -1 21.84
    8 1 1 16.74
    9 -1 1 8.85
    -9 -1 -1 14.81
    9 -1 1 11.62
    -9 1 -1 14.52
    9 1 1 13.54
    9 1 1 9.89
    10 -1 1 6.01
    10 -1 1 8.52
    -10 -1 -1 8.68
    10 1 1 8.65
    10 1 1 8.71
    -10 1 -1 12.08
    10 -2 -1 10.36
    10 -2 -1 10.36
    -10 -2 1 13.05
    10 2 -1 15
    -10 2 1 21.93
    9 -2 -1 24.59
    9 -2 -1 24.88
    9 2 -1 18.79
    9 2 -1 18.32
    -9 2 1 24.47
    8 -2 -1 -0.11
    8 -2 -1 -0.34
    8 2 -1 0.15
    8 2 -1 -0.11
    -8 2 1 0.35
    7 -2 -1 67.76
    -7 -2 1 66.37
    7 -2 -1 71.96
    7 2 -1 58.3
    7 2 -1 58.71
    -7 2 1 60.89
    -6 -2 1 25.2
    6 -2 -1 19.89
    6 -2 -1 22.82
    6 2 -1 22.12
    6 2 -1 22.52
    5 -2 -1 35.77
    -5 -2 1 34
    5 -2 -1 37.87
    5 2 -1 31.5
    5 2 -1 33.07
    -5 2 1 36.08
    4 -2 -1 39.17
    -4 -2 1 36.37
    4 -2 -1 44.2
    4 2 -1 39.06
    -4 2 1 46.28
    4 2 -1 39.89
    -3 -2 1 6
    3 -2 -1 5.41
    3 2 -1 6.41
    3 2 -1 6.58
    -3 2 1 6.12
    2 -2 -1 2.07
    2 -2 -1 1.39
    2 -2 -1 1.54
    -2 -2 1 1.26
    2 2 -1 2.78
    2 2 -1 1.42
    1 -2 -1 6.34
    -1 -2 1 6.74
    1 -2 -1 6.08
    1 -2 -1 6.57
    1 2 -1 6.94
    1 2 -1 6.73
    0 -2 1 93.65
    0 -2 -1 91.12
    0 -2 1 87.23
    0 -2 -1 91.17
    0 2 -1 89.37
    -1 -2 -1 179.4
    1 -2 1 183.19
    -1 2 -1 184.27
    1 2 1 184.58
    1 2 1 177.27
    -2 -2 -1 4
    2 -2 1 3.45
    2 -2 1 5.34
    2 2 1 3.27
    2 2 1 4.68
    -2 2 -1 4.22
    3 -2 1 251.27
    -3 -2 -1 253.94
    3 -2 1 259.24
    3 2 1 256.74
    -3 2 -1 265.37
    -3 2 -1 254.34
    3 2 1 260.5
    4 -2 1 19.36
    4 -2 1 18.19
    -4 -2 -1 18.09
    4 2 1 17.93
    4 2 1 17.09
    -4 2 -1 12.96
    -4 2 -1 16.79
    5 -2 1 58.78
    5 -2 1 61.08
    -5 -2 -1 59.16
    5 2 1 61.77
    -5 2 -1 61.88
    5 2 1 58.82
    -5 2 -1 67.55
    6 -2 1 0.32
    6 -2 1 1.18
    -6 -2 -1 1.39
    6 2 1 0.65
    -6 2 -1 1.5
    6 2 1 0.63
    -7 -2 -1 42.44
    7 -2 1 36.89
    7 -2 1 44.13
    7 2 1 39.88
    7 2 1 47.48
    -7 2 -1 49.91
    -8 -2 -1 25.26
    8 -2 1 22.95
    8 -2 1 24.07
    8 2 1 24.68
    -8 2 -1 26.67
    8 2 1 24.13
    9 -2 1 3.91
    -9 -2 -1 3.52
    9 -2 1 2.69
    -9 2 -1 1.17
    9 2 1 1.18
    9 2 1 4.04
    10 -2 1 13.49
    -10 -2 -1 15.24
    10 -2 1 20.57
    10 2 1 16.08
    10 2 1 16.36
    -10 2 -1 14.84
    10 -3 -1 11.01
    10 -3 -1 13.73
    -10 -3 1 10.11
    10 3 -1 9.66
    -10 3 1 12.64
    9 -3 -1 0.57
    9 -3 -1 0.68
    -9 3 1 0.35
    9 3 -1 -0.09
    8 -3 -1 26.1
    8 -3 -1 32.82
    8 3 -1 20.43
    8 3 -1 25.01
    -8 3 1 26.67
    7 -3 -1 2.01
    -7 -3 1 3.63
    7 -3 -1 1.67
    -7 3 1 1.22
    7 3 -1 2.64
    7 3 -1 0.82
    6 -3 -1 61.59
    -6 -3 1 56.27
    6 -3 -1 61.69
    -6 3 1 60.86
    6 3 -1 54.71
    6 3 -1 55.23
    5 -3 -1 39.56
    -5 -3 1 40.63
    5 -3 -1 36.69
    -5 3 1 38.15
    5 3 -1 37.01
    -5 3 1 40.35
    5 3 -1 36.88
    4 -3 -1 80.25
    -4 -3 1 87.3
    4 -3 -1 83.65
    4 3 -1 83.14
    -4 3 1 89.15
    4 3 -1 85.02
    -4 3 1 83.85
    3 -3 -1 574.3
    3 -3 -1 570.06
    3 -3 -1 587.75
    -3 -3 1 591.2
    -3 3 1 568.06
    3 3 -1 582.79
    3 3 -1 567.01
    -3 3 1 578
    -2 -3 1 34.24
    2 -3 -1 29.96
    2 -3 -1 32.84
    2 -3 -1 30.91
    2 3 -1 30.12
    -2 3 1 28.68
    2 3 -1 28.58
    -1 -3 1 224.62
    -1 -3 1 232.71
    1 -3 -1 225.94
    1 -3 -1 227.04
    -1 3 1 225.36
    1 3 -1 228.24
    1 3 -1 226.89
    0 -3 1 4.16
    0 -3 -1 5.6
    0 -3 -1 3.92
    0 3 1 5.16
    0 3 -1 5
    -1 -3 -1 60.82
    1 -3 1 62.21
    1 3 1 61.3
    -1 3 -1 62.74
    1 3 1 59.33
    -2 -3 -1 170.71
    2 -3 1 169.17
    2 -3 1 170.41
    2 -3 1 165.75
    2 3 1 165.17
    2 3 1 174.64
    -2 3 -1 174.46
    -3 -3 -1 230.66
    3 -3 1 241.63
    3 -3 1 243.47
    3 3 1 248.3
    -3 3 -1 233.72
    -3 3 -1 246.43
    3 3 1 250.47
    4 -3 1 34.7
    4 -3 1 37.91
    -4 -3 -1 32.79
    4 3 1 37.35
    -4 3 -1 32.45
    4 3 1 36.35
    -4 3 -1 39.11
    5 -3 1 1.68
    5 -3 1 2.66
    -5 -3 -1 3.18
    -5 3 -1 2.94
    5 3 1 2.48
    5 3 1 2.37
    -6 -3 -1 26.47
    6 -3 1 26.57
    6 -3 1 23.11
    6 3 1 22.82
    6 3 1 22.9
    -6 3 -1 25.46
    7 -3 1 1.54
    7 -3 1 1.14
    -7 -3 -1 1.29
    -7 3 -1 0.69
    7 3 1 1.29
    7 3 1 1.2
    8 -3 1 13.58
    8 -3 1 10.98
    -8 3 -1 11.16
    8 3 1 12.09
    8 3 1 11.56
    9 -3 1 19.09
    9 -3 1 15.79
    -9 -3 -1 8.9
    9 3 1 17.98
    -9 3 -1 13.29
    9 3 1 10.99
    10 -3 1 0.29
    -10 -3 -1 0.98
    10 -3 1 1.36
    -10 3 -1 1.52
    10 3 1 -0.14
    10 -4 -1 19.13
    10 -4 -1 18.47
    10 4 -1 22.08
    -10 4 1 23.01
    9 -4 -1 22.66
    9 -4 -1 25.67
    -9 4 1 23.35
    9 4 -1 31.04
    8 -4 -1 1.13
    -8 -4 1 0.83
    8 -4 -1 0.46
    8 4 -1 0.9
    -8 4 1 0.58
    8 4 -1 1.35
    -7 -4 1 23.37
    7 -4 -1 27.4
    7 -4 -1 23.1
    7 4 -1 22.93
    -7 4 1 17.37
    7 4 -1 24.4
    -6 -4 1 14.88
    6 -4 -1 13.12
    6 -4 -1 14.59
    -6 4 1 12.16
    6 4 -1 12.6
    6 4 -1 14.06
    5 -4 -1 36.73
    -5 -4 1 38.29
    5 -4 -1 34.96
    5 4 -1 35.16
    5 4 -1 34.74
    -5 4 1 33.51
    -5 4 1 36.27
    4 -4 -1 101.94
    -4 -4 1 102.62
    4 -4 -1 98.7
    4 -4 -1 97.28
    4 4 -1 103.89
    -4 4 1 88.09
    4 4 -1 97.43
    -4 4 1 97.02
    -3 -4 1 6.25
    3 -4 -1 6.38
    3 -4 -1 6.61
    3 -4 -1 7.86
    3 4 -1 6.32
    3 4 -1 7.36
    -3 4 1 5.5
    2 -4 -1 467.42
    2 -4 -1 473.99
    2 -4 -1 459.81
    -2 -4 1 467.37
    2 4 -1 475.49
    -2 4 1 481.25
    2 4 -1 480.59
    -1 -4 1 0.28
    -1 -4 1 0.31
    1 -4 -1 0.76
    1 -4 -1 0.37
    -1 4 1 0.37
    1 4 -1 0.31
    1 4 -1 0.29
    0 -4 1 216.09
    0 -4 1 222.75
    0 -4 -1 214.95
    0 -4 -1 219.44
    0 4 -1 220.78
    0 4 1 219.45
    1 -4 1 31.59
    -1 -4 -1 28.88
    -1 -4 -1 28.12
    1 -4 1 27.57
    1 4 1 29.48
    -1 4 -1 29.74
    1 4 1 29.36
    2 -4 1 133.92
    2 -4 1 138.74
    -2 -4 -1 131.16
    2 4 1 138.4
    -2 4 -1 126.41
    2 4 1 139.13
    -3 -4 -1 189.75
    3 -4 1 189.21
    3 -4 1 195.05
    3 -4 1 174.94
    3 4 1 192.79
    -3 4 -1 192.88
    3 4 1 197.72
    4 -4 1 16.54
    4 -4 1 16.11
    -4 -4 -1 15.24
    -4 4 -1 14.13
    4 4 1 17.26
    -4 4 -1 15.91
    4 4 1 13.27
    5 -4 1 10.42
    5 -4 1 12.46
    -5 -4 -1 9.78
    5 4 1 10.78
    5 4 1 10.1
    -5 4 -1 11.91
    -6 -4 -1 28.57
    6 -4 1 28.68
    6 -4 1 29.53
    6 4 1 29.39
    6 4 1 30.21
    -6 4 -1 27.77
    7 -4 1 31.63
    7 -4 1 33.55
    -7 -4 -1 31.36
    -7 4 -1 29.84
    7 4 1 21.33
    7 4 1 25.89
    8 -4 1 26.49
    8 -4 1 27.13
    8 4 1 32.39
    -8 4 -1 25.75
    8 4 1 20.87
    9 -4 1 4.14
    -9 -4 -1 3
    9 -4 1 3.85
    9 4 1 3.33
    9 4 1 3.69
    -9 4 -1 4.92
    -10 -4 -1 26.94
    10 -4 1 28.35
    10 -4 1 25.7
    -10 4 -1 28.76
    10 4 1 29.16
    10 -5 -1 -0.18
    10 -5 -1 0.39
    -10 5 1 -0.19
    9 -5 -1 31.14
    9 -5 -1 26.36
    9 5 -1 23.1
    -9 5 1 25.36
    8 -5 -1 -0.06
    -8 -5 1 0.6
    8 -5 -1 1.24
    -8 5 1 -0.98
    8 5 -1 -0.31
    8 5 -1 0.32
    -7 -5 1 1.04
    7 -5 -1 1.8
    7 -5 -1 1.76
    7 5 -1 2.69
    7 5 -1 0.38
    -7 5 1 1.77
    6 -5 -1 1.48
    6 -5 -1 2.68
    -6 -5 1 1.41
    6 5 -1 2.26
    -6 5 1 0.91
    6 5 -1 1.46
    -5 -5 1 7.05
    5 -5 -1 6.32
    5 -5 -1 6.51
    -5 5 1 6.98
    5 5 -1 5.41
    5 5 -1 6.39
    4 -5 -1 6.08
    4 -5 -1 6.83
    4 -5 -1 4.76
    -4 -5 1 5.06
    4 5 -1 5.74
    -4 5 1 6.71
    4 5 -1 6.47
    3 -5 -1 105.99
    3 -5 -1 105.72
    3 -5 -1 107.75
    -3 -5 1 102.84
    3 5 -1 98.39
    -3 5 1 106.27
    3 5 -1 105.76
    2 -5 -1 -0.31
    -2 -5 1 -0.42
    2 -5 -1 0.2
    2 -5 -1 -0.13
    2 5 -1 -0.36
    2 5 -1 0.12
    -2 5 1 0.06
    1 -5 -1 165.25
    -1 -5 1 155.32
    1 -5 -1 167.83
    -1 -5 1 161.17
    1 5 -1 165.46
    -1 5 1 173.33
    1 5 -1 166.7
    0 -5 1 9.26
    0 -5 -1 9.14
    0 -5 -1 8.58
    0 -5 1 8.41
    0 5 -1 7.92
    0 5 1 8.92
    1 -5 1 10.13
    1 -5 1 11.78
    -1 -5 -1 9.49
    -1 -5 -1 11.06
    1 5 1 11.99
    1 5 1 10.72
    -1 5 -1 11.04
    2 -5 1 6.75
    2 -5 1 6.5
    -2 -5 -1 5.03
    2 5 1 6.23
    -2 5 -1 5.63
    2 5 1 6.98
    3 -5 1 33.54
    -3 -5 -1 31.57
    3 -5 1 33.62
    -3 5 -1 34.03
    3 5 1 35.87
    3 5 1 35.03
    4 -5 1 0.5
    4 -5 1 0.3
    4 -5 1 0.09
    -4 -5 -1 1.17
    4 5 1 0.41
    -4 5 -1 0.71
    4 5 1 -0.08
    -4 5 -1 0.52
    5 -5 1 90.62
    -5 -5 -1 85.22
    5 -5 1 86.3
    5 5 1 87.2
    5 5 1 89.06
    -5 5 -1 92.93
    -6 -5 -1 1.34
    6 -5 1 0.92
    6 -5 1 0.98
    6 5 1 0.81
    -6 5 -1 0.19
    6 5 1 0.68
    7 -5 1 74.45
    -7 -5 -1 80.61
    7 -5 1 75.97
    -7 5 -1 84.89
    7 5 1 82.93
    7 5 1 80.28
    8 -5 1 -0.81
    -8 -5 -1 0.59
    8 -5 1 1.77
    8 5 1 0.6
    8 5 1 1.26
    -8 5 -1 1.25
    9 -5 1 49.37
    9 -5 1 41.47
    -9 -5 -1 48.15
    -9 5 -1 50.7
    9 5 1 51.61
    10 -5 1 -0.66
    10 -5 1 -0.64
    -10 5 -1 0.95
    10 -6 -1 9.13
    10 -6 -1 10.29
    -10 6 1 6.51
    9 -6 -1 1.83
    9 -6 -1 1.2
    -9 6 1 3.71
    8 -6 -1 1.19
    -8 -6 1 1.02
    8 -6 -1 0.31
    -8 6 1 0.48
    8 6 -1 2.43
    7 -6 -1 8.63
    -7 -6 1 8.28
    7 -6 -1 10.21
    7 6 -1 7.01
    7 6 -1 9.17
    -7 6 1 9.13
    -6 -6 1 32.94
    6 -6 -1 27.74
    6 -6 -1 25.97
    6 6 -1 31.17
    -6 6 1 31.53
    6 6 -1 32.05
    5 -6 -1 17.15
    5 -6 -1 20.34
    -5 -6 1 16.7
    5 6 -1 18.64
    -5 6 1 16.06
    5 6 -1 14.98
    4 -6 -1 21.85
    4 -6 -1 20.52
    -4 -6 1 18.87
    4 -6 -1 18.04
    4 6 -1 17.64
    4 6 -1 18.87
    -4 6 1 18.67
    3 -6 -1 5.33
    3 -6 -1 6.84
    3 -6 -1 5.27
    -3 -6 1 5.55
    -3 6 1 6.03
    3 6 -1 7.45
    3 6 -1 5.95
    -2 -6 1 448.75
    2 -6 -1 451.54
    2 -6 -1 461.76
    2 6 -1 457.17
    2 6 -1 468.71
    -2 6 1 454.48
    -1 -6 1 0.78
    1 -6 -1 1.38
    1 -6 -1 0.12
    -1 -6 1 1.39
    1 6 -1 0.74
    1 6 -1 0.83
    -1 6 1 0.7
    0 -6 1 140.5
    0 -6 -1 152.48
    0 -6 -1 156.72
    0 -6 1 157.83
    0 6 -1 155.95
    0 6 1 160.92
    1 -6 1 31.2
    1 -6 1 35.99
    -1 -6 -1 29.02
    -1 -6 -1 28.72
    -1 6 -1 35.1
    1 6 1 29.82
    1 6 1 31.24
    -2 -6 -1 178.2
    2 -6 1 185.8
    2 -6 1 180.3
    2 6 1 174.23
    2 6 1 183.09
    -2 6 -1 179.12
    3 -6 1 13.26
    3 -6 1 14.43
    -3 -6 -1 15.16
    3 6 1 14.38
    -3 6 -1 13.6
    3 6 1 11.69
    4 -6 1 19.64
    -4 -6 -1 19.17
    4 -6 1 19.66
    -4 6 -1 18.67
    4 6 1 20.18
    4 6 1 17.71
    5 -6 1 0.2
    -5 -6 -1 1.62
    5 -6 1 0.05
    5 6 1 0.55
    -5 6 -1 0.23
    5 6 1 0.67
    6 -6 1 23.05
    -6 -6 -1 22.41
    6 -6 1 18.6
    -6 6 -1 17.43
    6 6 1 21.49
    6 6 1 21.72
    7 -6 1 10.45
    -7 -6 -1 10.79
    7 -6 1 11.3
    -7 6 -1 10.2
    7 6 1 10.31
    7 6 1 11.03
    -8 -6 -1 7.5
    8 -6 1 7.22
    8 -6 1 6.6
    8 6 1 7.81
    -8 6 -1 6.18
    9 -6 1 1.68
    9 -6 1 0.61
    -9 6 -1 3.65
    10 -6 1 19.92
    -10 6 -1 26.42
    10 -7 -1 5.2
    10 -7 -1 6.26
    -10 7 1 2.49
    9 -7 -1 3.39
    9 -7 -1 1.22
    -9 -7 1 2.68
    -9 7 1 2.81
    8 -7 -1 1.78
    8 -7 -1 -0.76
    -8 -7 1 0.33
    -8 7 1 0.89
    7 -7 -1 2.12
    -7 -7 1 0.16
    7 -7 -1 -0.1
    -7 7 1 0.41
    7 7 -1 0.85
    6 -7 -1 6.86
    6 -7 -1 9.23
    -6 -7 1 10.59
    6 7 -1 11.43
    6 7 -1 8.3
    -6 7 1 13.24
    -5 -7 1 23.05
    5 -7 -1 17.4
    5 -7 -1 21
    5 7 -1 21.41
    -5 7 1 19.68
    5 7 -1 20.06
    4 -7 -1 11.01
    4 -7 -1 11.37
    -4 -7 1 11.94
    4 -7 -1 10.61
    4 7 -1 10.42
    4 7 -1 9.49
    -4 7 1 10.14
    3 -7 -1 228.33
    3 -7 -1 219.83
    -3 -7 1 225.21
    3 7 -1 216.52
    -3 7 1 228.34
    3 7 -1 226.69
    2 -7 -1 0.84
    2 -7 -1 0.32
    -2 -7 1 -0.05
    2 7 -1 -0.02
    -2 7 1 0.01
    2 7 -1 0.42
    1 -7 -1 205.74
    -1 -7 1 200.36
    1 -7 -1 210.99
    -1 -7 1 194.45
    -1 7 1 192.17
    1 7 -1 212.11
    1 7 -1 206.91
    0 -7 1 0.21
    0 -7 -1 0.95
    0 -7 1 0.18
    0 -7 -1 0.02
    0 7 1 0.56
    0 7 -1 0.8
    -1 -7 -1 78.07
    -1 -7 -1 75.07
    1 -7 1 76.57
    1 -7 1 81.25
    -1 7 -1 71.85
    1 7 1 71.33
    1 7 1 79.24
    -2 -7 -1 43.97
    2 -7 1 41.56
    2 -7 1 45.37
    -2 7 -1 48.72
    2 7 1 43.63
    2 7 1 45.15
    3 -7 1 85.04
    3 -7 1 89.58
    -3 -7 -1 89.85
    3 7 1 90.53
    -3 7 -1 92.53
    3 7 1 91.08
    4 -7 1 10.93
    -4 -7 -1 8.71
    4 7 1 10.17
    -4 7 -1 9.85
    4 7 1 10.11
    -5 -7 -1 3.08
    5 -7 1 6.69
    5 7 1 3.88
    -5 7 -1 4.27
    5 7 1 2.63
    6 -7 1 -0.08
    -6 -7 -1 0.95
    6 7 1 0.58
    -6 7 -1 0.45
    7 -7 1 5.99
    -7 -7 -1 6.82
    -7 7 -1 4.86
    7 7 1 9.44
    -8 -7 -1 4.67
    8 -7 1 1.63
    8 7 1 2.59
    -8 7 -1 4.69
    9 -7 1 9.72
    -9 7 -1 11.85
    9 -8 -1 16.53
    -9 -8 1 7.77
    -9 8 1 9.29
    -8 -8 1 13.4
    8 -8 -1 9.59
    8 -8 -1 8.96
    -8 8 1 10.8
    7 -8 -1 17.75
    7 -8 -1 16.86
    -7 -8 1 18.26
    -7 8 1 17.39
    7 8 -1 12.6
    6 -8 -1 1.87
    -6 -8 1 3.25
    6 -8 -1 3.04
    6 8 -1 2.65
    -6 8 1 2.69
    5 -8 -1 11.18
    -5 -8 1 9.26
    -5 8 1 10.3
    5 8 -1 10.6
    5 8 -1 11.03
    -4 -8 1 19.78
    4 -8 -1 13.33
    4 -8 -1 14.47
    4 8 -1 14.79
    -4 8 1 17.91
    4 8 -1 14.03
    3 -8 -1 3.64
    -3 -8 1 3.57
    3 -8 -1 3.14
    -3 8 1 3.69
    3 8 -1 2.84
    3 8 -1 1.78
    2 -8 -1 33.8
    -2 -8 1 33.54
    2 -8 -1 30.94
    2 8 -1 34.72
    -2 8 1 29.95
    2 8 -1 33.19
    -1 -8 1 0.1
    1 -8 -1 0.36
    -1 -8 1 0.88
    1 -8 -1 0.64
    1 8 -1 0.77
    -1 8 1 0.79
    1 8 -1 0.47
    0 -8 1 18.34
    0 -8 1 20.23
    0 -8 -1 20.99
    0 -8 -1 17.94
    0 8 1 22.94
    0 8 -1 18.72
    -1 -8 -1 18.3
    1 -8 1 21.3
    1 -8 1 21.95
    -1 -8 -1 23.81
    1 8 1 24.32
    1 8 1 25.71
    -1 8 -1 26.73
    2 -8 1 32.42
    2 -8 1 29.85
    -2 -8 -1 31.39
    2 8 1 29.79
    -2 8 -1 31.91
    2 8 1 32.89
    3 -8 1 95.93
    3 -8 1 96.35
    -3 -8 -1 101.94
    3 8 1 100.51
    3 8 1 97.76
    -3 8 -1 86.84
    -4 -8 -1 8.05
    4 -8 1 9.17
    -4 8 -1 4.91
    4 8 1 7.81
    -5 -8 -1 25.29
    5 -8 1 29.23
    5 8 1 24.12
    -5 8 -1 29.05
    6 -8 1 11.82
    -6 -8 -1 14.24
    6 8 1 14.23
    -6 8 -1 16.55
    7 -8 1 28.27
    -7 -8 -1 31.88
    -7 8 -1 35.59
    7 8 1 27.93
    -8 -8 -1 28.64
    8 -8 1 28.54
    8 8 1 28.69
    -8 8 -1 26.16
    -9 -8 -1 2.96
    9 -8 1 4.53
    -9 8 -1 6.63
    -9 -9 1 0.06
    9 -9 -1 0.79
    -9 9 1 0.52
    -8 -9 1 33
    8 -9 -1 30.1
    -8 9 1 32.74
    -7 -9 1 -0.34
    7 -9 -1 -0.24
    -7 9 1 0.57
    -6 -9 1 46.06
    6 -9 -1 40.51
    6 9 -1 40.62
    -6 9 1 51.48
    -5 -9 1 11.65
    5 -9 -1 10.04
    5 9 -1 7.76
    -5 9 1 10.61
    4 -9 -1 61.27
    -4 -9 1 64.21
    4 9 -1 60.72
    -4 9 1 64.84
    3 -9 -1 55.02
    -3 -9 1 58.51
    3 -9 -1 55.32
    3 9 -1 52.68
    -3 9 1 57.99
    3 9 -1 54.54
    -2 -9 1 1.28
    2 -9 -1 0.59
    -2 -9 1 0.29
    2 -9 -1 -0.11
    2 9 -1 0.29
    -2 9 1 0.5
    2 9 -1 0.4
    1 -9 -1 29.04
    -1 -9 1 33.23
    -1 -9 1 29.62
    1 -9 -1 29.16
    1 9 -1 28.69
    -1 9 1 29.47
    1 9 -1 25.9
    0 -9 1 24.41
    0 -9 -1 25.46
    0 -9 1 27.81
    0 -9 -1 25.81
    0 9 1 27.1
    0 9 -1 26.89
    0 9 1 27.77
    1 -9 1 51.69
    1 -9 1 54.2
    -1 -9 -1 50.37
    -1 -9 -1 57.3
    1 9 1 51.43
    1 9 1 56
    -1 9 -1 49.54
    -2 -9 -1 23.32
    2 -9 1 22.02
    2 -9 1 22.07
    2 9 1 21.91
    -2 9 -1 26.27
    3 -9 1 -0.76
    3 -9 1 0.37
    -3 -9 -1 0.15
    -3 9 -1 -0.11
    3 9 1 -0.61
    4 -9 1 94.19
    -4 -9 -1 99.79
    -4 9 -1 93.62
    4 9 1 91.11
    -5 -9 -1 -0.22
    5 -9 1 0.14
    -5 9 -1 0.43
    5 9 1 0.12
    6 -9 1 70.56
    -6 -9 -1 74.45
    6 9 1 69.38
    -6 9 -1 63.08
    -7 -9 -1 6.28
    7 -9 1 11.21
    -7 9 -1 13.04
    7 9 1 13.34
    8 -9 1 18.43
    -8 -9 -1 13.48
    -8 9 -1 15.42
    -9 -9 -1 15.57
    9 -9 1 20.85
    -9 9 -1 24.28
    9 -10 -1 30.82
    -9 -10 1 38.41
    -9 10 1 29.1
    -8 -10 1 -0.36
    8 -10 -1 0.32
    -8 10 1 0.11
    -7 -10 1 64.73
    7 -10 -1 62.78
    -7 10 1 59.11
    -6 -10 1 0.41
    6 -10 -1 0.1
    6 10 -1 0.77
    -6 10 1 0
    5 -10 -1 69.85
    -5 -10 1 67.91
    -5 10 1 65.04
    5 10 -1 64.97
    4 -10 -1 3.56
    -4 -10 1 4
    4 10 -1 5.01
    -4 10 1 3.72
    3 -10 -1 48.57
    -3 -10 1 42.93
    3 -10 -1 49.19
    3 10 -1 44.45
    -3 10 1 42.87
    2 -10 -1 14.05
    2 -10 -1 13.43
    -2 -10 1 13.01
    -2 -10 1 13.11
    2 10 -1 10.49
    -2 10 1 14.08
    1 -10 -1 0.17
    -1 -10 1 0.35
    -1 -10 1 0.84
    1 -10 -1 0.64
    1 10 -1 0.56
    -1 10 1 0.28
    1 10 -1 0.55
    0 -10 1 10.65
    0 -10 -1 13.16
    0 -10 -1 7.43
    0 -10 1 10.37
    0 10 1 9.52
    0 10 -1 10.11
    1 -10 1 35.61
    1 -10 1 37.18
    -1 -10 -1 36.16
    -1 -10 -1 34.56
    -1 10 -1 38.82
    1 10 1 34.89
    2 -10 1 9.81
    2 -10 1 8.17
    -2 -10 -1 9.71
    -2 10 -1 11.15
    2 10 1 9.12
    -3 -10 -1 25.21
    3 -10 1 33.8
    3 -10 1 30.03
    3 10 1 31.86
    -3 10 -1 36.55
    4 -10 1 0.39
    -4 -10 -1 1.13
    -4 10 -1 0
    4 10 1 1.39
    5 -10 1 99.72
    -5 -10 -1 106.57
    -5 10 -1 91.21
    5 10 1 90.8
    6 -10 1 0.63
    -6 -10 -1 -0.21
    6 10 1 0.26
    -6 10 -1 0.05
    -7 -10 -1 14.49
    7 -10 1 17.32
    7 10 1 15.41
    -7 10 -1 16.86
    -8 -10 -1 4.37
    8 -10 1 2.67
    -8 10 -1 1.49
    -9 -10 -1 0.04
    9 -10 1 2.08
    -9 10 -1 3.18
    -8 -11 1 34.8
    8 -11 -1 26.69
    -8 11 1 23.86
    -7 -11 1 0.82
    7 -11 -1 -1.14
    -7 11 1 0.78
    6 -11 -1 57.1
    -6 -11 1 66.41
    6 11 -1 65.29
    -6 11 1 49.55
    5 -11 -1 0.02
    -5 -11 1 -0.49
    -5 11 1 0.29
    5 11 -1 0.63
    -4 -11 1 65.71
    4 -11 -1 62.3
    -4 11 1 56.7
    4 11 -1 53.77
    3 -11 -1 -0.12
    -3 -11 1 0.25
    3 -11 -1 0.69
    3 11 -1 0.71
    -3 11 1 0.65
    2 -11 -1 6.43
    2 -11 -1 6.34
    -2 -11 1 7.11
    -2 -11 1 3.04
    2 11 -1 6.23
    -2 11 1 8.2
    -1 -11 1 0.99
    1 -11 -1 1.18
    1 -11 -1 0.44
    -1 -11 1 1.07
    1 11 -1 1.22
    0 -11 1 56.17
    0 -11 1 54.95
    0 -11 -1 52.6
    0 -11 -1 52.07
    0 11 1 48.32
    -1 -11 -1 0.18
    1 -11 1 -0.18
    -1 -11 -1 0.1
    1 -11 1 0.3
    -1 11 -1 0.1
    1 11 1 0.75
    -2 -11 -1 45.9
    2 -11 1 41.99
    2 -11 1 45.96
    -2 11 -1 40.66
    2 11 1 39.16
    3 -11 1 0.88
    -3 -11 -1 1.43
    -3 11 -1 1.21
    3 11 1 2.04
    -4 -11 -1 85.15
    4 -11 1 82.47
    4 11 1 77.23
    -4 11 -1 79.82
    5 -11 1 3.62
    -5 -11 -1 3.63
    -5 11 -1 4.73
    5 11 1 4.69
    6 -11 1 66.87
    -6 -11 -1 69.03
    -6 11 -1 68.31
    6 11 1 66.93
    7 -11 1 0.57
    -7 -11 -1 1.34
    -7 11 -1 1.14
    7 11 1 1.22
    8 -11 1 7.9
    -8 -11 -1 7.99
    -8 11 -1 12.19
    -8 -12 1 0.7
    8 -12 -1 -0.25
    -8 12 1 0.57
    -7 -12 1 38.18
    7 -12 -1 31.45
    -7 12 1 34.02
    6 -12 -1 7.66
    -6 -12 1 5.03
    -6 12 1 2.76
    -5 -12 1 26.66
    5 -12 -1 29.1
    -5 12 1 21.63
    5 12 -1 36.15
    -4 -12 1 2.25
    4 -12 -1 2.11
    -4 12 1 2.77
    4 12 -1 2.34
    3 -12 -1 9.45
    -3 -12 1 6.04
    3 12 -1 10.67
    -2 -12 1 3.46
    -2 -12 1 4.35
    2 -12 -1 3.6
    2 -12 -1 3.49
    2 12 -1 3.97
    -1 -12 1 0.16
    1 -12 -1 0.23
    -1 -12 1 0.05
    1 -12 -1 0.44
    1 12 -1 -0.35
    0 -12 1 4.11
    0 -12 -1 5.41
    0 -12 1 4.52
    0 -12 -1 5.49
    0 12 1 3.75
    0 12 -1 6.24
    -1 -12 -1 50.05
    1 -12 1 47.25
    -1 -12 -1 46.98
    1 -12 1 48.04
    1 12 1 52.86
    -2 -12 -1 -0.22
    2 -12 1 0.33
    2 -12 1 0.85
    2 12 1 0.58
    -2 12 -1 0.51
    3 -12 1 55.87
    -3 -12 -1 55.16
    3 12 1 43.25
    -3 12 -1 51.52
    4 -12 1 0.82
    -4 -12 -1 1.18
    -4 12 -1 1.46
    4 12 1 0.6
    5 -12 1 65.89
    -5 -12 -1 67.43
    5 12 1 70.62
    -5 12 -1 65.15
    -6 -12 -1 0.63
    6 -12 1 0.51
    6 12 1 1.6
    -6 12 -1 1.15
    -7 -12 -1 10.79
    7 -12 1 14.58
    -7 12 -1 13.27
    8 -12 1 2.21
    -8 -12 -1 0.88
    -8 12 -1 0.63
    7 -13 -1 0.73
    -7 -13 1 0.9
    -7 13 1 1.07
    6 -13 -1 32.13
    -6 -13 1 41.04
    -6 13 1 43
    -5 -13 1 9.66
    5 -13 -1 10.58
    -5 13 1 8.52
    5 13 -1 6.28
    -4 -13 1 26.19
    4 -13 -1 25.71
    4 13 -1 23.73
    3 -13 -1 83.07
    -3 -13 1 86.94
    3 13 -1 94
    -2 -13 1 0.49
    -2 -13 1 0.35
    2 -13 -1 0.46
    2 -13 -1 -0.1
    2 13 -1 0.48
    -1 -13 1 50.49
    1 -13 -1 45.28
    -1 -13 1 45.08
    1 -13 -1 48.08
    1 13 -1 39.64
    0 -13 -1 6.18
    0 -13 1 6.92
    0 -13 -1 7.14
    0 -13 1 7.82
    0 13 -1 4.94
    0 13 1 5.98
    1 -13 1 50.83
    1 -13 1 50.88
    -1 -13 -1 54.62
    -1 -13 -1 47.87
    1 13 1 46.42
    2 -13 1 13.21
    -2 -13 -1 12.45
    2 -13 1 12.25
    2 13 1 16.18
    3 -13 1 8.92
    -3 -13 -1 12.64
    3 13 1 13.65
    -4 -13 -1 32.74
    4 -13 1 33.65
    -4 13 -1 30.94
    4 13 1 30.96
    5 -13 1 6.22
    -5 -13 -1 5.43
    5 13 1 9.57
    -5 13 -1 7.16
    -6 -13 -1 32.24
    6 -13 1 35.91
    6 13 1 29.51
    -6 13 -1 29.81
    -7 -13 -1 -0.03
    7 -13 1 1.47
    -7 13 -1 -0.34
    -6 -14 1 0.23
    6 -14 -1 -1.09
    -5 -14 1 19.96
    5 -14 -1 21.78
    5 14 -1 17.57
    4 -14 -1 17.88
    -4 -14 1 20.28
    4 14 -1 19.42
    -3 -14 1 4.39
    3 -14 -1 3.77
    3 14 -1 1.56
    2 -14 -1 41.27
    2 -14 -1 37.33
    -2 -14 1 34.52
    2 14 -1 34.38
    -1 -14 1 0.19
    1 -14 -1 0.48
    1 -14 -1 -0.2
    -1 -14 1 0.28
    1 14 -1 0.59
    -1 14 1 0.99
    0 -14 -1 25.45
    0 -14 1 22.6
    0 -14 1 20.15
    0 -14 -1 22.08
    0 14 -1 25.47
    0 14 1 21.55
    -1 -14 -1 4.45
    1 -14 1 3.06
    1 -14 1 4.32
    -1 -14 -1 5.14
    1 14 1 5.03
    -2 -14 -1 17.73
    2 -14 1 12.6
    2 14 1 14.48
    3 -14 1 39.97
    -3 -14 -1 41.9
    3 14 1 31.14
    4 -14 1 0.32
    -4 -14 -1 1.05
    4 14 1 0.45
    -5 -14 -1 25.73
    5 -14 1 23.77
    5 14 1 20.53
    6 -14 1 8.65
    -6 -14 -1 8.81
    6 14 1 7.03
    -6 14 -1 9.4
    -6 -15 1 1.36
    6 -15 -1 1.18
    5 -15 -1 0.11
    -5 -15 1 0.96
    -4 -15 1 1.89
    4 -15 -1 1.46
    4 15 -1 5.29
    -3 -15 1 15.12
    3 -15 -1 14.02
    3 15 -1 21.05
    2 -15 -1 0.33
    -2 -15 1 0.12
    2 15 -1 -0.64
    -1 -15 1 16.09
    -1 -15 1 15.39
    1 -15 -1 13.14
    1 -15 -1 10.95
    1 15 -1 13.27
    -1 15 1 15.28
    0 -15 1 -0.19
    0 -15 -1 0.75
    0 -15 1 0.8
    0 -15 -1 -0.25
    0 15 -1 0.58
    0 15 1 0.64
    -1 -15 -1 2.73
    1 -15 1 3.56
    1 -15 1 5.02
    -1 -15 -1 5.18
    -1 15 -1 1.95
    1 15 1 3.1
    2 -15 1 4.92
    -2 -15 -1 3.58
    2 15 1 4.8
    3 -15 1 1.74
    -3 -15 -1 1.21
    3 15 1 0.99
    -4 -15 -1 8.81
    4 -15 1 10.3
    4 15 1 4.37
    5 -15 1 4.93
    -5 -15 -1 4.46
    5 15 1 5.23
    -6 -15 -1 3.22
    6 -15 1 0.92
    5 -16 -1 -0.21
    -5 -16 1 -0.15
    4 -16 -1 35.07
    -4 -16 1 27.21
    4 16 -1 38.4
    -3 -16 1 0.87
    3 -16 -1 0.41
    3 16 -1 -0.75
    2 -16 -1 95.4
    -2 -16 1 90.18
    -2 16 1 79.42
    2 16 -1 78.89
    -1 -16 1 -0.9
    1 -16 -1 1.46
    1 -16 -1 -0.73
    -1 -16 1 0.32
    -1 16 1 -0.44
    1 16 -1 0.09
    0 -16 -1 67.17
    0 -16 1 78.73
    0 -16 -1 67.61
    0 -16 1 67.39
    0 16 1 71.87
    0 16 -1 59.65
    1 -16 1 0.32
    -1 -16 -1 1.12
    -1 -16 -1 -0.5
    1 16 1 0.8
    -1 16 -1 1.22
    -2 -16 -1 34.79
    2 -16 1 27.54
    2 16 1 35.07
    -3 -16 -1 7.61
    3 -16 1 5.35
    3 16 1 4.5
    -4 -16 -1 11.1
    4 -16 1 11.98
    4 16 1 11.87
    -5 -16 -1 1.64
    5 16 1 0.19
    -3 -17 1 45.37
    3 -17 -1 38.55
    3 17 -1 39.66
    -2 -17 1 -1.36
    2 -17 -1 1.34
    2 17 -1 -0.98
    -2 17 1 0.85
    -1 -17 1 69.13
    -1 -17 1 68.16
    1 -17 -1 78.78
    -1 17 1 73.26
    1 17 -1 71.95
    0 -17 1 0.22
    0 -17 -1 2.22
    0 -17 -1 1.57
    0 -17 1 1.01
    0 17 -1 -0.72
    0 17 1 0.54
    -1 -17 -1 29.23
    -1 -17 -1 23.38
    1 -17 1 28.3
    -1 17 -1 30.26
    1 17 1 26.07
    2 -17 1 1.37
    -2 -17 -1 1.3
    2 17 1 0.31
    -2 17 -1 1.4
    -3 -17 -1 11.16
    3 -17 1 17.17
    3 17 1 16.12
    -1 -18 1 1.56
    0 -18 -1 24.46
    0 -18 -1 24.01
    0 -18 1 20.19
    0 18 -1 26.07
    0 18 1 24.13
    -1 -18 -1 2.66
    -10 0 2 -1
    10 0 -2 0.16
    9 0 -2 -0.08
    9 0 -2 -0.43
    8 0 -2 15.1
    8 0 -2 14.02
    7 0 -2 0.18
    7 0 -2 0.46
    6 0 -2 103.64
    6 0 -2 103.38
    -6 0 2 76.91
    5 0 -2 0.1
    5 0 -2 0.06
    -5 0 2 0.13
    4 0 -2 552.31
    4 0 -2 537.47
    -4 0 2 573.75
    3 0 -2 -0.01
    3 0 -2 0.21
    -3 0 2 -0.19
    -2 0 2 120.94
    2 0 -2 126.48
    2 0 -2 125.3
    -1 0 2 -0.06
    1 0 -2 -0.07
    1 0 -2 -0.04
    0 0 -2 456.94
    0 0 -2 453.72
    -1 0 -2 -0.08
    -1 0 -2 -0.16
    1 0 2 -0.07
    -2 0 -2 86.02
    2 0 2 87.27
    2 0 2 90.34
    -2 0 -2 85.6
    3 0 2 -0.31
    -3 0 -2 -0.27
    3 0 2 -0.12
    -3 0 -2 0.07
    4 0 2 27.92
    -4 0 -2 24.67
    4 0 2 26.3
    -4 0 -2 23.93
    5 0 2 0.05
    -5 0 -2 0.04
    5 0 2 0.14
    -5 0 -2 0.21
    -6 0 -2 2.61
    6 0 2 2.21
    6 0 2 0.91
    -6 0 -2 1.36
    7 0 2 0.34
    -7 0 -2 -0.36
    7 0 2 0.24
    8 0 2 13.32
    8 0 2 12.54
    -8 0 -2 18.33
    9 0 2 -0.87
    9 0 2 0.47
    -9 0 -2 0.06
    10 0 2 31.69
    -10 0 -2 36.44
    10 0 2 35.54
    -10 -1 2 -0.4
    10 -1 -2 0.23
    -10 1 2 1.36
    10 1 -2 0.52
    9 -1 -2 0.71
    9 -1 -2 0.84
    9 1 -2 -0.48
    -9 1 2 0.01
    8 -1 -2 1.22
    8 -1 -2 1.35
    8 1 -2 2.17
    8 1 -2 0.8
    7 -1 -2 -0.07
    7 -1 -2 0.57
    -7 -1 2 0.13
    7 1 -2 -0.09
    7 1 -2 0.05
    6 -1 -2 1.41
    6 -1 -2 0.86
    -6 -1 2 0.55
    6 1 -2 2.22
    6 1 -2 3.05
    -6 1 2 1.4
    5 -1 -2 58.18
    -5 -1 2 40.34
    5 -1 -2 55.04
    5 1 -2 58.45
    5 1 -2 59.53
    -5 1 2 61.56
    4 -1 -2 6.67
    4 -1 -2 4.4
    -4 -1 2 5.12
    4 1 -2 6.58
    -4 1 2 4.84
    4 1 -2 4.43
    3 -1 -2 223.7
    -3 -1 2 214.34
    3 -1 -2 217.56
    3 1 -2 228.7
    3 1 -2 216.39
    -3 1 2 214.8
    2 -1 -2 0.25
    -2 -1 2 0.35
    2 -1 -2 0.39
    2 -1 -2 0.98
    -2 1 2 0.91
    2 1 -2 0.28
    2 1 -2 0.14
    -1 -1 2 246.21
    1 -1 -2 232.41
    1 -1 -2 234.2
    1 -1 -2 224.24
    1 1 -2 230.79
    0 -1 -2 30.57
    0 -1 2 31.67
    0 1 2 30.56
    0 1 -2 29.37
    -1 -1 -2 56
    -1 -1 -2 56.55
    1 -1 2 56.84
    1 1 2 53.35
    1 1 2 53.72
    -1 1 -2 53.97
    2 -1 2 19.59
    -2 -1 -2 18.35
    -2 -1 -2 18.79
    2 -1 2 18.2
    -2 1 -2 19.03
    2 1 2 20.18
    2 1 2 18.2
    3 -1 2 37.27
    -3 -1 -2 38.93
    3 -1 2 37.2
    3 1 2 38.89
    -3 1 -2 38.59
    -3 1 -2 35.36
    3 1 2 37.31
    -4 -1 -2 0.15
    4 -1 2 0.03
    4 -1 2 -0.09
    -4 1 -2 0.35
    -4 1 -2 0.1
    4 1 2 0.11
    4 1 2 -0.24
    5 -1 2 43.53
    -5 -1 -2 39.78
    -5 -1 -2 40.49
    5 -1 2 42.74
    5 1 2 41.1
    5 1 2 44
    -5 1 -2 38.47
    -5 1 -2 36.85
    -6 -1 -2 21.75
    6 -1 2 20.64
    -6 -1 -2 22.17
    6 -1 2 19.89
    6 1 2 21.68
    6 1 2 21.15
    -6 1 -2 26.99
    7 -1 2 27.26
    7 -1 2 25.81
    -7 -1 -2 23.69
    -7 1 -2 25.58
    7 1 2 25.85
    7 1 2 26.33
    8 -1 2 1.37
    -8 -1 -2 1.94
    8 -1 2 2.02
    -8 1 -2 2.6
    8 1 2 2.7
    8 1 2 1.11
    -9 -1 -2 67.86
    9 -1 2 85.72
    9 -1 2 69.26
    9 1 2 80.89
    -9 1 -2 87.65
    9 1 2 72.54
    -10 -1 -2 0.94
    10 -1 2 -0.28
    10 -1 2 -0.16
    10 1 2 -0.45
    10 1 2 0.01
    -10 1 -2 -0.36
    10 -2 -2 11.93
    -10 2 2 14.83
    10 2 -2 13.79
    9 -2 -2 12.18
    9 -2 -2 16.3
    -9 2 2 10.09
    9 2 -2 13.03
    8 -2 -2 1.11
    8 -2 -2 0.16
    8 2 -2 1.95
    -8 2 2 2.6
    8 2 -2 1.83
    -7 -2 2 47.49
    7 -2 -2 40.84
    7 -2 -2 41.8
    7 2 -2 47.29
    7 2 -2 49.76
    6 -2 -2 15.86
    -6 -2 2 14.52
    6 -2 -2 13.82
    6 2 -2 19.51
    6 2 -2 18.55
    -6 2 2 15.5
    -5 -2 2 8.14
    5 -2 -2 6.43
    5 -2 -2 8.21
    5 2 -2 7.56
    -5 2 2 8.48
    5 2 -2 8.86
    4 -2 -2 101.24
    4 -2 -2 108.6
    -4 -2 2 76.27
    4 2 -2 104.42
    4 2 -2 103.48
    -4 2 2 105.51
    3 -2 -2 11.87
    3 -2 -2 12.36
    -3 -2 2 9.77
    3 -2 -2 12.16
    3 2 -2 12.96
    -3 2 2 13
    3 2 -2 13.86
    -2 -2 2 6.36
    2 -2 -2 6.79
    2 -2 -2 8.46
    2 -2 -2 6.72
    2 2 -2 6.27
    2 2 -2 6.56
    1 -2 -2 0.8
    1 -2 -2 0.78
    1 -2 -2 1.25
    -1 -2 2 0.73
    -1 -2 2 0.97
    1 2 -2 0.61
    1 2 -2 1.15
    0 -2 -2 96.99
    0 -2 -2 104.4
    0 -2 2 81.62
    0 -2 2 99.9
    0 2 2 105.46
    0 2 -2 99.88
    -1 -2 -2 48.32
    1 -2 2 47.05
    -1 2 -2 50.82
    1 2 2 48.36
    2 -2 2 5.62
    -2 -2 -2 4.92
    -2 2 -2 6.62
    2 2 2 6.51
    2 2 2 6.56
    3 -2 2 35.95
    3 -2 2 35.08
    -3 -2 -2 34.24
    3 2 2 34.02
    3 2 2 32.13
    -3 2 -2 34.14
    4 -2 2 23.88
    -4 -2 -2 21.63
    4 -2 2 20.64
    4 2 2 23.25
    4 2 2 21.68
    -4 2 -2 20.89
    -4 2 -2 22.77
    5 -2 2 97.56
    5 -2 2 101.25
    -5 -2 -2 91.41
    -5 2 -2 88.87
    5 2 2 92.51
    -5 2 -2 93.56
    5 2 2 90.77
    -6 -2 -2 65.08
    6 -2 2 59.5
    6 -2 2 62.36
    6 2 2 64.88
    6 2 2 61.01
    -6 2 -2 72.8
    -7 -2 -2 32.72
    7 -2 2 27.92
    7 -2 2 34.53
    -7 2 -2 31.51
    7 2 2 36.05
    7 2 2 33.62
    8 -2 2 109.68
    8 -2 2 106.43
    -8 -2 -2 108.99
    -8 2 -2 118.21
    8 2 2 110.6
    8 2 2 100.24
    9 -2 2 0.93
    9 -2 2 -0.76
    -9 -2 -2 0.38
    9 2 2 0.6
    -9 2 -2 0.15
    9 2 2 0.77
    -10 -2 -2 43.92
    10 -2 2 55.27
    10 -2 2 50.52
    10 2 2 48.59
    10 2 2 50.22
    -10 2 -2 43.47
    10 -3 -2 38.94
    10 -3 -2 34.83
    -10 3 2 44.23
    10 3 -2 37.03
    9 -3 -2 0.91
    9 -3 -2 1.99
    -9 3 2 0.93
    9 3 -2 -0.07
    8 -3 -2 66.2
    8 -3 -2 60.36
    -8 -3 2 53.92
    8 3 -2 58.01
    8 3 -2 50.85
    -8 3 2 57.41
    7 -3 -2 6.99
    -7 -3 2 9.48
    7 -3 -2 10.28
    -7 3 2 7.3
    7 3 -2 9.95
    7 3 -2 9.28
    -6 -3 2 145.96
    6 -3 -2 139.26
    6 -3 -2 132
    6 3 -2 125.94
    6 3 -2 133.9
    -5 -3 2 135.29
    5 -3 -2 128.64
    5 -3 -2 131.79
    -5 3 2 139
    5 3 -2 135.47
    5 3 -2 138
    -4 -3 2 9.05
    4 -3 -2 11.44
    4 -3 -2 10.2
    4 -3 -2 11.41
    4 3 -2 11.2
    -4 3 2 10.7
    4 3 -2 11.76
    3 -3 -2 216.07
    3 -3 -2 212.32
    3 -3 -2 213.23
    -3 -3 2 183.07
    3 3 -2 210.19
    3 3 -2 201
    2 -3 -2 4.11
    -2 -3 2 3.04
    2 -3 -2 3.84
    2 -3 -2 4.84
    2 3 -2 3.44
    2 3 -2 3.58
    -1 -3 2 385.54
    1 -3 -2 426.46
    1 -3 -2 433.92
    1 -3 -2 437.63
    -1 -3 2 432.01
    1 3 -2 436.4
    1 3 -2 440.18
    0 -3 -2 0.67
    0 -3 -2 1.1
    0 -3 2 0.95
    0 -3 2 0.51
    0 3 2 1.45
    0 3 -2 0.65
    1 -3 2 158.23
    1 -3 2 158.9
    -1 -3 -2 159.97
    1 3 2 154.6
    -1 3 -2 152.81
    -2 -3 -2 58.87
    2 -3 2 56.01
    2 3 2 55.8
    2 3 2 52.95
    -2 3 -2 52.46
    -3 -3 -2 3.56
    3 -3 2 3.93
    3 -3 2 4.7
    3 3 2 4.15
    -3 3 -2 3.41
    3 3 2 4.62
    -4 -3 -2 34.92
    4 -3 2 36.5
    4 -3 2 37.93
    4 3 2 37.91
    -4 3 -2 37.69
    -4 3 -2 34.91
    4 3 2 39.79
    5 -3 2 0.94
    -5 -3 -2 1.26
    5 -3 2 1.42
    5 3 2 1.06
    5 3 2 2.96
    -5 3 -2 2.11
    6 -3 2 43.42
    -6 -3 -2 37.98
    6 -3 2 40.77
    -6 3 -2 35.17
    6 3 2 40.04
    6 3 2 42.94
    7 -3 2 44.92
    -7 -3 -2 36.63
    7 -3 2 42.62
    -7 -3 -2 39.51
    7 3 2 40.89
    7 3 2 40.31
    -7 3 -2 39.8
    -8 -3 -2 -0.33
    8 -3 2 -0.31
    8 -3 2 0.4
    -8 3 -2 -0.04
    8 3 2 0.19
    8 3 2 0.19
    -9 -3 -2 26.46
    9 -3 2 30.55
    9 -3 2 31.5
    9 3 2 30.02
    9 3 2 32.95
    -9 3 -2 28.83
    10 -3 2 0.77
    10 -3 2 -0.42
    -10 -3 -2 0.92
    -10 3 -2 2.52
    10 3 2 1.21
    10 3 2 0.91
    10 -4 -2 -0.95
    10 -4 -2 -0.7
    10 4 -2 -0.32
    -10 4 2 -1.28
    9 -4 -2 40.34
    9 -4 -2 40.37
    9 4 -2 36.18
    -9 4 2 40.8
    -8 -4 2 2.1
    8 -4 -2 3.65
    8 -4 -2 0.35
    8 4 -2 0.84
    -8 4 2 1.57
    7 -4 -2 96.34
    7 -4 -2 93.65
    -7 -4 2 94.58
    7 4 -2 91.43
    7 4 -2 95.02
    -7 4 2 100.19
    -6 -4 2 14.56
    6 -4 -2 13.4
    6 -4 -2 14.19
    6 4 -2 12.7
    -6 4 2 13.2
    6 4 -2 17.51
    5 -4 -2 29.89
    -5 -4 2 34.96
    5 -4 -2 29.12
    -5 4 2 31.33
    -5 4 2 32.97
    5 4 -2 29.75
    5 4 -2 25.76
    4 -4 -2 27.31
    -4 -4 2 28.92
    4 -4 -2 26.6
    4 -4 -2 26.26
    -4 4 2 30.49
    -4 4 2 29.74
    4 4 -2 30.33
    4 4 -2 29.07
    -3 -4 2 -0.34
    3 -4 -2 0.19
    3 -4 -2 -0.12
    3 -4 -2 0.37
    -3 4 2 0.41
    3 4 -2 0.27
    3 4 -2 0.21
    2 -4 -2 2.53
    2 -4 -2 2.84
    -2 -4 2 1.98
    2 -4 -2 3.4
    2 4 -2 2.59
    2 4 -2 3.74
    -2 4 2 3.01
    -1 -4 2 125.02
    1 -4 -2 130.61
    1 -4 -2 128.62
    1 -4 -2 126.42
    -1 -4 2 128.38
    1 4 -2 130.87
    -1 4 2 130.27
    1 4 -2 122.83
    0 -4 2 119.45
    0 -4 2 106.15
    0 -4 -2 114.96
    0 -4 -2 120.82
    0 4 2 119.24
    0 4 -2 116.76
    0 4 2 117.23
    1 -4 2 109.4
    -1 -4 -2 108.82
    1 -4 2 104.73
    -1 4 -2 108.53
    1 4 2 108.26
    -2 -4 -2 9.94
    2 -4 2 9.26
    2 -4 2 10.47
    2 4 2 10.28
    -2 4 -2 8.69
    2 4 2 8.88
    -3 -4 -2 219.49
    3 -4 2 229.37
    3 4 2 233.67
    -3 4 -2 244.68
    3 4 2 227.67
    4 -4 2 2.71
    -4 -4 -2 1.93
    4 -4 2 3.12
    4 4 2 1.54
    4 4 2 2.89
    -4 4 -2 1.38
    5 -4 2 69.07
    5 -4 2 63.56
    -5 -4 -2 66.73
    5 4 2 69.5
    -5 4 -2 67.84
    5 4 2 65.35
    6 -4 2 7.26
    -6 -4 -2 5.45
    6 -4 2 5.32
    6 4 2 3.25
    -6 4 -2 3.83
    6 4 2 4.92
    7 -4 2 19.78
    7 -4 2 21.22
    -7 -4 -2 19.19
    7 4 2 22.73
    -7 4 -2 22.95
    7 4 2 19.09
    -8 -4 -2 4.42
    8 -4 2 7.48
    8 -4 2 7.44
    8 4 2 6.49
    8 4 2 5.71
    -8 4 -2 6.79
    9 -4 2 0.46
    -9 -4 -2 0.5
    9 -4 2 -0.62
    9 4 2 -0.85
    9 4 2 -0.51
    -9 4 -2 0.59
    -10 -4 -2 1.1
    10 -4 2 1.45
    10 -4 2 2.96
    -10 4 -2 1.38
    10 -5 -2 24.84
    10 -5 -2 25.74
    10 5 -2 26.54
    -10 5 2 19.07
    9 -5 -2 0.44
    9 -5 -2 -0.84
    -9 5 2 -0.67
    9 5 -2 0.42
    8 -5 -2 24.71
    -8 -5 2 26.87
    8 -5 -2 30.57
    -8 5 2 28.72
    8 5 -2 21.34
    7 -5 -2 -0.26
    7 -5 -2 0.54
    -7 -5 2 0.57
    7 5 -2 0.92
    7 5 -2 0.72
    -7 5 2 0.75
    -6 -5 2 16.29
    6 -5 -2 14.17
    6 -5 -2 16.22
    6 5 -2 15.42
    -6 5 2 11.72
    6 5 -2 15.75
    5 -5 -2 0.17
    5 -5 -2 0.4
    -5 -5 2 -0.01
    5 -5 -2 0.19
    5 5 -2 0.12
    5 5 -2 -0.01
    -5 5 2 -0.05
    4 -5 -2 49.29
    -4 -5 2 54.33
    4 -5 -2 50.02
    4 -5 -2 52.91
    -4 5 2 56.1
    4 5 -2 49.6
    4 5 -2 46.51
    -3 -5 2 1.08
    3 -5 -2 1.62
    3 -5 -2 0.96
    3 -5 -2 0.71
    3 5 -2 0.44
    -3 5 2 0.57
    3 5 -2 0.31
    2 -5 -2 94.09
    2 -5 -2 95.83
    -2 -5 2 88.56
    2 -5 -2 95.04
    -2 5 2 89.85
    2 5 -2 93.06
    2 5 -2 91.15
    1 -5 -2 -0.05
    -1 -5 2 0.21
    -1 -5 2 0.48
    1 -5 -2 -0.04
    -1 5 2 0.12
    1 5 -2 -0.13
    1 5 -2 -0.08
    0 -5 2 601.9
    0 -5 2 594.29
    0 -5 -2 575.17
    0 -5 -2 597.8
    0 5 2 591.07
    0 5 -2 585.65
    0 5 2 602.29
    -1 -5 -2 0.48
    1 -5 2 1.2
    -1 -5 -2 1.03
    1 -5 2 0.52
    1 5 2 0.88
    -1 5 -2 0.74
    1 5 2 0.45
    2 -5 2 346.16
    -2 -5 -2 349.18
    2 -5 2 364.53
    -2 5 -2 353.36
    2 5 2 363.2
    2 5 2 341.1
    -3 -5 -2 0.07
    3 -5 2 -0.09
    3 -5 2 0.15
    3 5 2 0.14
    -3 5 -2 0.17
    3 5 2 0.37
    4 -5 2 212.02
    -4 -5 -2 216.04
    4 5 2 212.94
    -4 5 -2 217.44
    4 5 2 216.9
    5 -5 2 5.28
    5 -5 2 4.78
    -5 -5 -2 1.57
    5 5 2 4.75
    5 5 2 3.28
    -5 5 -2 6.03
    6 -5 2 45.69
    6 -5 2 43.95
    -6 -5 -2 43.75
    6 5 2 46.08
    6 5 2 44.26
    -6 5 -2 41.14
    7 -5 2 2.75
    -7 -5 -2 1.99
    7 -5 2 3.14
    7 5 2 5.17
    -7 5 -2 0.98
    7 5 2 1.51
    -8 -5 -2 54.92
    -8 -5 -2 54.9
    8 -5 2 57.81
    8 -5 2 62.92
    8 5 2 57.98
    -8 5 -2 53.33
    8 5 2 54.01
    9 -5 2 -0.18
    -9 -5 -2 0.17
    9 -5 2 1.83
    -9 5 -2 1.63
    9 5 2 -0.06
    10 -5 2 -0.1
    -10 5 -2 0.5
    10 -6 -2 0.28
    10 -6 -2 0.3
    -10 6 2 -0.37
    9 -6 -2 45.06
    -9 -6 2 48.1
    9 -6 -2 44.5
    9 6 -2 45.28
    -9 6 2 53.59
    -8 -6 2 1.53
    8 -6 -2 1.35
    8 -6 -2 0.83
    8 6 -2 1
    -8 6 2 1.82
    7 -6 -2 74.53
    -7 -6 2 69.12
    7 -6 -2 73.25
    -7 6 2 66.37
    7 6 -2 62.87
    7 6 -2 72.66
    6 -6 -2 2.54
    6 -6 -2 3.59
    -6 -6 2 2.88
    6 6 -2 5
    -6 6 2 2.26
    6 6 -2 3.52
    5 -6 -2 41.45
    5 -6 -2 51.26
    -5 -6 2 44.39
    5 -6 -2 42.95
    5 6 -2 48.46
    5 6 -2 47.99
    -5 6 2 45.75
    4 -6 -2 2.04
    4 -6 -2 1.77
    4 -6 -2 1.9
    -4 -6 2 2.08
    4 6 -2 1.65
    4 6 -2 2.46
    -4 6 2 1.2
    3 -6 -2 33.77
    -3 -6 2 37.95
    3 -6 -2 34.19
    3 -6 -2 35.49
    3 6 -2 33.99
    -3 6 2 35.16
    3 6 -2 36.45
    -2 -6 2 26.53
    2 -6 -2 26.14
    2 -6 -2 26.79
    2 -6 -2 26.23
    2 6 -2 26.73
    2 6 -2 26.49
    -2 6 2 26.63
    1 -6 -2 24.5
    1 -6 -2 27.82
    -1 -6 2 27.56
    -1 -6 2 27.9
    1 6 -2 28.18
    -1 6 2 29.22
    1 6 -2 25.83
    0 -6 -2 29.5
    0 -6 -2 33.48
    0 -6 2 33.23
    0 -6 2 32.4
    0 6 2 30.51
    0 6 -2 30.64
    0 6 2 32.45
    -1 -6 -2 75.26
    1 -6 2 82.92
    -1 -6 -2 75.57
    1 -6 2 75.15
    1 6 2 78.54
    -1 6 -2 74.59
    1 6 2 77.25
    2 -6 2 0.83
    2 -6 2 1.81
    -2 -6 -2 1.42
    -2 6 -2 0.82
    2 6 2 1.08
    2 6 2 1.03
    3 -6 2 167.39
    -3 -6 -2 164.11
    3 -6 2 157.15
    3 6 2 161.94
    -3 6 -2 159.81
    3 6 2 153.21
    -4 -6 -2 0.06
    4 -6 2 -0.14
    -4 6 -2 -0.25
    4 6 2 0.14
    4 6 2 0.07
    5 -6 2 15.64
    -5 -6 -2 13.56
    5 6 2 12.07
    5 6 2 14.37
    -5 6 -2 14.63
    6 -6 2 1.78
    -6 -6 -2 0.6
    6 6 2 -0.19
    6 6 2 0.18
    -6 6 -2 -0.24
    7 -6 2 2.06
    -7 -6 -2 2.29
    7 6 2 2
    -7 6 -2 2.21
    8 -6 2 1.52
    -8 -6 -2 1.42
    8 6 2 0.87
    -8 6 -2 3.09
    9 -6 2 1.89
    9 6 2 2.12
    -9 6 -2 1.58
    10 -6 2 1.12
    -10 6 -2 0.37
    10 -7 -2 25.43
    -10 7 2 34.5
    9 -7 -2 0.35
    -9 -7 2 0.86
    9 -7 -2 0.49
    -9 7 2 1.05
    8 -7 -2 73.14
    8 -7 -2 71.6
    -8 -7 2 82.76
    -8 7 2 72.15
    7 -7 -2 1.99
    7 -7 -2 2.23
    -7 -7 2 4.08
    -7 7 2 3.58
    7 7 -2 1.71
    7 7 -2 2.52
    6 -7 -2 54.73
    6 -7 -2 51.3
    -6 -7 2 59.93
    -6 7 2 52.07
    6 7 -2 50.37
    6 7 -2 49
    5 -7 -2 33.22
    -5 -7 2 37.96
    5 -7 -2 41.14
    5 7 -2 39.4
    -5 7 2 36.22
    5 7 -2 34.32
    4 -7 -2 61.75
    -4 -7 2 73.82
    4 -7 -2 61.97
    4 -7 -2 68.09
    4 7 -2 68.1
    -4 7 2 66.68
    4 7 -2 75.9
    3 -7 -2 30.26
    3 -7 -2 27.03
    3 -7 -2 29.93
    -3 -7 2 26.87
    3 7 -2 30.2
    3 7 -2 28.69
    -3 7 2 29.75
    2 -7 -2 0.88
    2 -7 -2 0.53
    -2 -7 2 0.31
    -2 -7 2 0.21
    -2 7 2 0.29
    2 7 -2 0.22
    2 7 -2 0.09
    -1 -7 2 102.12
    1 -7 -2 90.32
    1 -7 -2 99.98
    -1 -7 2 101.01
    1 7 -2 97.9
    1 7 -2 99.17
    -1 7 2 95.03
    0 -7 -2 51.41
    0 -7 -2 53.79
    0 -7 2 52.42
    0 -7 2 49.87
    0 7 -2 52.18
    0 7 2 52.93
    0 7 2 53.6
    -1 -7 -2 8.7
    -1 -7 -2 7.13
    1 -7 2 9.72
    1 -7 2 9.98
    1 7 2 10.13
    1 7 2 10.39
    -1 7 -2 8.76
    2 -7 2 41.24
    2 -7 2 40.42
    -2 -7 -2 41.83
    -2 7 -2 34.09
    2 7 2 41.87
    2 7 2 37.53
    3 -7 2 -0.13
    -3 -7 -2 1.23
    3 -7 2 1.13
    3 7 2 0.46
    3 7 2 0.85
    -3 7 -2 1.16
    4 -7 2 72.92
    -4 -7 -2 69.66
    4 7 2 76.49
    4 7 2 70.23
    -4 7 -2 74.09
    5 -7 2 2.96
    -5 -7 -2 3.26
    5 7 2 3.51
    -5 7 -2 2.46
    -6 -7 -2 12.19
    6 -7 2 11.57
    6 7 2 12.04
    -6 7 -2 10.57
    7 -7 2 5.02
    -7 -7 -2 5.25
    7 7 2 5.56
    -7 7 -2 6.16
    8 -7 2 5.33
    -8 -7 -2 6.87
    -8 7 -2 7.66
    8 7 2 8.43
    9 -7 2 17.45
    9 7 2 15.99
    -9 7 -2 12.56
    9 -8 -2 19.44
    -9 -8 2 21.16
    9 -8 -2 20.85
    -9 8 2 24.3
    8 -8 -2 8.68
    -8 -8 2 8.53
    8 -8 -2 10.29
    -8 8 2 6.88
    7 -8 -2 33.06
    -7 -8 2 36.07
    7 -8 -2 40.88
    -7 8 2 41.82
    6 -8 -2 9.99
    -6 -8 2 8.8
    6 -8 -2 11.28
    -6 8 2 6.69
    6 8 -2 10.88
    5 -8 -2 5.96
    5 -8 -2 9.02
    -5 -8 2 6.57
    5 8 -2 8.51
    -5 8 2 9.09
    5 8 -2 8.74
    4 -8 -2 10.72
    -4 -8 2 9.53
    4 -8 -2 9.8
    4 -8 -2 9.84
    -4 8 2 8.96
    4 8 -2 10.8
    4 8 -2 9.51
    3 -8 -2 20.36
    -3 -8 2 15.39
    3 -8 -2 18.25
    -3 8 2 18.18
    3 8 -2 20.25
    3 8 -2 19.39
    -2 -8 2 1.65
    2 -8 -2 3.59
    2 -8 -2 2.26
    -2 -8 2 1.56
    2 8 -2 2.15
    -2 8 2 2.17
    2 8 -2 2.76
    -1 -8 2 7.34
    -1 -8 2 7.2
    1 -8 -2 5.97
    1 -8 -2 5.5
    1 8 -2 5.8
    1 8 -2 5.85
    -1 8 2 5.97
    0 -8 -2 16.05
    0 -8 -2 14.25
    0 -8 2 11.13
    0 -8 2 15.34
    0 8 2 14.57
    0 8 2 14.67
    0 8 -2 14.96
    -1 -8 -2 107.26
    1 -8 2 103.51
    1 -8 2 101.77
    -1 -8 -2 103.27
    -1 8 -2 104.85
    1 8 2 108.24
    1 8 2 114.13
    2 -8 2 4.47
    2 -8 2 5.05
    -2 -8 -2 3.89
    2 8 2 5.07
    -2 8 -2 4.84
    2 8 2 2.97
    3 -8 2 90.8
    -3 -8 -2 89.42
    3 -8 2 96.39
    3 8 2 104.95
    -3 8 -2 98.03
    -4 -8 -2 4.53
    4 -8 2 2.86
    -4 8 -2 2.09
    4 8 2 2.94
    -5 -8 -2 120.05
    5 -8 2 114.23
    -5 8 -2 110.96
    5 8 2 107.92
    -6 -8 -2 10.51
    6 -8 2 8.41
    -6 8 -2 13.17
    6 8 2 8.27
    -7 -8 -2 23.56
    7 -8 2 16.51
    7 8 2 22.13
    -7 8 -2 20.19
    -8 -8 -2 65.29
    8 -8 2 68.3
    -8 8 -2 67.13
    8 8 2 68.8
    -9 -8 -2 1.3
    9 -8 2 -0.08
    -9 8 -2 -0.08
    9 -9 -2 0.71
    -9 -9 2 -0.24
    -9 9 2 1.69
    8 -9 -2 1.16
    -8 -9 2 4.63
    -8 9 2 5.05
    -7 -9 2 4.61
    7 -9 -2 5.72
    -7 9 2 6.48
    -6 -9 2 18.1
    6 -9 -2 16.49
    6 9 -2 11.74
    -6 9 2 12.24
    5 -9 -2 68.79
    -5 -9 2 65.3
    -5 9 2 58.31
    5 9 -2 64.59
    4 -9 -2 0.38
    -4 -9 2 0.67
    4 -9 -2 0.24
    4 9 -2 -0.12
    -4 9 2 0.89
    4 9 -2 -0.59
    3 -9 -2 77.24
    -3 -9 2 80.56
    3 -9 -2 84.46
    3 9 -2 81.36
    -3 9 2 76.7
    3 9 -2 73.86
    -2 -9 2 1.26
    -2 -9 2 0.95
    2 -9 -2 1
    2 -9 -2 0.61
    2 9 -2 0.73
    -2 9 2 1.48
    2 9 -2 0.42
    1 -9 -2 33.97
    -1 -9 2 35.23
    1 -9 -2 40.29
    -1 -9 2 37.88
    -1 9 2 37.59
    1 9 -2 35.38
    1 9 -2 36.12
    0 -9 -2 29.96
    0 -9 2 28.76
    0 -9 2 30.99
    0 -9 -2 30.78
    0 9 2 32.37
    0 9 -2 32.38
    0 9 2 27.18
    -1 -9 -2 49.58
    1 -9 2 45.89
    -1 -9 -2 47.63
    1 -9 2 44.9
    1 9 2 45.21
    -1 9 -2 51.72
    -2 -9 -2 22.22
    2 -9 2 29.1
    2 -9 2 28.02
    -2 9 -2 32.61
    2 9 2 28.35
    3 -9 2 0.35
    -3 -9 -2 0
    3 -9 2 -0.03
    3 9 2 -0.13
    -3 9 -2 -0.24
    -4 -9 -2 19.57
    4 -9 2 19.37
    -4 9 -2 19.19
    4 9 2 21.31
    -5 -9 -2 2.65
    5 -9 2 3.2
    -5 9 -2 3.78
    5 9 2 1.53
    -6 -9 -2 30.88
    6 -9 2 30.68
    6 9 2 25.4
    -6 9 -2 26.57
    7 -9 2 19.31
    -7 -9 -2 21.42
    7 9 2 24.67
    -7 9 -2 25.57
    -8 -9 -2 0.37
    8 -9 2 0.33
    -8 9 -2 0.37
    8 9 2 -0.43
    9 -9 2 42.11
    -9 -9 -2 39.98
    -9 9 -2 43.79
    9 -10 -2 3.87
    -9 -10 2 3.96
    -9 10 2 4.87
    8 -10 -2 -0.14
    -8 -10 2 0.32
    -8 10 2 2.01
    7 -10 -2 10.6
    -7 -10 2 7.93
    -7 10 2 14.9
    -6 -10 2 84.68
    6 -10 -2 81.36
    -6 10 2 85.19
    6 10 -2 66.31
    -5 -10 2 10.29
    5 -10 -2 8.97
    5 10 -2 12.42
    -5 10 2 9.91
    -4 -10 2 153.44
    4 -10 -2 168.4
    4 10 -2 154.24
    -4 10 2 154.66
    -3 -10 2 10.22
    3 -10 -2 9.24
    3 -10 -2 8.64
    -3 10 2 13.12
    3 10 -2 12.58
    -2 -10 2 142.08
    2 -10 -2 145.98
    -2 -10 2 148.46
    2 -10 -2 145.88
    2 10 -2 149.76
    -2 10 2 148.93
    2 10 -2 144.35
    -1 -10 2 12.99
    1 -10 -2 12.15
    -1 -10 2 12.14
    1 -10 -2 10.37
    -1 10 2 9.95
    1 10 -2 11.08
    1 10 -2 10.18
    0 -10 2 160.92
    0 -10 2 145.41
    0 -10 -2 151.79
    0 -10 -2 153.93
    0 10 2 148.24
    0 10 -2 148.73
    -1 -10 -2 5.78
    -1 -10 -2 6.25
    1 -10 2 5.75
    1 -10 2 4.95
    1 10 2 5.7
    -1 10 -2 7.22
    -2 -10 -2 67.71
    2 -10 2 60.1
    2 -10 2 67.24
    -2 10 -2 65.99
    2 10 2 67.16
    3 -10 2 6.26
    -3 -10 -2 6.93
    -3 10 -2 5.24
    3 10 2 6.93
    4 -10 2 2.1
    -4 -10 -2 1.68
    -4 10 -2 1.97
    4 10 2 0.88
    5 -10 2 14.31
    -5 -10 -2 12.87
    5 10 2 11.31
    -5 10 -2 10.43
    -6 -10 -2 4.78
    6 -10 2 9.05
    6 10 2 7.17
    -6 10 -2 7.36
    -7 -10 -2 0.54
    7 -10 2 0.63
    7 10 2 0.8
    -7 10 -2 1.91
    8 -10 2 10.13
    -8 -10 -2 17.8
    8 10 2 14.34
    -8 10 -2 10.48
    8 -11 -2 1.73
    -8 -11 2 0.15
    -8 11 2 -0.54
    7 -11 -2 1.01
    -7 -11 2 0.67
    -7 11 2 -0.08
    6 -11 -2 3.89
    -6 -11 2 2.85
    -6 11 2 2.6
    5 -11 -2 4.75
    -5 -11 2 5.93
    5 11 -2 6.74
    -5 11 2 4.94
    4 -11 -2 0.34
    -4 -11 2 0.38
    4 11 -2 0.2
    -4 11 2 0.4
    -3 -11 2 100.63
    3 -11 -2 100.29
    3 -11 -2 95.75
    -3 11 2 97.02
    3 11 -2 104.33
    2 -11 -2 2.02
    -2 -11 2 3.46
    2 -11 -2 3.11
    -2 -11 2 0.48
    2 11 -2 2.32
    -1 -11 2 68.26
    1 -11 -2 57.44
    1 -11 -2 63.71
    -1 -11 2 64.75
    1 11 -2 65.84
    0 -11 2 3.94
    0 -11 -2 3.94
    0 -11 -2 4.36
    0 -11 2 5.42
    0 11 2 4.99
    0 11 -2 3.1
    -1 -11 -2 16.2
    1 -11 2 13.5
    1 -11 2 12.12
    -1 -11 -2 15.54
    1 11 2 13.9
    -1 11 -2 14.81
    -2 -11 -2 0.68
    2 -11 2 1.12
    2 -11 2 0.13
    2 11 2 0.15
    -2 11 -2 -0.09
    -3 -11 -2 14.78
    3 -11 2 12.18
    -3 11 -2 11.73
    3 11 2 13.06
    4 -11 2 2.76
    -4 -11 -2 2.54
    -4 11 -2 1.9
    4 11 2 1.39
    -5 -11 -2 29.83
    5 -11 2 31.83
    5 11 2 27.55
    -5 11 -2 26.65
    -6 -11 -2 -0.44
    6 -11 2 1.7
    6 11 2 0.63
    -6 11 -2 0.26
    7 -11 2 34.57
    -7 -11 -2 41.22
    -7 11 -2 37.17
    7 11 2 33.06
    -8 -11 -2 -0.64
    8 -11 2 -0.12
    -8 11 -2 -0.02
    -8 -12 2 0.38
    8 -12 -2 -0.86
    -8 12 2 -0.92
    -7 -12 2 4.63
    7 -12 -2 6.38
    -7 12 2 4.29
    -6 -12 2 15.69
    6 -12 -2 12.35
    -6 12 2 13.25
    5 -12 -2 4.12
    -5 -12 2 3.58
    5 12 -2 3.1
    -5 12 2 5.11
    -4 -12 2 42.14
    4 -12 -2 42.81
    4 12 -2 37.33
    -4 12 2 37.63
    3 -12 -2 -0.63
    -3 -12 2 -0.32
    3 -12 -2 0.26
    3 12 -2 -0.16
    2 -12 -2 76.02
    -2 -12 2 68.12
    2 -12 -2 71.29
    -2 -12 2 78.28
    2 12 -2 70.2
    1 -12 -2 0.15
    1 -12 -2 0.36
    -1 -12 2 1.16
    -1 -12 2 0.34
    1 12 -2 0.18
    -1 12 2 0.19
    0 -12 2 28.53
    0 -12 -2 33.64
    0 -12 2 31.15
    0 -12 -2 31.59
    0 12 2 32.17
    -1 -12 -2 18.84
    1 -12 2 20.26
    -1 -12 -2 18.57
    1 -12 2 20.37
    1 12 2 22.19
    -1 12 -2 19.92
    2 -12 2 3.54
    2 -12 2 2.87
    -2 -12 -2 1.57
    2 12 2 3.25
    -2 12 -2 4.57
    -3 -12 -2 6.84
    3 -12 2 5.09
    3 12 2 6.25
    -3 12 -2 4.26
    4 -12 2 27.32
    -4 -12 -2 25.31
    -4 12 -2 24.98
    4 12 2 25.72
    -5 -12 -2 10
    5 -12 2 8.16
    -5 12 -2 8.68
    5 12 2 8.53
    -6 -12 -2 36.28
    6 -12 2 32.45
    6 12 2 39.84
    -6 12 -2 36.67
    -7 -12 -2 5.06
    7 -12 2 4.43
    7 12 2 5.83
    -7 12 -2 7.05
    8 -12 2 44.84
    -8 -12 -2 34.18
    -8 12 -2 39.11
    -7 -13 2 14.8
    7 -13 -2 19.58
    -7 13 2 18.11
    -6 -13 2 21.12
    6 -13 -2 23.96
    -6 13 2 23.32
    -5 -13 2 41.48
    5 -13 -2 41.67
    4 -13 -2 3.39
    -4 -13 2 2.52
    4 13 -2 2.87
    -3 -13 2 86.65
    3 -13 -2 79.63
    3 13 -2 76.39
    -2 -13 2 0.45
    2 -13 -2 -0.21
    -2 -13 2 -0.07
    2 -13 -2 0.11
    2 13 -2 0.11
    -1 -13 2 80.7
    1 -13 -2 81.11
    -1 -13 2 85.13
    1 -13 -2 85.74
    1 13 -2 76.31
    -1 13 2 92.71
    0 -13 2 -0.2
    0 -13 -2 0.66
    0 -13 2 -0.22
    0 -13 -2 -0.56
    0 13 2 0.34
    0 13 -2 0.23
    1 -13 2 31.25
    -1 -13 -2 38.37
    -1 -13 -2 39.5
    1 -13 2 36.25
    1 13 2 38.02
    2 -13 2 8.86
    -2 -13 -2 12.62
    2 13 2 13.69
    3 -13 2 2.58
    -3 -13 -2 2.78
    3 13 2 2.34
    -3 13 -2 1.15
    4 -13 2 3.52
    -4 -13 -2 4.18
    -4 13 -2 2.62
    4 13 2 5.03
    5 -13 2 -0.42
    -5 -13 -2 0.94
    -5 13 -2 -0.29
    5 13 2 1.23
    6 -13 2 7.73
    -6 -13 -2 10.55
    -6 13 -2 11.18
    6 13 2 10.71
    7 -13 2 12.96
    -7 -13 -2 18.8
    -7 13 -2 18.62
    -6 -14 2 6.38
    6 -14 -2 11.62
    -5 -14 2 6.56
    5 -14 -2 13.5
    -4 -14 2 16.81
    4 -14 -2 20.55
    4 14 -2 19.35
    -3 -14 2 7.05
    3 -14 -2 7.99
    3 14 -2 8.02
    2 -14 -2 10.56
    -2 -14 2 9.7
    -2 -14 2 7.65
    2 -14 -2 8.32
    2 14 -2 8.13
    1 -14 -2 1.39
    -1 -14 2 1.29
    -1 -14 2 1.44
    1 -14 -2 2.09
    -1 14 2 2
    1 14 -2 3.16
    0 -14 2 10.06
    0 -14 2 10.81
    0 -14 -2 10.99
    0 -14 -2 10.99
    0 14 -2 10
    0 14 2 8.18
    1 -14 2 30.71
    1 -14 2 27.14
    -1 -14 -2 32.35
    -1 -14 -2 28.53
    1 14 2 28.07
    -2 -14 -2 13.27
    2 -14 2 8.94
    2 14 2 9.17
    3 -14 2 27.39
    -3 -14 -2 31.46
    3 14 2 35.4
    4 -14 2 0.32
    -4 -14 -2 0.84
    4 14 2 0.25
    -5 -14 -2 28.93
    5 -14 2 33.27
    -5 14 -2 36.4
    5 14 2 35.88
    -6 -14 -2 6.94
    6 -14 2 1.89
    -6 14 -2 5.84
    6 14 2 5.19
    6 -15 -2 8.51
    -6 -15 2 9.19
    5 -15 -2 5.52
    -5 -15 2 3.87
    -4 -15 2 2.32
    4 -15 -2 3.29
    4 15 -2 2.12
    3 -15 -2 4.82
    -3 -15 2 4.05
    3 15 -2 7.57
    -2 -15 2 12.95
    2 -15 -2 12.64
    2 15 -2 7.08
    -1 -15 2 9.96
    -1 -15 2 9.54
    1 -15 -2 7.86
    1 -15 -2 7.71
    -1 15 2 8.04
    1 15 -2 9.65
    0 -15 2 25.25
    0 -15 -2 23.71
    0 -15 2 25.6
    0 -15 -2 24.59
    0 15 -2 26.4
    0 15 2 22.33
    1 -15 2 0.84
    -1 -15 -2 0.82
    -1 -15 -2 0.29
    1 -15 2 0.11
    1 15 2 0.54
    -2 -15 -2 54.71
    2 -15 2 50.25
    2 15 2 61.51
    -3 -15 -2 -1.09
    3 -15 2 0.34
    3 15 2 0.1
    -4 -15 -2 52.23
    4 -15 2 51.24
    4 15 2 46.65
    -5 -15 -2 2.5
    5 -15 2 0.7
    5 15 2 0.77
    -6 -15 -2 21.92
    -5 -16 2 23.27
    4 -16 -2 0.89
    -4 -16 2 0.41
    -3 -16 2 1.41
    3 -16 -2 5.43
    3 16 -2 4.53
    2 -16 -2 1.41
    -2 -16 2 0.8
    2 16 -2 1.21
    -2 16 2 1.2
    -1 -16 2 2.26
    1 -16 -2 3.45
    1 -16 -2 1.07
    -1 -16 2 1.93
    -1 16 2 1.75
    1 16 -2 3.48
    0 -16 2 1.2
    0 -16 2 1.35
    0 -16 -2 -0.14
    0 -16 -2 0.69
    0 16 2 0.48
    0 16 -2 0.57
    1 -16 2 18.31
    -1 -16 -2 14.42
    -1 -16 -2 14.05
    1 16 2 9.05
    -1 16 -2 12.55
    -2 -16 -2 1.25
    2 -16 2 0.87
    2 16 2 -1.27
    -3 -16 -2 40.04
    3 -16 2 36.67
    3 16 2 44.88
    -4 -16 -2 0.77
    4 -16 2 1.67
    4 16 2 2.9
    -3 -17 2 2.13
    3 -17 -2 2.8
    3 17 -2 0.49
    -3 17 2 1.54
    2 -17 -2 0.94
    -2 -17 2 0.74
    -2 17 2 0.31
    2 17 -2 0.3
    -1 -17 2 1.36
    -1 -17 2 4.4
    1 -17 -2 3.04
    -1 17 2 2.17
    1 17 -2 3.28
    0 -17 -2 31.76
    0 -17 2 23.05
    0 -17 2 26.85
    0 -17 -2 28.07
    0 17 -2 30.42
    0 17 2 32.77
    -1 -17 -2 0.06
    1 -17 2 0.84
    1 17 2 1.01
    -1 17 -2 0.96
    2 -17 2 47.94
    -2 -17 -2 43.88
    2 17 2 52.63
    -3 -17 -2 0
    3 -17 2 1.45
    3 17 2 1.27
    0 -18 -2 2.8
    0 -18 -2 3.26
    0 -18 2 1.76
    0 18 -2 1.75
    0 18 2 2.24
    -10 0 3 0.38
    10 0 -3 -0.57
    9 0 -3 86.45
    8 0 -3 -0.47
    8 0 -3 0.17
    7 0 -3 115.97
    7 0 -3 117.86
    -7 0 3 90.23
    -6 0 3 -0.36
    6 0 -3 0.03
    6 0 -3 0.24
    -5 0 3 107.55
    5 0 -3 101.83
    5 0 -3 101.64
    -4 0 3 -0.05
    4 0 -3 -0.42
    4 0 -3 -0.18
    3 0 -3 12.9
    3 0 -3 12.13
    -3 0 3 12.21
    2 0 -3 -0.1
    -2 0 3 -0.02
    2 0 -3 0
    -1 0 3 122.58
    1 0 -3 121.3
    1 0 -3 119.78
    0 0 -3 -0.75
    0 0 3 -0.58
    0 0 -3 -0.54
    1 0 3 165.21
    -1 0 -3 163.17
    -1 0 -3 167.51
    2 0 3 0.01
    2 0 3 -0.28
    -2 0 -3 -0.42
    -2 0 -3 -0.4
    -3 0 -3 59.54
    3 0 3 56.59
    3 0 3 52.92
    -3 0 -3 58.73
    4 0 3 0.03
    4 0 3 -0.27
    -4 0 -3 -0.13
    -4 0 -3 -0.14
    5 0 3 2.92
    5 0 3 3.67
    -5 0 -3 2.22
    -5 0 -3 1.98
    -6 0 -3 -0.01
    6 0 3 0.11
    6 0 3 0.22
    -7 0 -3 5.45
    7 0 3 4.41
    7 0 3 4.37
    -8 0 -3 -0.64
    8 0 3 0.11
    8 0 3 -0.01
    9 0 3 38.54
    9 0 3 36.69
    -9 0 -3 48.85
    10 0 3 -0.31
    10 0 3 0.39
    -10 0 -3 0.06
    10 -1 -3 54.23
    -10 1 3 48.41
    10 1 -3 51.97
    9 -1 -3 5.09
    9 1 -3 5.71
    8 -1 -3 46.33
    8 -1 -3 42.8
    8 1 -3 50.35
    8 1 -3 44.16
    -7 -1 3 6.22
    7 -1 -3 8.29
    7 -1 -3 8.67
    7 1 -3 8.11
    7 1 -3 8.43
    -6 -1 3 23.48
    6 -1 -3 33
    6 -1 -3 29.55
    6 1 -3 30.76
    6 1 -3 28.32
    -6 1 3 25.34
    5 -1 -3 17.65
    5 -1 -3 17.61
    -5 -1 3 15.04
    5 1 -3 18.05
    5 1 -3 15.35
    -5 1 3 17.35
    4 -1 -3 0.98
    4 -1 -3 2.01
    -4 -1 3 3.21
    -4 1 3 1.98
    4 1 -3 1.45
    4 1 -3 1.96
    3 -1 -3 21.46
    3 -1 -3 21.8
    -3 -1 3 20.74
    -3 1 3 24.25
    3 1 -3 23.74
    3 1 -3 23.92
    2 -1 -3 379.87
    2 -1 -3 373.39
    2 -1 -3 374.2
    -2 -1 3 399.35
    -2 1 3 389.99
    2 1 -3 388.93
    2 1 -3 389.2
    -1 -1 3 38.33
    1 -1 -3 37.24
    1 -1 -3 38.51
    1 -1 -3 37.63
    1 1 -3 38.73
    0 -1 -3 268.8
    0 -1 3 277.19
    0 -1 3 288.98
    0 -1 -3 284.36
    0 1 -3 280.28
    0 1 3 270.05
    0 1 -3 272.79
    -1 -1 -3 6.57
    1 -1 3 6.05
    -1 -1 -3 5.71
    -1 1 -3 5.96
    -1 1 -3 6.49
    -2 -1 -3 987.27
    -2 -1 -3 963.82
    2 -1 3 1000
    -2 1 -3 967.34
    2 1 3 949.72
    2 1 3 986.58
    -2 1 -3 978.48
    3 -1 3 15.73
    -3 -1 -3 17.04
    3 -1 3 15.98
    -3 -1 -3 18.7
    3 1 3 15.42
    -3 1 -3 16.4
    -3 1 -3 18.58
    3 1 3 15.73
    4 -1 3 37.14
    -4 -1 -3 35.81
    4 -1 3 35.21
    -4 -1 -3 31.08
    -4 1 -3 34.68
    4 1 3 33.92
    4 1 3 34.3
    -4 1 -3 36.3
    5 -1 3 38.29
    5 -1 3 41.92
    -5 -1 -3 37.39
    -5 -1 -3 38.26
    5 1 3 41.01
    5 1 3 37.05
    -5 1 -3 38.79
    -5 1 -3 38.74
    -6 -1 -3 84.51
    6 -1 3 86.85
    -6 -1 -3 85.24
    6 -1 3 85.74
    6 1 3 90.09
    -6 1 -3 91.57
    6 1 3 84.8
    7 -1 3 19.09
    7 -1 3 20.71
    -7 -1 -3 24.53
    -7 1 -3 24.72
    7 1 3 17.6
    7 1 3 20.36
    8 -1 3 -0.07
    -8 -1 -3 0.82
    8 -1 3 0.26
    -8 1 -3 0.97
    8 1 3 -0.2
    8 1 3 0.06
    9 -1 3 11.28
    -9 -1 -3 9.36
    9 -1 3 8.61
    9 1 3 6.35
    -9 1 -3 12.12
    9 1 3 7.94
    -10 -1 -3 5.86
    10 -1 3 10.44
    10 -1 3 9.2
    10 1 3 8.1
    -10 1 -3 8.13
    10 1 3 5.7
    10 -2 -3 1.04
    10 2 -3 0.93
    -10 2 3 0.82
    9 -2 -3 15.46
    9 -2 -3 16.69
    -9 2 3 20.9
    9 2 -3 16.01
    8 -2 -3 0.52
    8 -2 -3 0.61
    8 2 -3 0.71
    8 2 -3 0.54
    7 -2 -3 35.04
    -7 -2 3 40.72
    7 -2 -3 39.69
    7 2 -3 39.42
    7 2 -3 36.41
    -6 -2 3 11.1
    6 -2 -3 19.76
    6 -2 -3 17.29
    6 2 -3 18.92
    6 2 -3 16.81
    -6 2 3 21.05
    5 -2 -3 0.12
    -5 -2 3 0.11
    5 -2 -3 -0.14
    5 2 -3 0.13
    5 2 -3 0.04
    -5 2 3 0.11
    4 -2 -3 3.45
    -4 -2 3 4.84
    4 -2 -3 4.11
    -4 2 3 4.63
    4 2 -3 4.25
    4 2 -3 4.32
    3 -2 -3 116.01
    -3 -2 3 100.01
    3 -2 -3 112.06
    3 -2 -3 112.64
    3 2 -3 108.23
    -3 2 3 116.58
    3 2 -3 117.2
    2 -2 -3 11.51
    2 -2 -3 12.97
    2 -2 -3 13.55
    -2 -2 3 14.36
    2 2 -3 12.33
    2 2 -3 13.08
    -1 -2 3 78.03
    1 -2 -3 77.89
    1 -2 -3 75.17
    -1 -2 3 84.44
    1 -2 -3 77.96
    1 2 -3 74.36
    1 2 -3 77.92
    0 -2 -3 1.45
    0 -2 3 1.46
    0 -2 3 0.93
    0 -2 -3 0.74
    0 2 3 1.1
    0 2 -3 1.11
    1 -2 3 35.29
    -1 -2 -3 34.49
    1 -2 3 31.62
    -1 -2 -3 34.25
    1 2 3 31.64
    -1 2 -3 32.67
    -2 -2 -3 5.06
    -2 -2 -3 5.93
    2 -2 3 4.35
    -2 2 -3 6.94
    2 2 3 6.05
    2 2 3 5.83
    3 -2 3 267.59
    -3 -2 -3 279.97
    -3 -2 -3 270.86
    3 2 3 271.19
    -3 2 -3 277.1
    3 2 3 278
    4 -2 3 4.29
    -4 -2 -3 3.89
    -4 -2 -3 3.3
    4 -2 3 5.12
    4 2 3 5.61
    -4 2 -3 4.83
    -4 2 -3 4.67
    4 2 3 6.27
    5 -2 3 113.08
    5 -2 3 116.81
    -5 -2 -3 112.81
    -5 -2 -3 116.88
    -5 2 -3 126.22
    5 2 3 117.32
    5 2 3 111.5
    -6 -2 -3 76.47
    -6 -2 -3 65.03
    6 -2 3 64.16
    6 -2 3 72.6
    6 2 3 66.6
    -6 2 -3 65.52
    6 2 3 72.04
    7 -2 3 15.47
    7 -2 3 17.91
    -7 -2 -3 12.89
    7 2 3 18.67
    -7 2 -3 18.66
    7 2 3 20.96
    8 -2 3 10.73
    8 -2 3 11.32
    -8 -2 -3 12.65
    8 2 3 11.73
    8 2 3 7.37
    -8 2 -3 10.56
    9 -2 3 3.58
    9 -2 3 1.68
    -9 -2 -3 3.13
    -9 2 -3 2.61
    9 2 3 3.63
    9 2 3 2.57
    10 -2 3 10.97
    10 -2 3 8.55
    -10 -2 -3 14.86
    -10 2 -3 9.71
    10 2 3 7.19
    10 2 3 12.28
    10 -3 -3 16.68
    -10 3 3 19.92
    10 3 -3 15.74
    9 -3 -3 4.62
    9 -3 -3 6.56
    9 3 -3 8.77
    -9 3 3 7.15
    8 -3 -3 34.16
    -8 -3 3 35.73
    8 -3 -3 34.97
    -8 3 3 35.63
    8 3 -3 33.89
    -7 -3 3 52.45
    7 -3 -3 45.36
    7 -3 -3 41.7
    7 3 -3 46.35
    7 3 -3 49.47
    6 -3 -3 4.75
    6 -3 -3 4.49
    -6 -3 3 2.17
    6 3 -3 3.73
    6 3 -3 4.21
    -5 -3 3 55.2
    5 -3 -3 70.83
    5 -3 -3 71.16
    -5 3 3 64
    5 3 -3 67.96
    5 3 -3 68.91
    4 -3 -3 1.66
    4 -3 -3 0.33
    4 -3 -3 1.72
    -4 -3 3 1.35
    4 3 -3 1.65
    -4 3 3 0.97
    4 3 -3 1.74
    -3 -3 3 100.39
    3 -3 -3 142.65
    3 -3 -3 122.33
    3 -3 -3 129.36
    3 3 -3 136.63
    3 3 -3 136.24
    2 -3 -3 0.35
    2 -3 -3 0.43
    2 -3 -3 0.37
    -2 -3 3 -0.07
    2 3 -3 0.29
    2 3 -3 0.05
    1 -3 -3 284.17
    -1 -3 3 224.08
    -1 -3 3 278.99
    1 -3 -3 274.86
    1 -3 -3 270.67
    1 3 -3 285.71
    1 3 -3 290.89
    0 -3 -3 5.47
    0 -3 3 4.11
    0 -3 -3 2.91
    0 -3 3 3.07
    0 3 -3 4.71
    0 3 3 5.32
    1 -3 3 20.75
    1 -3 3 17.65
    -1 -3 -3 18.77
    1 3 3 21
    -1 3 -3 18.28
    -2 -3 -3 11.96
    -2 -3 -3 12.04
    2 -3 3 11.58
    -2 3 -3 10.24
    2 3 3 11.54
    2 3 3 13.05
    3 -3 3 16.44
    -3 -3 -3 14.28
    -3 3 -3 18.17
    3 3 3 17.61
    3 3 3 15.64
    -4 -3 -3 24.33
    4 -3 3 25.45
    4 -3 3 22.43
    4 3 3 23.39
    4 3 3 21.78
    -4 3 -3 24.31
    5 -3 3 5.1
    -5 -3 -3 5.63
    5 -3 3 2.56
    5 3 3 6.83
    -5 3 -3 7.07
    5 3 3 5.36
    6 -3 3 1.99
    -6 -3 -3 1.14
    -6 -3 -3 1.19
    6 -3 3 2.95
    6 3 3 1.26
    6 3 3 1.54
    -6 3 -3 1.94
    -7 -3 -3 24.13
    -7 -3 -3 31.83
    7 -3 3 25.3
    7 -3 3 22.91
    -7 3 -3 29.12
    7 3 3 26.96
    7 3 3 25.73
    -8 -3 -3 5.95
    8 -3 3 3.09
    8 -3 3 4.73
    8 3 3 5.7
    8 3 3 7.01
    -8 3 -3 6.59
    9 -3 3 7.74
    9 -3 3 9.02
    -9 -3 -3 9.12
    -9 3 -3 10.5
    9 3 3 6.17
    9 3 3 11.73
    10 -3 3 13.94
    10 -3 3 9.83
    -10 -3 -3 13.87
    10 3 3 17.55
    -10 3 -3 11
    10 3 3 12.16
    10 -4 -3 1.03
    10 4 -3 -0.5
    -10 4 3 2.69
    9 -4 -3 6.03
    9 -4 -3 11.8
    -9 4 3 9.31
    9 4 -3 10.45
    8 -4 -3 12.27
    8 -4 -3 11.63
    -8 -4 3 12.1
    8 4 -3 9.42
    -8 4 3 10.22
    7 -4 -3 10.13
    7 -4 -3 11.99
    -7 -4 3 15.98
    7 4 -3 13.8
    -7 4 3 15.02
    7 4 -3 11.12
    6 -4 -3 96.06
    -6 -4 3 95.39
    6 -4 -3 91.35
    6 4 -3 83.45
    6 4 -3 98
    -5 -4 3 1.64
    5 -4 -3 1.85
    5 -4 -3 2.85
    5 4 -3 0.67
    -5 4 3 0.47
    5 4 -3 -0.09
    4 -4 -3 153.9
    -4 -4 3 137.68
    4 -4 -3 162.33
    4 -4 -3 146.9
    -4 4 3 165.46
    4 4 -3 158.47
    4 4 -3 159.22
    3 -4 -3 0.24
    3 -4 -3 0.76
    3 -4 -3 0.12
    -3 -4 3 0.84
    3 4 -3 0.99
    3 4 -3 0.36
    -2 -4 3 113.91
    2 -4 -3 145.52
    2 -4 -3 144.6
    2 -4 -3 150.03
    2 4 -3 139.18
    2 4 -3 144.1
    1 -4 -3 23.91
    1 -4 -3 23.69
    -1 -4 3 22.2
    1 -4 -3 23.68
    1 4 -3 23.06
    -1 4 3 22.45
    0 -4 -3 -0.09
    0 -4 -3 -0.17
    0 -4 3 0.15
    0 -4 3 0.02
    0 4 3 0.12
    0 4 -3 0.38
    0 4 3 0.12
    1 -4 3 33
    1 -4 3 32.53
    -1 -4 -3 31.48
    -1 4 -3 34.6
    1 4 3 36.61
    -2 -4 -3 4.52
    2 -4 3 5.44
    2 -4 3 4.81
    -2 4 -3 5.63
    2 4 3 5.09
    2 4 3 4.7
    -3 -4 -3 24
    3 -4 3 17.67
    -3 4 -3 21.17
    3 4 3 18.12
    3 4 3 17.92
    -4 -4 -3 9.12
    4 -4 3 12.46
    4 4 3 8.86
    -4 4 -3 7.46
    4 4 3 9.22
    5 -4 3 14.03
    -5 -4 -3 16.56
    5 4 3 13.39
    -5 4 -3 13.22
    5 4 3 13.79
    6 -4 3 92.03
    6 -4 3 93.7
    -6 -4 -3 87.62
    6 4 3 89.53
    6 4 3 91.26
    -6 4 -3 89.05
    -7 -4 -3 1.58
    7 -4 3 0.29
    7 -4 3 1.16
    -7 -4 -3 2.62
    7 4 3 1.35
    -7 4 -3 0.98
    7 4 3 1.19
    -8 -4 -3 66.58
    8 -4 3 64.32
    8 -4 3 72.02
    8 4 3 67.79
    -8 4 -3 66.42
    8 4 3 66.28
    -9 -4 -3 0.17
    9 -4 3 0.43
    9 4 3 -1.08
    9 4 3 0.15
    -9 4 -3 0
    10 -4 3 14.66
    -10 -4 -3 20.06
    -10 4 -3 11.57
    10 4 3 12.51
    10 -5 -3 0.61
    10 -5 -3 -0.28
    10 5 -3 0.15
    -10 5 3 -0.77
    9 -5 -3 0.48
    9 -5 -3 0.11
    9 5 -3 0.12
    -9 5 3 1.57
    8 -5 -3 6.46
    8 -5 -3 3.13
    -8 -5 3 2.84
    8 5 -3 3.38
    -8 5 3 5.35
    -7 -5 3 13.53
    7 -5 -3 8.14
    7 -5 -3 8.67
    -7 5 3 7.18
    7 5 -3 9.46
    7 5 -3 9.76
    6 -5 -3 -0.38
    -6 -5 3 0.16
    6 -5 -3 0.54
    -6 5 3 0.43
    6 5 -3 0.01
    6 5 -3 0.25
    -5 -5 3 66.83
    5 -5 -3 58.85
    5 -5 -3 55.07
    5 -5 -3 55.6
    5 5 -3 53.71
    5 5 -3 62.26
    -5 5 3 59.61
    -5 5 3 54.78
    4 -5 -3 0.19
    4 -5 -3 1.04
    -4 -5 3 0.72
    4 -5 -3 0.25
    4 5 -3 0.06
    -4 5 3 0.28
    4 5 -3 0.55
    3 -5 -3 165.05
    3 -5 -3 167.88
    -3 -5 3 178.01
    3 -5 -3 168.85
    3 5 -3 157.6
    -3 5 3 170.38
    3 5 -3 167.25
    -2 -5 3 0.88
    2 -5 -3 0.53
    2 -5 -3 1.2
    2 -5 -3 1.74
    -2 5 3 0.63
    2 5 -3 1.14
    2 5 -3 0.56
    -1 -5 3 17.76
    1 -5 -3 15.39
    1 -5 -3 17.59
    -1 -5 3 19.9
    1 -5 -3 18.73
    1 5 -3 19.49
    -1 5 3 18.25
    0 -5 -3 40.4
    0 -5 3 42.33
    0 -5 -3 38.82
    0 -5 3 40.48
    0 5 3 39.08
    0 5 3 39.59
    0 5 -3 38.65
    1 -5 3 42.17
    -1 -5 -3 38.58
    1 -5 3 40.61
    -1 5 -3 39.96
    1 5 3 41.74
    -2 -5 -3 0.74
    2 -5 3 2.19
    2 -5 3 1.27
    2 5 3 1.76
    2 5 3 1.09
    -2 5 -3 1.9
    3 -5 3 34.13
    3 -5 3 35.9
    -3 -5 -3 36.51
    -3 5 -3 35.17
    3 5 3 34.2
    3 5 3 35.3
    -4 -5 -3 6.74
    4 -5 3 5.75
    -4 5 -3 4.31
    4 5 3 5.93
    4 5 3 4.3
    5 -5 3 118.8
    -5 -5 -3 103.68
    -5 5 -3 111.22
    5 5 3 107.82
    5 5 3 109.32
    6 -5 3 0.32
    -6 -5 -3 0.32
    -6 5 -3 -0.08
    6 5 3 0.53
    6 5 3 0.32
    7 -5 3 116.37
    -7 -5 -3 116.66
    -7 -5 -3 109.94
    7 5 3 120.77
    -7 5 -3 112.06
    7 5 3 108.17
    -8 -5 -3 -0.33
    8 -5 3 0.2
    8 5 3 -0.03
    -8 5 -3 -0.13
    9 -5 3 76.75
    -9 5 -3 75.66
    9 5 3 79.57
    10 -5 3 0.75
    10 5 3 0.06
    -10 5 -3 1.1
    10 -6 -3 -0.65
    10 -6 -3 -1.88
    -10 6 3 1.22
    9 -6 -3 0.61
    9 -6 -3 0.23
    -9 -6 3 0.95
    9 6 -3 0.36
    -9 6 3 0.17
    8 -6 -3 14.98
    8 -6 -3 18.79
    -8 -6 3 15.61
    -8 6 3 16.82
    8 6 -3 17
    7 -6 -3 6.37
    7 -6 -3 8.6
    -7 -6 3 8.23
    -7 6 3 5.43
    7 6 -3 11.85
    6 -6 -3 98.43
    -6 -6 3 99.89
    6 -6 -3 94.42
    6 6 -3 89.87
    6 6 -3 89.69
    -6 6 3 98.96
    5 -6 -3 0.23
    5 -6 -3 0.16
    5 -6 -3 0.16
    -5 -6 3 0.06
    5 6 -3 0.19
    -5 6 3 0.24
    5 6 -3 0.57
    4 -6 -3 329.17
    4 -6 -3 313.9
    -4 -6 3 340.44
    4 -6 -3 334.29
    4 6 -3 319.44
    -4 6 3 328.78
    4 6 -3 331.58
    3 -6 -3 13.4
    3 -6 -3 14.31
    3 -6 -3 13.51
    -3 -6 3 17.34
    3 6 -3 15.64
    3 6 -3 15.65
    -3 6 3 14.48
    2 -6 -3 293.14
    2 -6 -3 289.33
    2 -6 -3 288.92
    -2 -6 3 287.55
    -2 6 3 287.27
    2 6 -3 290.48
    2 6 -3 289.97
    -1 -6 3 6.66
    1 -6 -3 6.34
    -1 -6 3 5.84
    1 -6 -3 7.4
    1 6 -3 7.67
    -1 6 3 8.38
    0 -6 -3 25.23
    0 -6 3 27.29
    0 -6 3 28.1
    0 -6 -3 27.13
    0 6 3 27.46
    0 6 3 28.69
    0 6 -3 27.03
    -1 -6 -3 0.25
    -1 -6 -3 0.09
    1 -6 3 0.35
    1 -6 3 0.2
    -1 6 -3 0.3
    1 6 3 0.04
    2 -6 3 3.14
    -2 -6 -3 2.94
    2 -6 3 2.54
    2 6 3 3.37
    2 6 3 2.49
    -2 6 -3 2.33
    3 -6 3 0.48
    3 -6 3 0.36
    -3 -6 -3 0.23
    3 6 3 0.17
    -3 6 -3 0.79
    3 6 3 0.17
    4 -6 3 13.3
    -4 -6 -3 13.57
    -4 6 -3 10.55
    4 6 3 12.45
    4 6 3 12.94
    5 -6 3 1.66
    -5 -6 -3 2.63
    -5 6 -3 6.37
    5 6 3 1.97
    5 6 3 3.34
    -6 -6 -3 44.3
    6 -6 3 48.22
    -6 6 -3 43.88
    6 6 3 41.84
    7 -6 3 0.43
    -7 -6 -3 0.3
    -7 -6 -3 -0.26
    7 6 3 -0.82
    -7 6 -3 1.1
    8 -6 3 64.82
    -8 -6 -3 70.45
    -8 6 -3 66.26
    8 6 3 60.07
    9 -6 3 0.46
    9 6 3 1.07
    -9 6 -3 0.55
    10 -6 3 19.55
    -10 6 -3 23.63
    9 -7 -3 1.76
    9 -7 -3 2.1
    -9 -7 3 1.58
    -9 7 3 3.81
    -8 -7 3 4.6
    8 -7 -3 7.09
    8 -7 -3 2.48
    8 7 -3 3.23
    -8 7 3 6.01
    7 -7 -3 49.33
    7 -7 -3 55.2
    -7 -7 3 58.64
    -7 7 3 48.22
    7 7 -3 50.99
    6 -7 -3 12.16
    6 -7 -3 12.25
    -6 -7 3 12.02
    6 7 -3 13.59
    -6 7 3 10.7
    6 7 -3 14.17
    5 -7 -3 90.03
    -5 -7 3 95.16
    5 -7 -3 84.98
    5 7 -3 86.97
    5 7 -3 84.38
    -5 7 3 84.26
    4 -7 -3 -0.08
    -4 -7 3 -0.15
    4 -7 -3 0.4
    4 -7 -3 0.22
    4 7 -3 0.16
    4 7 -3 0.35
    -4 7 3 0.14
    -3 -7 3 193.17
    3 -7 -3 197.3
    3 -7 -3 195.11
    3 -7 -3 193.41
    3 7 -3 203.5
    3 7 -3 191.11
    -3 7 3 190.01
    2 -7 -3 -0.15
    -2 -7 3 0.3
    -2 -7 3 0.16
    2 -7 -3 -0.02
    2 7 -3 0.15
    2 7 -3 -0.06
    -2 7 3 0.1
    1 -7 -3 116.71
    -1 -7 3 114.8
    -1 -7 3 122.29
    1 -7 -3 121.19
    1 7 -3 124.04
    -1 7 3 122.18
    1 7 -3 115.6
    0 -7 3 15.22
    0 -7 -3 16.02
    0 -7 -3 17.28
    0 -7 3 13.99
    0 7 3 17.3
    0 7 3 18.73
    0 7 -3 15.91
    1 -7 3 22.63
    1 -7 3 23.3
    -1 -7 -3 20.6
    -1 -7 -3 22.81
    1 7 3 20.65
    1 7 3 23.01
    -1 7 -3 23.71
    2 -7 3 0.23
    -2 -7 -3 0.22
    2 -7 3 0.09
    -2 7 -3 0.83
    2 7 3 0.23
    2 7 3 0.29
    3 -7 3 0.15
    3 -7 3 0.29
    -3 -7 -3 0.12
    -3 7 -3 -0.08
    3 7 3 0.4
    3 7 3 0.21
    4 -7 3 9.17
    -4 -7 -3 12.11
    4 7 3 11.15
    -4 7 -3 10.83
    -5 -7 -3 19.69
    5 -7 3 20.5
    -5 7 -3 19.44
    5 7 3 22.76
    -6 -7 -3 0.42
    6 -7 3 0.16
    6 7 3 -0.4
    -6 7 -3 0.28
    7 -7 3 42.05
    -7 -7 -3 36.91
    -7 7 -3 39.56
    7 7 3 37.82
    8 -7 3 0.02
    -8 -7 -3 1.08
    -8 7 -3 1.09
    8 7 3 0.08
    9 -7 3 31.09
    9 7 3 26.96
    -9 7 -3 26.05
    9 -8 -3 2.41
    9 -8 -3 2
    -9 -8 3 2.13
    -9 8 3 2.44
    8 -8 -3 -0.68
    -8 -8 3 0.8
    8 -8 -3 0.64
    -8 8 3 0.39
    7 -8 -3 25.18
    7 -8 -3 26.05
    -7 -8 3 24.96
    -7 8 3 27.87
    6 -8 -3 28.87
    6 -8 -3 22.11
    -6 -8 3 25.6
    6 8 -3 23.62
    -6 8 3 30.57
    6 8 -3 25.64
    5 -8 -3 7.62
    -5 -8 3 6.04
    5 -8 -3 7.64
    -5 8 3 4.47
    5 8 -3 5.27
    5 8 -3 8.81
    -4 -8 3 33.52
    4 -8 -3 37.18
    4 -8 -3 39.09
    4 -8 -3 38.29
    -4 8 3 37.72
    4 8 -3 37.12
    4 8 -3 35.08
    3 -8 -3 21.24
    -3 -8 3 25.59
    3 -8 -3 19.7
    -3 8 3 23.44
    3 8 -3 21.1
    3 8 -3 21.26
    2 -8 -3 9.72
    -2 -8 3 10.27
    2 -8 -3 7.6
    -2 -8 3 11.99
    2 8 -3 8.69
    2 8 -3 7.95
    -2 8 3 9.96
    -1 -8 3 119.69
    1 -8 -3 129.39
    -1 -8 3 119.15
    1 -8 -3 120.17
    1 8 -3 128.05
    -1 8 3 124.07
    1 8 -3 122.38
    0 -8 3 4.29
    0 -8 -3 6.45
    0 -8 3 7.53
    0 -8 -3 4.63
    0 8 3 6.84
    0 8 3 5.79
    0 8 -3 5.23
    1 -8 3 104.48
    -1 -8 -3 101.71
    1 -8 3 99.45
    -1 -8 -3 105.06
    1 8 3 108.41
    1 8 3 104.24
    -1 8 -3 97.78
    2 -8 3 0.45
    2 -8 3 0.54
    -2 -8 -3 0.18
    -2 8 -3 0.67
    2 8 3 0.04
    3 -8 3 86.97
    3 -8 3 84.67
    -3 -8 -3 78.67
    3 8 3 75.49
    -3 8 -3 80.89
    4 -8 3 23.28
    -4 -8 -3 23.99
    -4 8 -3 25.12
    4 8 3 25.39
    5 -8 3 93.45
    -5 -8 -3 85.25
    5 8 3 96.2
    -5 8 -3 81.12
    6 -8 3 81.05
    -6 -8 -3 73.3
    -6 8 -3 62.18
    6 8 3 78.15
    -7 -8 -3 0.83
    7 -8 3 0.38
    7 8 3 1.99
    -7 8 -3 2.12
    -8 -8 -3 39.53
    8 -8 3 42
    8 8 3 40.78
    -8 8 -3 29.19
    9 -8 3 -0.71
    9 8 3 0.03
    -9 8 -3 0.65
    9 -9 -3 1.87
    -9 -9 3 2.73
    9 -9 -3 0.02
    -9 9 3 2.33
    8 -9 -3 29.05
    8 -9 -3 34.03
    -8 -9 3 31.21
    -8 9 3 33.33
    -7 -9 3 28.18
    7 -9 -3 27.94
    7 -9 -3 29.19
    -7 9 3 28.94
    6 -9 -3 17.51
    6 -9 -3 15.89
    -6 -9 3 15.83
    -6 9 3 13.42
    5 -9 -3 18.19
    -5 -9 3 18.59
    5 -9 -3 15.03
    5 9 -3 18.68
    -5 9 3 13.39
    4 -9 -3 2.64
    4 -9 -3 2.43
    -4 -9 3 3.35
    4 9 -3 3.82
    -4 9 3 1.71
    4 9 -3 2.52
    -3 -9 3 10.1
    3 -9 -3 10.27
    3 -9 -3 10.72
    3 9 -3 7.78
    -3 9 3 9.87
    3 9 -3 8.72
    2 -9 -3 13.01
    -2 -9 3 10.85
    -2 -9 3 12.59
    2 -9 -3 12.6
    2 9 -3 11.41
    2 9 -3 13.06
    -2 9 3 11.41
    -1 -9 3 50.72
    1 -9 -3 48.51
    1 -9 -3 53.89
    -1 -9 3 53.24
    -1 9 3 49.77
    1 9 -3 49.04
    1 9 -3 51.48
    0 -9 3 122.08
    0 -9 3 130.21
    0 -9 -3 132.85
    0 -9 -3 129.34
    0 9 -3 132.49
    0 9 3 128.69
    1 -9 3 1.34
    1 -9 3 1.95
    -1 -9 -3 1.64
    -1 -9 -3 1.72
    -1 9 -3 1.95
    1 9 3 1.64
    2 -9 3 63.14
    2 -9 3 53.3
    -2 -9 -3 67.79
    2 9 3 52.93
    -2 9 -3 64.55
    -3 -9 -3 11.1
    3 -9 3 12.56
    -3 9 -3 7.73
    3 9 3 9.91
    -4 -9 -3 70.38
    4 -9 3 69.51
    -4 9 -3 70.07
    4 9 3 74.12
    5 -9 3 16.43
    -5 -9 -3 21.37
    -5 9 -3 20.56
    5 9 3 17.27
    -6 -9 -3 10.17
    6 -9 3 12.11
    -6 9 -3 13.02
    6 9 3 16.36
    7 -9 3 30.65
    -7 -9 -3 39.73
    7 9 3 29.83
    -7 9 -3 29.92
    8 -9 3 -0.02
    -8 -9 -3 -0.25
    -8 9 -3 -0.29
    8 9 3 -0.24
    9 -9 3 8.27
    -9 -9 -3 4.43
    -9 9 -3 9.65
    -9 -10 3 47.24
    -9 10 3 48.7
    8 -10 -3 0.58
    -8 -10 3 0.82
    -8 10 3 0.85
    7 -10 -3 56.2
    -7 -10 3 53.15
    -7 10 3 51.43
    -6 -10 3 4.21
    6 -10 -3 2.92
    -6 10 3 3.89
    5 -10 -3 38.23
    -5 -10 3 36.78
    5 10 -3 36.6
    -5 10 3 36.24
    4 -10 -3 1.8
    -4 -10 3 0.74
    -4 10 3 1.02
    4 10 -3 0.93
    3 -10 -3 1.84
    3 -10 -3 1.33
    -3 -10 3 1.13
    3 10 -3 0.89
    3 10 -3 1.14
    -3 10 3 1.05
    2 -10 -3 5.64
    -2 -10 3 5.62
    -2 -10 3 7.25
    2 -10 -3 7.78
    -2 10 3 5.69
    2 10 -3 8.12
    2 10 -3 5.3
    1 -10 -3 7.19
    -1 -10 3 7.17
    -1 -10 3 6.28
    1 -10 -3 8.85
    1 10 -3 8.1
    1 10 -3 4.31
    0 -10 3 17.96
    0 -10 -3 17.9
    0 -10 3 17.81
    0 -10 -3 14.54
    0 10 3 17.54
    0 10 -3 17.9
    1 -10 3 60.13
    1 -10 3 61.04
    -1 -10 -3 57.11
    -1 -10 -3 60.28
    1 10 3 63.2
    -1 10 -3 64.33
    2 -10 3 2.4
    -2 -10 -3 1.98
    2 -10 3 3.16
    2 10 3 2.41
    -2 10 -3 0.81
    -3 -10 -3 20.45
    3 -10 3 17.64
    -3 10 -3 21.18
    3 10 3 16.94
    -4 -10 -3 0.33
    4 -10 3 0.65
    -4 10 -3 1.45
    4 10 3 -0.05
    5 -10 3 3.47
    -5 -10 -3 4.8
    5 10 3 8.12
    -5 10 -3 6.75
    -6 -10 -3 -0.22
    6 -10 3 0.68
    6 10 3 1.16
    -6 10 -3 0.1
    7 -10 3 -0.09
    -7 -10 -3 -0.25
    7 10 3 -0.11
    -7 10 -3 -0.78
    8 -10 3 -0.1
    -8 -10 -3 0.41
    -8 10 -3 1.85
    8 10 3 -1.02
    8 -11 -3 20.85
    -8 -11 3 11.6
    -8 11 3 16.58
    7 -11 -3 -0.3
    -7 -11 3 0.11
    -7 11 3 0.13
    -6 -11 3 18.03
    6 -11 -3 15.21
    -6 11 3 19.41
    -5 -11 3 1.25
    5 -11 -3 2.27
    5 11 -3 0.54
    -5 11 3 0.96
    -4 -11 3 0.26
    4 -11 -3 0.03
    -4 11 3 0.68
    4 11 -3 1.58
    -3 -11 3 1.5
    3 -11 -3 3.21
    3 -11 -3 1.7
    3 11 -3 2.32
    -3 11 3 1.1
    -2 -11 3 34.34
    2 -11 -3 29.23
    -2 -11 3 28.9
    2 -11 -3 35.97
    2 11 -3 32.46
    -1 -11 3 9.12
    1 -11 -3 11.11
    1 -11 -3 8.94
    -1 -11 3 6.71
    1 11 -3 6.11
    -1 11 3 9.97
    1 11 -3 8.45
    0 -11 -3 122.21
    0 -11 3 110.18
    0 -11 -3 126.36
    0 -11 3 118.63
    0 11 -3 113.28
    0 11 3 116.78
    1 -11 3 -0.32
    -1 -11 -3 -0.05
    -1 -11 -3 0.21
    1 -11 3 0.62
    -1 11 -3 0.99
    1 11 3 -0.21
    -2 -11 -3 130.2
    2 -11 3 123.39
    2 -11 3 133.03
    2 11 3 133.32
    -2 11 -3 133.85
    -3 -11 -3 2.71
    3 -11 3 3.34
    3 11 3 3.41
    -3 11 -3 1.6
    -4 -11 -3 74.59
    4 -11 3 76.54
    -4 11 -3 71.14
    4 11 3 75.82
    5 -11 3 4.02
    -5 -11 -3 4.62
    -5 11 -3 3.74
    5 11 3 4.34
    6 -11 3 29.22
    -6 -11 -3 19.98
    -6 11 -3 25.49
    6 11 3 24.83
    7 -11 3 -0.04
    -7 -11 -3 0.82
    -7 11 -3 2.42
    7 11 3 1.86
    8 -11 3 5.62
    -8 -11 -3 0.39
    8 11 3 5.27
    -8 11 -3 2.33
    8 -12 -3 1.05
    -8 -12 3 -0.96
    -8 12 3 0
    -7 -12 3 15.27
    7 -12 -3 14.84
    -7 12 3 12.85
    -6 -12 3 0.95
    6 -12 -3 1.52
    -6 12 3 0.06
    5 -12 -3 8.71
    -5 -12 3 8.49
    -5 12 3 6.57
    4 -12 -3 -0.1
    -4 -12 3 -0.23
    4 12 -3 0.9
    3 -12 -3 48.32
    3 -12 -3 43.56
    -3 -12 3 41.98
    3 12 -3 40.66
    -2 -12 3 9.14
    2 -12 -3 8.85
    2 -12 -3 5.72
    -2 -12 3 7.42
    2 12 -3 8.72
    1 -12 -3 46.03
    -1 -12 3 42.64
    -1 -12 3 46.17
    1 -12 -3 41.19
    1 12 -3 39.82
    -1 12 3 35.27
    0 -12 -3 0.46
    0 -12 3 0.41
    0 -12 3 0.26
    0 -12 -3 -0.1
    0 12 3 0.36
    1 -12 3 91.7
    1 -12 3 98.85
    -1 -12 -3 96.02
    -1 -12 -3 95.97
    -1 12 -3 98.71
    1 12 3 97.13
    2 -12 3 1.05
    2 -12 3 2.16
    -2 -12 -3 2.5
    -2 12 -3 1.17
    2 12 3 0.58
    -3 -12 -3 91.54
    3 -12 3 89.13
    3 12 3 82.11
    -3 12 -3 85.92
    -4 -12 -3 0.98
    4 -12 3 0.82
    -4 12 -3 1.1
    4 12 3 1.47
    -5 -12 -3 36.94
    5 -12 3 38.26
    5 12 3 32.42
    -5 12 -3 33.08
    6 -12 3 4.38
    -6 -12 -3 1.45
    6 12 3 2.69
    -6 12 -3 1.89
    7 -12 3 3.82
    -7 -12 -3 6.93
    7 12 3 6.64
    -7 12 -3 6.41
    -8 -12 -3 0.74
    -7 -13 3 13.5
    7 -13 -3 17.75
    -7 13 3 11.42
    -6 -13 3 8.52
    6 -13 -3 8.57
    5 -13 -3 11.89
    -5 -13 3 11.58
    -4 -13 3 0.05
    4 -13 -3 0.48
    4 13 -3 0.59
    -3 -13 3 34.32
    3 -13 -3 28.18
    3 13 -3 27.5
    2 -13 -3 0.88
    -2 -13 3 1.85
    2 -13 -3 1.36
    -2 -13 3 1.23
    2 13 -3 0.4
    -1 -13 3 45.12
    1 -13 -3 42.55
    -1 -13 3 41.15
    1 -13 -3 44.04
    -1 13 3 42.42
    1 13 -3 44.33
    0 -13 3 45.94
    0 -13 -3 45.74
    0 -13 3 40.16
    0 -13 -3 46.6
    0 13 3 42.9
    0 13 -3 41.3
    -1 -13 -3 1.94
    1 -13 3 1.71
    -1 -13 -3 1.61
    1 -13 3 1.69
    1 13 3 2.35
    2 -13 3 30.31
    -2 -13 -3 32.98
    -2 13 -3 30.5
    2 13 3 35.71
    3 -13 3 -0.26
    -3 -13 -3 0.91
    -3 13 -3 1.2
    3 13 3 0.06
    -4 -13 -3 16.18
    4 -13 3 19.11
    4 13 3 18.52
    -4 13 -3 20.87
    5 -13 3 -0.31
    -5 -13 -3 -0.24
    -5 13 -3 1.77
    5 13 3 2.1
    6 -13 3 2.04
    -6 -13 -3 2.78
    -6 13 -3 2.75
    6 13 3 2.56
    -7 -13 -3 5.8
    7 -13 3 4.29
    7 13 3 4.87
    -7 13 -3 4.62
    -6 -14 3 26.42
    6 -14 -3 22.39
    5 -14 -3 1.04
    -5 -14 3 2.33
    4 -14 -3 24.14
    -4 -14 3 24.55
    4 14 -3 22.85
    3 -14 -3 0.13
    -3 -14 3 0.68
    3 14 -3 1.81
    2 -14 -3 17.31
    2 -14 -3 21.3
    -2 -14 3 23.71
    -2 -14 3 19.28
    2 14 -3 19.42
    -1 -14 3 16.92
    1 -14 -3 20.84
    -1 -14 3 15.09
    1 -14 -3 15.6
    1 14 -3 14.57
    -1 14 3 16.79
    0 -14 3 3.4
    0 -14 -3 3.16
    0 -14 3 3.12
    0 -14 -3 7.52
    0 14 -3 6.92
    0 14 3 7.85
    1 -14 3 31.67
    -1 -14 -3 31.96
    1 -14 3 28.61
    -1 -14 -3 27.25
    1 14 3 25.81
    -2 -14 -3 0.82
    2 -14 3 1.47
    2 14 3 0.48
    3 -14 3 23.25
    -3 -14 -3 29.21
    3 14 3 27.14
    4 -14 3 7.1
    -4 -14 -3 5.94
    4 14 3 7.22
    -4 14 -3 6.05
    -5 -14 -3 18.69
    5 -14 3 18.43
    5 14 3 20.24
    -5 14 -3 20.33
    -6 -14 -3 41.41
    6 -14 3 44.41
    6 14 3 40.35
    -6 14 -3 35.46
    -6 -15 3 -0.44
    5 -15 -3 17.47
    -5 -15 3 17.68
    -4 -15 3 0.16
    4 -15 -3 1.07
    3 -15 -3 26.45
    -3 -15 3 22.3
    3 15 -3 25.15
    -2 -15 3 1.25
    2 -15 -3 1.99
    -2 -15 3 1.58
    2 -15 -3 0.39
    -2 15 3 1.71
    2 15 -3 1.24
    1 -15 -3 8.09
    -1 -15 3 8.57
    -1 -15 3 10.89
    1 -15 -3 11.11
    1 15 -3 10.97
    -1 15 3 8.45
    0 -15 3 20.71
    0 -15 -3 17.39
    0 -15 -3 29.31
    0 -15 3 25.29
    0 15 -3 15.9
    0 15 3 17.26
    -1 -15 -3 0.23
    1 -15 3 0.66
    -1 -15 -3 -0.11
    1 15 3 1
    2 -15 3 3
    -2 -15 -3 5.01
    2 15 3 7.23
    -3 -15 -3 6.16
    3 -15 3 7.84
    3 15 3 4.76
    4 -15 3 4.11
    -4 -15 -3 4.67
    4 15 3 4.4
    5 -15 3 32.76
    -5 -15 -3 29.06
    5 15 3 31.38
    -4 -16 3 76.58
    4 -16 -3 78.79
    -3 -16 3 0.56
    3 -16 -3 -0.12
    3 16 -3 -0.14
    2 -16 -3 47.97
    -2 -16 3 47.79
    -2 16 3 50.72
    2 16 -3 46.39
    -1 -16 3 1.78
    1 -16 -3 2.29
    -1 -16 3 0.84
    1 -16 -3 1.34
    -1 16 3 2.21
    1 16 -3 2.5
    0 -16 -3 16.93
    0 -16 -3 16.46
    0 -16 3 14.68
    0 -16 3 15.07
    0 16 3 16.34
    0 16 -3 18.33
    1 -16 3 1.1
    -1 -16 -3 -0.2
    1 16 3 -0.4
    -1 16 -3 1.26
    2 -16 3 1.49
    -2 -16 -3 2.87
    2 16 3 1.08
    -3 -16 -3 2.08
    3 -16 3 1.83
    3 16 3 2.32
    -4 -16 -3 3.56
    4 -16 3 3.35
    4 16 3 3.78
    -3 -17 3 37.58
    3 -17 -3 47.95
    -3 17 3 42.05
    -2 -17 3 1.86
    2 -17 -3 1.27
    -2 17 3 2.43
    2 17 -3 1.56
    -1 -17 3 21.2
    1 -17 -3 24.6
    -1 -17 3 24.07
    1 -17 -3 23.58
    -1 17 3 26.67
    1 17 -3 21.36
    0 -17 -3 -0.45
    0 -17 3 0.2
    0 -17 -3 1.27
    0 -17 3 2.38
    0 17 -3 0.64
    0 17 3 0.55
    -1 -17 -3 2.18
    1 -17 3 1.13
    1 17 3 2.74
    -1 17 -3 3.35
    2 -17 3 1.5
    -2 -17 -3 0.04
    2 17 3 1.35
    3 -17 3 1.92
    -3 -17 -3 2.62
    3 17 3 1.8
    10 0 -4 14.18
    9 0 -4 0.1
    8 0 -4 21.38
    8 0 -4 27.08
    7 0 -4 -0.37
    -7 0 4 0.27
    7 0 -4 0.18
    -6 0 4 88.23
    6 0 -4 86.58
    6 0 -4 80.91
    -5 0 4 -0.08
    5 0 -4 -0.3
    5 0 -4 -0.18
    4 0 -4 367.06
    -4 0 4 359.07
    4 0 -4 362.86
    3 0 -4 -0.31
    3 0 -4 0.15
    -3 0 4 0.14
    2 0 -4 111.16
    2 0 -4 118.11
    2 0 -4 125.71
    -2 0 4 117.83
    1 0 -4 -0.29
    1 0 -4 -0.25
    -1 0 4 -0.03
    0 0 -4 48.29
    0 0 4 47.45
    0 0 -4 44.89
    -1 0 -4 -0.38
    -1 0 -4 -0.32
    1 0 4 -0.5
    2 0 4 75.33
    -2 0 -4 76.71
    -2 0 -4 76.37
    -3 0 -4 0.01
    -3 0 -4 0.12
    3 0 4 -0.03
    3 0 4 0.12
    -4 0 -4 54.34
    4 0 4 50.07
    -4 0 -4 51.91
    4 0 4 47.28
    5 0 4 -0.2
    5 0 4 0.03
    -5 0 -4 0.16
    -5 0 -4 0.46
    6 0 4 75.92
    -6 0 -4 75.01
    6 0 4 67.93
    7 0 4 -0.2
    -7 0 -4 0.06
    7 0 4 -0.57
    8 0 4 45.1
    -8 0 -4 50.61
    8 0 4 45.15
    9 0 4 1.11
    9 0 4 -0.61
    -9 0 -4 0.6
    10 0 4 6.66
    -10 0 -4 5.09
    10 0 4 13.62
    10 -1 -4 -0.04
    10 1 -4 0.64
    -10 1 4 0.06
    9 -1 -4 14.1
    9 1 -4 15.44
    8 -1 -4 0.77
    8 -1 -4 0.24
    8 1 -4 1.58
    -7 -1 4 27.96
    7 -1 -4 40.37
    7 -1 -4 39.12
    7 1 -4 37.01
    7 1 -4 38.11
    -7 1 4 31.65
    6 -1 -4 14.59
    -6 -1 4 10.96
    6 -1 -4 14.78
    -6 1 4 16.03
    6 1 -4 18.3
    6 1 -4 14.68
    -5 -1 4 115.18
    5 -1 -4 117.96
    5 -1 -4 115.46
    5 1 -4 112.97
    -5 1 4 116.74
    5 1 -4 117.31
    -4 -1 4 3.16
    4 -1 -4 3.27
    4 -1 -4 2.36
    4 1 -4 3.29
    -4 1 4 3.38
    4 1 -4 2.24
    3 -1 -4 63.33
    3 -1 -4 66.75
    -3 -1 4 63.77
    3 -1 -4 65.68
    -3 1 4 69.83
    3 1 -4 58.8
    3 1 -4 70.11
    2 -1 -4 103.21
    -2 -1 4 97.42
    2 -1 -4 100.68
    2 -1 -4 97.03
    2 1 -4 101.46
    2 1 -4 97.88
    -2 1 4 99.61
    1 -1 -4 10.68
    -1 -1 4 9.57
    1 -1 -4 9.72
    1 -1 -4 8.74
    1 1 -4 8.92
    0 -1 -4 34.44
    0 -1 4 35.71
    0 -1 4 33.25
    0 -1 -4 35.58
    0 1 -4 36.11
    0 1 -4 30.87
    0 1 4 33.7
    1 -1 4 2.03
    -1 -1 -4 2.33
    -1 -1 -4 1.55
    1 1 4 2.01
    -1 1 -4 1.54
    -1 1 -4 1.63
    -2 -1 -4 7.05
    -2 -1 -4 6.84
    2 -1 4 6.38
    -2 1 -4 6.51
    -2 1 -4 7.76
    2 1 4 7.48
    -3 -1 -4 152.05
    3 -1 4 152.96
    -3 -1 -4 157.34
    -3 1 -4 149.53
    3 1 4 156.95
    3 1 4 158.43
    -3 1 -4 158.98
    4 -1 4 -0.2
    4 -1 4 0.01
    -4 -1 -4 -0.23
    -4 -1 -4 -0.32
    4 1 4 -0.01
    -4 1 -4 1.02
    -4 1 -4 0.13
    4 1 4 0.1
    -5 -1 -4 68.39
    5 -1 4 66.44
    -5 -1 -4 65.24
    5 -1 4 67.41
    5 1 4 70.63
    -5 1 -4 62.09
    -5 1 -4 71.99
    5 1 4 60.84
    -6 -1 -4 0.71
    6 -1 4 -0.04
    6 -1 4 0.77
    -6 -1 -4 1.38
    6 1 4 -0.03
    6 1 4 -0.41
    -6 1 -4 0.06
    7 -1 4 77.19
    -7 -1 -4 84.28
    7 -1 4 81.18
    7 1 4 69.94
    -7 1 -4 80.17
    7 1 4 76.32
    8 -1 4 0.38
    -8 -1 -4 -0.23
    8 -1 4 0.09
    -8 1 -4 0.11
    8 1 4 -0.02
    8 1 4 0.3
    -9 -1 -4 41.81
    9 -1 4 40.82
    9 -1 4 39.23
    9 1 4 38.8
    9 1 4 37.27
    -9 1 -4 37.2
    10 -1 4 5
    -10 -1 -4 6.4
    10 -1 4 3.76
    -10 1 -4 8.88
    10 1 4 1.77
    10 1 4 5.25
    10 -2 -4 -0.01
    10 2 -4 0.59
    -10 2 4 1.82
    9 -2 -4 8.91
    9 2 -4 14.71
    8 -2 -4 29.26
    8 -2 -4 29.04
    -8 -2 4 31.25
    8 2 -4 28.45
    -7 -2 4 0.92
    7 -2 -4 2.44
    7 -2 -4 0.94
    7 2 -4 2.01
    7 2 -4 1.06
    6 -2 -4 118.22
    6 -2 -4 108.34
    -6 2 4 120.81
    6 2 -4 113.01
    6 2 -4 120.64
    5 -2 -4 17.4
    5 -2 -4 21.1
    -5 -2 4 15.38
    5 2 -4 19.7
    5 2 -4 20.67
    -5 2 4 19.89
    -4 -2 4 127.24
    4 -2 -4 129.14
    4 -2 -4 131.99
    -4 2 4 122.51
    4 2 -4 130.75
    4 2 -4 131.45
    -3 -2 4 38.76
    3 -2 -4 34.52
    3 -2 -4 38.13
    3 2 -4 36.23
    -3 2 4 38.43
    3 2 -4 33.13
    -2 -2 4 87.96
    2 -2 -4 79.8
    2 -2 -4 77.36
    2 -2 -4 81.53
    2 2 -4 84.08
    2 2 -4 82.07
    1 -2 -4 271.84
    1 -2 -4 267.07
    1 -2 -4 278.6
    -1 -2 4 285.3
    1 2 -4 271.34
    0 -2 -4 14.45
    0 -2 4 13.99
    0 -2 4 14.9
    0 -2 -4 14.6
    0 2 -4 14.74
    0 2 4 16.42
    1 -2 4 54.97
    1 -2 4 54.26
    -1 -2 -4 54.47
    -1 -2 -4 56.1
    1 2 4 54.91
    -1 2 -4 56.84
    2 -2 4 1.25
    -2 -2 -4 0.64
    -2 -2 -4 1.19
    -2 2 -4 1.75
    2 2 4 1.13
    -3 -2 -4 58.12
    3 -2 4 60.29
    -3 -2 -4 58.31
    3 2 4 53.27
    3 2 4 60.99
    -3 2 -4 56.35
    -4 -2 -4 79.37
    4 -2 4 80.07
    -4 -2 -4 79.96
    -4 2 -4 82.36
    4 2 4 78.69
    4 2 4 80.64
    -4 2 -4 82.7
    -5 -2 -4 64.31
    -5 -2 -4 62.09
    5 -2 4 64.35
    5 -2 4 58.45
    5 2 4 67.34
    -5 2 -4 61.38
    5 2 4 64.69
    -6 -2 -4 104.84
    -6 -2 -4 107.71
    6 -2 4 97.55
    6 -2 4 107.57
    6 2 4 113.59
    -6 2 -4 101.47
    6 2 4 108.24
    -7 -2 -4 -0.48
    7 -2 4 0.46
    7 -2 4 0.47
    -7 2 -4 0.55
    7 2 4 -0.23
    7 2 4 0.44
    8 -2 4 68.99
    -8 -2 -4 67.04
    8 -2 4 65.45
    8 2 4 61.84
    8 2 4 68.85
    -8 2 -4 71.97
    9 -2 4 0.39
    9 -2 4 0.74
    -9 -2 -4 2.73
    -9 2 -4 0.86
    9 2 4 -0.36
    9 2 4 0.64
    -10 -2 -4 22.19
    10 -2 4 15.25
    10 2 4 22.02
    -10 2 -4 23.14
    10 2 4 15.43
    10 -3 -4 51.6
    -10 3 4 46.58
    10 3 -4 54.78
    9 -3 -4 10.92
    9 -3 -4 7.89
    -9 3 4 9.25
    9 3 -4 7.49
    -8 -3 4 78.45
    8 -3 -4 72.3
    8 -3 -4 64.47
    8 3 -4 57.21
    -7 -3 4 115.68
    7 -3 -4 113.23
    7 -3 -4 106.87
    7 3 -4 112.54
    7 3 -4 110.97
    6 -3 -4 2.93
    6 -3 -4 3.66
    -6 -3 4 4.61
    -6 3 4 4.47
    6 3 -4 4.83
    6 3 -4 4.39
    5 -3 -4 78.63
    5 -3 -4 84.76
    -5 -3 4 65.79
    -5 3 4 83.37
    5 3 -4 82.55
    5 3 -4 83.9
    4 -3 -4 4.21
    -4 -3 4 3.97
    4 -3 -4 5.11
    4 -3 -4 6.07
    4 3 -4 5.91
    4 3 -4 6.56
    -4 3 4 5.69
    3 -3 -4 34.55
    -3 -3 4 30.62
    3 -3 -4 36.87
    3 -3 -4 33.19
    3 3 -4 36.71
    3 3 -4 39.62
    2 -3 -4 52.28
    2 -3 -4 54.16
    -2 -3 4 46.45
    2 -3 -4 57.32
    2 3 -4 57.51
    2 3 -4 57.39
    1 -3 -4 39.66
    1 -3 -4 37.05
    -1 -3 4 39.07
    1 -3 -4 34.24
    -1 -3 4 35.66
    1 3 -4 34.73
    0 -3 -4 0.33
    0 -3 -4 0.28
    0 -3 -4 0.18
    0 -3 4 0.74
    0 -3 4 0.43
    0 3 4 0.38
    0 3 -4 0.6
    1 -3 4 2.35
    -1 -3 -4 1.65
    1 -3 4 3.04
    1 3 4 2.11
    -1 3 -4 1.79
    -2 -3 -4 50.39
    2 -3 4 54.35
    -2 -3 -4 52.79
    -2 3 -4 48.35
    2 3 4 48.16
    -3 -3 -4 0.44
    3 -3 4 0.48
    -3 -3 -4 0.54
    3 3 4 -0.06
    -3 3 -4 -0.25
    3 3 4 0.15
    -4 -3 -4 27.26
    4 -3 4 25.31
    -4 -3 -4 24.35
    4 3 4 26.28
    -4 3 -4 23.51
    4 3 4 26.8
    -5 -3 -4 106.35
    5 -3 4 100.5
    -5 -3 -4 101.86
    5 3 4 106.73
    -5 3 -4 109.99
    5 3 4 102.76
    -6 -3 -4 -0.27
    6 -3 4 0
    6 -3 4 0.11
    -6 -3 -4 0.39
    6 3 4 0.35
    6 3 4 -0.05
    -6 3 -4 -0.25
    -7 -3 -4 26.42
    7 -3 4 33.84
    7 -3 4 34.85
    7 3 4 29.58
    -7 3 -4 37.82
    7 3 4 29.23
    8 -3 4 28.24
    -8 -3 -4 31.1
    8 -3 4 33.37
    8 3 4 35.74
    -8 3 -4 27.85
    8 3 4 24.62
    -9 -3 -4 27.38
    9 -3 4 29
    9 3 4 36.66
    9 3 4 29.2
    -9 3 -4 29.23
    -10 -3 -4 32.54
    10 -3 4 34.25
    -10 3 -4 36.3
    10 3 4 25.64
    10 -4 -4 1.59
    -10 4 4 0.97
    10 4 -4 1.64
    9 -4 -4 29.54
    9 -4 -4 33.48
    9 4 -4 30.53
    -9 4 4 33.92
    8 -4 -4 0.41
    -8 -4 4 0.94
    8 -4 -4 0.01
    -8 4 4 0.52
    8 4 -4 0.42
    7 -4 -4 26.21
    7 -4 -4 21.69
    -7 -4 4 21.67
    7 4 -4 21.51
    6 -4 -4 5.7
    -6 -4 4 9.01
    6 -4 -4 8.07
    6 4 -4 7.74
    6 4 -4 9.44
    5 -4 -4 1.92
    5 -4 -4 2.21
    5 -4 -4 2.61
    -5 -4 4 1.4
    5 4 -4 3.21
    5 4 -4 3
    -5 4 4 2.38
    4 -4 -4 5.01
    -4 -4 4 9.41
    4 -4 -4 4.46
    4 -4 -4 5.34
    -4 4 4 5.44
    4 4 -4 5.31
    4 4 -4 5.65
    3 -4 -4 19.33
    3 -4 -4 19.59
    3 -4 -4 18.12
    -3 -4 4 13.59
    3 4 -4 20.78
    3 4 -4 22.45
    -2 -4 4 19.81
    2 -4 -4 24.47
    2 -4 -4 19.74
    2 -4 -4 22.35
    2 4 -4 23.54
    2 4 -4 23.22
    1 -4 -4 190.79
    -1 -4 4 185.91
    1 -4 -4 181.94
    1 -4 -4 190.26
    1 4 -4 187.97
    0 -4 -4 95.9
    0 -4 -4 101.44
    0 -4 -4 99.11
    0 -4 4 85.59
    0 -4 4 73.25
    0 4 -4 100.36
    0 4 4 98.84
    1 -4 4 172.24
    -1 -4 -4 171.73
    1 -4 4 163.12
    1 4 4 160.68
    -1 4 -4 169.73
    -2 -4 -4 12.05
    2 -4 4 11.59
    -2 -4 -4 10
    2 -4 4 12.18
    -2 4 -4 12.03
    2 4 4 11.14
    2 4 4 10.09
    3 -4 4 90.61
    -3 -4 -4 97.31
    -3 -4 -4 88.28
    3 4 4 96.43
    -3 4 -4 92.83
    3 4 4 96.99
    -4 -4 -4 25.71
    4 -4 4 22.78
    -4 -4 -4 22.79
    4 4 4 24.36
    4 4 4 21.3
    -4 4 -4 27.53
    5 -4 4 40.57
    -5 -4 -4 46.95
    -5 -4 -4 42.86
    5 4 4 44.37
    -5 4 -4 48.25
    5 4 4 40.73
    6 -4 4 12.95
    -6 -4 -4 14.4
    -6 -4 -4 13.9
    6 4 4 16.67
    -6 4 -4 17.23
    6 4 4 11.58
    -7 -4 -4 17.39
    7 -4 4 12.07
    -7 -4 -4 12.34
    -7 4 -4 9.35
    7 4 4 7.16
    7 4 4 10.45
    -8 -4 -4 2.7
    8 -4 4 4.69
    -8 4 -4 1.35
    8 4 4 3.2
    8 4 4 2.71
    -9 -4 -4 14.83
    9 -4 4 12.82
    9 4 4 17.81
    -9 4 -4 19.93
    10 -4 4 0.61
    -10 4 -4 0.52
    10 4 4 0.56
    10 -5 -4 23.96
    10 5 -4 22.97
    -10 5 4 27.06
    -9 -5 4 0.32
    9 -5 -4 -0.21
    9 -5 -4 0.5
    9 5 -4 -0.65
    -9 5 4 -0.3
    -8 -5 4 2.96
    8 -5 -4 6.36
    8 -5 -4 10.89
    8 5 -4 6.04
    -8 5 4 6.97
    -7 -5 4 6.65
    7 -5 -4 8.86
    7 -5 -4 4.66
    7 5 -4 8.39
    -7 5 4 6.89
    6 -5 -4 2.38
    6 -5 -4 4.13
    -6 -5 4 5.59
    -6 5 4 3.67
    6 5 -4 4.79
    6 5 -4 4.17
    5 -5 -4 0.56
    5 -5 -4 0.21
    5 -5 -4 0.64
    -5 -5 4 -0.28
    5 5 -4 1.17
    5 5 -4 0.37
    -5 5 4 0.26
    4 -5 -4 79.55
    -4 -5 4 84.98
    4 -5 -4 73.17
    4 -5 -4 83.35
    4 5 -4 83.15
    4 5 -4 80.44
    3 -5 -4 3.16
    3 -5 -4 2.92
    3 -5 -4 2.19
    -3 -5 4 1.6
    3 5 -4 2.11
    3 5 -4 2.19
    2 -5 -4 149.94
    2 -5 -4 157.1
    2 -5 -4 153.47
    -2 -5 4 138.64
    2 5 -4 167.33
    2 5 -4 161.77
    -1 -5 4 3.37
    1 -5 -4 3.94
    1 -5 -4 2.58
    -1 -5 4 2.65
    1 -5 -4 3.33
    -1 5 4 3.48
    1 5 -4 2.22
    0 -5 -4 618
    0 -5 4 609.28
    0 -5 -4 596.82
    0 -5 4 658.1
    0 5 4 620.92
    0 5 4 641.06
    0 5 -4 608.87
    -1 -5 -4 4.16
    1 -5 4 3.61
    1 -5 4 4.52
    -1 5 -4 5.05
    1 5 4 3.4
    -2 -5 -4 437.79
    -2 -5 -4 438.37
    2 -5 4 437.2
    2 -5 4 411.9
    2 5 4 413.05
    -2 5 -4 432.94
    2 5 4 432.91
    -3 -5 -4 0.83
    -3 -5 -4 0.56
    3 -5 4 1.09
    -3 5 -4 1.24
    3 5 4 0.93
    3 5 4 1.78
    -4 -5 -4 121.88
    4 -5 4 118.71
    -4 -5 -4 123.06
    -4 5 -4 122.55
    4 5 4 131.17
    4 5 4 126.9
    -5 -5 -4 16.23
    5 -5 4 11.24
    -5 -5 -4 12.5
    -5 5 -4 13.39
    5 5 4 16.95
    5 5 4 16.07
    -6 -5 -4 26.15
    -6 -5 -4 28.77
    6 -5 4 30.92
    -6 5 -4 27.13
    6 5 4 30.6
    6 5 4 26.66
    -7 -5 -4 -0.01
    7 -5 4 -0.34
    -7 -5 -4 1.3
    7 5 4 0.3
    -7 5 -4 1.52
    8 -5 4 0.27
    -8 -5 -4 0.09
    -8 5 -4 1.65
    8 5 4 0.75
    9 -5 4 2.71
    -9 5 -4 1.46
    9 5 4 0.66
    10 -5 4 7.84
    -10 5 -4 2.44
    10 5 4 9.29
    10 -6 -4 2.9
    10 6 -4 0.46
    -10 6 4 0.4
    9 -6 -4 27.73
    -9 -6 4 29.99
    9 -6 -4 29.1
    -9 6 4 33.58
    9 6 -4 30.07
    8 -6 -4 1.38
    -8 -6 4 -0.14
    8 -6 -4 0.25
    8 6 -4 0.05
    -8 6 4 0.14
    -7 -6 4 48.32
    7 -6 -4 44.58
    7 -6 -4 45.82
    -7 6 4 41.3
    7 6 -4 46.29
    6 -6 -4 1.84
    6 -6 -4 3.84
    -6 -6 4 5.38
    -6 6 4 1.48
    6 6 -4 2.77
    6 6 -4 3.3
    5 -6 -4 3.57
    5 -6 -4 1.94
    -5 -6 4 4.54
    5 -6 -4 3.64
    -5 6 4 3.3
    5 6 -4 4.86
    5 6 -4 4.27
    -5 6 4 3.42
    4 -6 -4 1.04
    4 -6 -4 0.84
    -4 -6 4 1.25
    4 -6 -4 1.21
    4 6 -4 0.76
    4 6 -4 0.12
    -4 6 4 0.74
    3 -6 -4 22.03
    3 -6 -4 25.27
    -3 -6 4 26.28
    3 -6 -4 23.76
    -3 6 4 26.77
    3 6 -4 23.26
    3 6 -4 20.88
    2 -6 -4 0.63
    2 -6 -4 1.13
    2 -6 -4 1.37
    -2 -6 4 0.96
    -2 -6 4 2.65
    2 6 -4 2.2
    -2 6 4 1.32
    2 6 -4 1.12
    1 -6 -4 132.74
    -1 -6 4 146.68
    -1 -6 4 143.61
    1 -6 -4 138.67
    1 -6 -4 143.98
    1 6 -4 133.59
    -1 6 4 142.94
    0 -6 -4 4.98
    0 -6 4 2.85
    0 -6 -4 2.27
    0 -6 4 3.49
    0 6 4 3.57
    0 6 -4 3.35
    0 6 4 3.12
    1 -6 4 90.06
    -1 -6 -4 89.71
    1 -6 4 90.41
    1 6 4 88.73
    -1 6 -4 92.16
    -2 -6 -4 2.12
    2 -6 4 2.58
    2 -6 4 2.07
    -2 6 -4 1.2
    2 6 4 1.48
    -3 -6 -4 16.29
    3 -6 4 18.55
    3 -6 4 19.75
    -3 6 -4 16.95
    3 6 4 18.33
    3 6 4 18.12
    -4 -6 -4 0.82
    4 -6 4 0.03
    4 6 4 0.18
    4 6 4 0.28
    -4 6 -4 0.06
    5 -6 4 8.2
    -5 -6 -4 6.27
    -5 -6 -4 5.38
    5 6 4 3.64
    -5 6 -4 7.71
    -6 -6 -4 1.55
    6 -6 4 0.44
    -6 -6 -4 1.35
    6 6 4 0.93
    -6 6 -4 0.91
    7 -6 4 12.87
    -7 -6 -4 7.83
    7 6 4 7.4
    -7 6 -4 7.51
    -8 -6 -4 0.29
    8 -6 4 -0.2
    -8 6 -4 -0.64
    8 6 4 -0.67
    9 -6 4 24.43
    9 6 4 24.2
    -9 6 -4 16.86
    10 -6 4 0.06
    -10 6 -4 -0.89
    10 6 4 -0.11
    -9 -7 4 5.92
    9 -7 -4 2.64
    9 -7 -4 1.7
    -9 7 4 0.82
    8 -7 -4 53.41
    -8 -7 4 45.05
    8 -7 -4 45.29
    8 7 -4 46.69
    -8 7 4 49.85
    7 -7 -4 35.58
    7 -7 -4 37.86
    -7 -7 4 46.58
    7 7 -4 40.54
    -7 7 4 37.7
    6 -7 -4 16.62
    -6 -7 4 11.93
    6 -7 -4 15.16
    6 7 -4 13.54
    -6 7 4 15.21
    -5 -7 4 36.15
    5 -7 -4 34.77
    5 -7 -4 38.75
    5 -7 -4 33.9
    5 7 -4 32.18
    5 7 -4 31.55
    -5 7 4 35.28
    4 -7 -4 12.75
    4 -7 -4 13.94
    4 -7 -4 15.41
    -4 -7 4 12.65
    -4 7 4 11.47
    4 7 -4 14.1
    4 7 -4 15.9
    3 -7 -4 18.26
    3 -7 -4 19.28
    -3 -7 4 19.17
    3 -7 -4 20.04
    3 7 -4 16.12
    3 7 -4 18.89
    -3 7 4 18.86
    2 -7 -4 1.81
    2 -7 -4 2.43
    2 -7 -4 2.26
    -2 -7 4 1.56
    -2 -7 4 2.24
    2 7 -4 2.05
    2 7 -4 3.64
    -2 7 4 3.08
    -1 -7 4 13.42
    -1 -7 4 13.11
    1 -7 -4 13.23
    1 -7 -4 12.83
    -1 7 4 14.69
    1 7 -4 12.71
    0 -7 4 96.06
    0 -7 -4 101.83
    0 -7 -4 92.69
    0 -7 4 98.5
    0 7 -4 101.9
    0 7 4 99.73
    0 7 4 93.68
    1 -7 4 3.82
    1 -7 4 4.72
    -1 -7 -4 4.33
    -1 7 -4 5.09
    1 7 4 2.77
    -2 -7 -4 11.63
    2 -7 4 12.35
    2 -7 4 13.29
    -2 7 -4 13.41
    2 7 4 11.47
    3 -7 4 2.56
    -3 -7 -4 1.13
    3 -7 4 2.2
    -3 7 -4 4.62
    3 7 4 2.22
    -4 -7 -4 20.69
    4 -7 4 20.18
    -4 7 -4 19.96
    4 7 4 18.24
    -5 -7 -4 23.18
    5 -7 4 23.43
    5 7 4 21.78
    -5 7 -4 24.13
    -6 -7 -4 1.29
    6 -7 4 0.43
    6 7 4 0.57
    -6 7 -4 0.87
    7 -7 4 6.61
    -7 -7 -4 8.3
    7 7 4 5.85
    -7 7 -4 4.85
    -8 -7 -4 22.6
    8 -7 4 20.18
    8 7 4 21.88
    -8 7 -4 18.21
    9 -7 4 11.09
    9 7 4 12.84
    -9 7 -4 14.13
    9 -8 -4 15.83
    9 -8 -4 14.68
    -9 -8 4 15.89
    -9 8 4 13.82
    8 -8 -4 8.95
    -8 -8 4 14.99
    8 -8 -4 14.69
    -8 8 4 8.75
    7 -8 -4 0.73
    7 -8 -4 0.5
    -7 -8 4 -0.08
    -7 8 4 -0.26
    7 8 -4 -1.15
    6 -8 -4 50.9
    -6 -8 4 56.74
    6 -8 -4 46.26
    -6 8 4 37.25
    6 8 -4 48.13
    5 -8 -4 4.14
    -5 -8 4 5.52
    5 -8 -4 7.16
    5 8 -4 7.54
    5 8 -4 4.52
    -5 8 4 6.66
    4 -8 -4 11.25
    4 -8 -4 12.17
    -4 -8 4 12.96
    4 -8 -4 11.28
    4 8 -4 10.53
    -4 8 4 13.47
    4 8 -4 12.64
    -3 -8 4 80.81
    3 -8 -4 70.26
    3 -8 -4 77.14
    3 -8 -4 81.98
    3 8 -4 74.91
    -3 8 4 76.39
    3 8 -4 76.89
    -2 -8 4 5.26
    2 -8 -4 6.44
    2 -8 -4 6.23
    -2 -8 4 4.4
    2 8 -4 6.38
    -2 8 4 4.3
    2 8 -4 4.93
    1 -8 -4 128.65
    -1 -8 4 138.21
    -1 -8 4 138.58
    1 -8 -4 125.69
    -1 8 4 144.36
    1 8 -4 137.7
    0 -8 4 1.23
    0 -8 -4 1.04
    0 -8 4 0.82
    0 -8 -4 0.52
    0 8 -4 0.26
    0 8 4 0.26
    0 8 4 0.39
    -1 -8 -4 101.95
    1 -8 4 104.46
    1 -8 4 101.44
    -1 -8 -4 105.44
    1 8 4 100.11
    -1 8 -4 106.43
    2 -8 4 1.74
    -2 -8 -4 3.8
    2 -8 4 2.47
    2 8 4 1.77
    -2 8 -4 1.99
    3 -8 4 95.45
    3 -8 4 83.68
    -3 -8 -4 93.19
    -3 8 -4 89.72
    3 8 4 89.58
    -4 -8 -4 48.98
    4 -8 4 52.43
    4 8 4 52.47
    -4 8 -4 53.66
    5 -8 4 35.29
    -5 -8 -4 35.3
    -5 8 -4 32.98
    5 8 4 36.29
    -6 -8 -4 57.99
    6 -8 4 48.6
    -6 8 -4 57.46
    6 8 4 50.04
    7 -8 4 0.81
    -7 -8 -4 0.61
    7 8 4 0.81
    -7 8 -4 -0.97
    8 -8 4 27.99
    -8 -8 -4 23.73
    -8 8 -4 24.66
    8 8 4 27.18
    9 -8 4 4.83
    -9 8 -4 1.34
    9 8 4 4.52
    9 -9 -4 4.75
    -9 -9 4 6.13
    9 -9 -4 8.43
    -9 9 4 3.51
    8 -9 -4 5.9
    -8 -9 4 8.68
    8 -9 -4 5.43
    -8 9 4 5.99
    7 -9 -4 35.49
    -7 -9 4 43.53
    7 -9 -4 43.82
    -7 9 4 43.92
    6 -9 -4 1.39
    -6 -9 4 -0.07
    6 -9 -4 2.38
    -6 9 4 2.2
    -5 -9 4 63.26
    5 -9 -4 56.5
    5 -9 -4 58.7
    5 9 -4 52.76
    5 9 -4 58.38
    -5 9 4 56.27
    -4 -9 4 5.7
    4 -9 -4 6.12
    4 -9 -4 3.91
    4 -9 -4 5.67
    4 9 -4 4.17
    -4 9 4 6.16
    4 9 -4 5.34
    -3 -9 4 21.97
    3 -9 -4 18.52
    3 -9 -4 20.06
    -3 9 4 21.01
    3 9 -4 24.04
    3 9 -4 21.35
    2 -9 -4 12.83
    -2 -9 4 12.06
    2 -9 -4 12.56
    -2 -9 4 12.44
    2 9 -4 13.35
    -2 9 4 12.63
    2 9 -4 12.68
    1 -9 -4 1.56
    1 -9 -4 2.19
    -1 -9 4 1.27
    -1 -9 4 1.97
    1 9 -4 2.13
    -1 9 4 1.79
    1 9 -4 1.16
    -1 9 4 1.54
    0 -9 4 84.56
    0 -9 -4 82.2
    0 -9 -4 78.57
    0 -9 4 80.55
    0 9 4 75.71
    0 9 -4 77
    -1 -9 -4 2.24
    -1 -9 -4 2.41
    1 -9 4 0.52
    1 -9 4 1.88
    1 9 4 1.69
    -1 9 -4 2.13
    -2 -9 -4 15.49
    2 -9 4 12.95
    2 -9 4 14.15
    2 9 4 14.43
    -2 9 -4 18.01
    -3 -9 -4 24.94
    3 -9 4 25.03
    3 9 4 25.22
    -3 9 -4 30.95
    4 -9 4 31.36
    -4 -9 -4 31.3
    4 9 4 28.4
    -4 9 -4 31.5
    5 -9 4 70.92
    -5 -9 -4 65.92
    -5 9 -4 70.61
    5 9 4 75.59
    6 -9 4 0.64
    -6 -9 -4 -0.02
    -6 9 -4 0.24
    6 9 4 -0.03
    -7 -9 -4 48.02
    7 -9 4 46.75
    -7 9 -4 43.29
    7 9 4 44.78
    8 -9 4 3.15
    -8 -9 -4 2.3
    -8 9 -4 0.41
    8 9 4 0.62
    9 -9 4 14.7
    9 9 4 22.41
    -9 9 -4 16.64
    -8 -10 4 23.01
    8 -10 -4 24.47
    8 -10 -4 18.2
    -8 10 4 21.12
    7 -10 -4 1.02
    -7 -10 4 2.61
    7 -10 -4 1.42
    -7 10 4 1.63
    -6 -10 4 66.06
    6 -10 -4 74.63
    6 -10 -4 65.75
    -6 10 4 63.09
    5 -10 -4 11.07
    -5 -10 4 12.61
    -5 10 4 9.96
    4 -10 -4 154.34
    4 -10 -4 147.98
    -4 -10 4 151.63
    4 10 -4 151.93
    -4 10 4 152.72
    3 -10 -4 2.27
    3 -10 -4 3.16
    -3 -10 4 1.69
    -3 10 4 1.48
    3 10 -4 1.44
    3 10 -4 0.62
    -2 -10 4 51.87
    -2 -10 4 47.06
    2 -10 -4 49.41
    2 -10 -4 46.39
    2 10 -4 48.19
    2 10 -4 50.24
    -2 10 4 45.17
    1 -10 -4 17.39
    -1 -10 4 15.39
    -1 -10 4 19.72
    1 -10 -4 19.46
    1 10 -4 18.79
    1 10 -4 17.73
    -1 10 4 16.5
    0 -10 4 6.76
    0 -10 4 10.19
    0 -10 -4 9.74
    0 -10 -4 7.1
    0 10 -4 6.63
    0 10 4 7.88
    1 -10 4 3.63
    -1 -10 -4 1.83
    -1 -10 -4 0.97
    1 -10 4 3.01
    1 10 4 1.15
    -1 10 -4 2.1
    2 -10 4 6.36
    2 -10 4 5.93
    -2 -10 -4 6.19
    2 10 4 5.65
    -2 10 -4 3.42
    -3 -10 -4 11.8
    3 -10 4 15.33
    3 10 4 12.97
    -3 10 -4 12.25
    4 -10 4 27.97
    -4 -10 -4 30.41
    4 10 4 35.28
    -4 10 -4 33.53
    -5 -10 -4 2.78
    5 -10 4 3.24
    5 10 4 2.05
    -5 10 -4 3.84
    6 -10 4 41.41
    -6 -10 -4 44.75
    6 10 4 46.87
    -6 10 -4 47.29
    7 -10 4 0.08
    -7 -10 -4 -0.41
    -7 10 -4 -0.31
    7 10 4 0.68
    8 -10 4 39.11
    -8 -10 -4 30.01
    8 10 4 30.94
    -8 10 -4 35.88
    8 -11 -4 0.63
    -8 -11 4 1.31
    -8 11 4 0.87
    7 -11 -4 26.49
    -7 -11 4 26.11
    -7 11 4 20.51
    6 -11 -4 1.4
    -6 -11 4 1.81
    -6 11 4 2.06
    -5 -11 4 67.37
    5 -11 -4 60.79
    -5 11 4 58.24
    4 -11 -4 0.93
    -4 -11 4 2.11
    -4 11 4 0.75
    4 11 -4 0.43
    3 -11 -4 43.41
    3 -11 -4 46.94
    -3 -11 4 49.09
    3 11 -4 48.19
    2 -11 -4 0.78
    2 -11 -4 0.31
    -2 -11 4 0.98
    -2 -11 4 0.69
    2 11 -4 0.57
    2 11 -4 0.67
    1 -11 -4 28.3
    -1 -11 4 29.72
    -1 -11 4 31.34
    1 -11 -4 28.51
    1 11 -4 27.95
    1 11 -4 28.5
    -1 11 4 31.39
    0 -11 -4 1.65
    0 -11 4 1
    0 -11 4 1.77
    0 -11 -4 0.76
    0 11 -4 1.87
    0 11 4 0.42
    -1 -11 -4 0.76
    1 -11 4 0.26
    1 -11 4 0.07
    -1 -11 -4 0.54
    1 11 4 3.14
    -1 11 -4 1.05
    -2 -11 -4 3.54
    2 -11 4 2
    2 -11 4 3.81
    -2 11 -4 1.84
    2 11 4 0.86
    -3 -11 -4 74.48
    3 -11 4 67.42
    -3 11 -4 76.9
    3 11 4 73.3
    4 -11 4 -0.17
    -4 -11 -4 1.08
    -4 11 -4 0.17
    4 11 4 0.39
    -5 -11 -4 22.47
    5 -11 4 23.64
    5 11 4 24.62
    -5 11 -4 23.11
    -6 -11 -4 0.51
    6 -11 4 0.5
    6 11 4 1.52
    -6 11 -4 3.61
    -7 -11 -4 63.16
    7 -11 4 61.13
    -7 11 -4 54.66
    7 11 4 63.08
    -8 -11 -4 -0.64
    8 -11 4 0.81
    -8 11 -4 -0.16
    8 11 4 -0.54
    8 -12 -4 14.93
    -8 -12 4 15.47
    -8 12 4 19.17
    7 -12 -4 2
    -7 -12 4 1.33
    -7 12 4 1.34
    6 -12 -4 41.13
    -6 -12 4 39.04
    -6 12 4 33.48
    -5 -12 4 1.54
    5 -12 -4 -0.03
    4 -12 -4 90.82
    -4 -12 4 80.01
    4 12 -4 80.99
    3 -12 -4 3.51
    3 -12 -4 3.4
    -3 -12 4 4.19
    3 12 -4 4.43
    -2 -12 4 33.23
    2 -12 -4 34.59
    2 -12 -4 35.69
    -2 -12 4 35.78
    2 12 -4 30.58
    1 -12 -4 17.29
    1 -12 -4 21.08
    -1 -12 4 20.42
    -1 -12 4 20.26
    -1 12 4 19
    1 12 -4 18.22
    0 -12 -4 2.81
    0 -12 -4 4.68
    0 -12 4 1.85
    0 -12 4 2.58
    0 12 -4 2.91
    0 12 4 2.62
    1 -12 4 6.4
    -1 -12 -4 12.62
    1 -12 4 8.5
    -1 -12 -4 10.01
    1 12 4 11.68
    -1 12 -4 8.92
    -2 -12 -4 28.6
    2 -12 4 24.57
    -2 12 -4 23.87
    2 12 4 36.22
    3 -12 4 12.55
    -3 -12 -4 14.21
    3 12 4 10.72
    -3 12 -4 12.18
    -4 -12 -4 41.74
    4 -12 4 30.82
    -4 12 -4 36.54
    4 12 4 36.71
    5 -12 4 8.2
    -5 -12 -4 10.43
    -5 12 -4 7.76
    5 12 4 4.89
    6 -12 4 38.28
    -6 -12 -4 39.24
    -6 12 -4 43.59
    6 12 4 47.47
    -7 -12 -4 2.6
    7 -12 4 1.45
    7 12 4 0.56
    -7 12 -4 1.32
    -7 -13 4 34.89
    7 -13 -4 41
    6 -13 -4 0.83
    -6 -13 4 0.02
    -5 -13 4 35.28
    5 -13 -4 35.41
    4 -13 -4 2.57
    -4 -13 4 4.29
    -3 -13 4 35.67
    3 -13 -4 31.18
    3 -13 -4 30.82
    3 13 -4 33.95
    2 -13 -4 5.09
    2 -13 -4 2.51
    -2 -13 4 4.79
    -2 -13 4 6.45
    2 13 -4 8.42
    -1 -13 4 13.21
    1 -13 -4 9.86
    -1 -13 4 12.7
    1 -13 -4 8.71
    1 13 -4 11.33
    -1 13 4 14.62
    0 -13 4 2.57
    0 -13 -4 1.86
    0 -13 -4 4.99
    0 -13 4 3.82
    0 13 4 1.71
    -1 -13 -4 0.82
    1 -13 4 0.73
    1 -13 4 0.15
    -1 -13 -4 -0.34
    1 13 4 0.34
    -2 -13 -4 1.89
    2 -13 4 0.89
    -2 13 -4 0.48
    2 13 4 1.17
    3 -13 4 13.73
    -3 -13 -4 11.8
    3 13 4 12.55
    -3 13 -4 12.86
    4 -13 4 4.13
    -4 -13 -4 2.55
    -4 13 -4 3.73
    4 13 4 7.16
    5 -13 4 19.77
    -5 -13 -4 23.62
    -5 13 -4 22.15
    5 13 4 28.05
    6 -13 4 1.15
    -6 -13 -4 0.76
    6 13 4 -0.45
    -6 13 -4 -0.29
    -7 -13 -4 37.08
    7 -13 4 38.07
    -7 13 -4 33.81
    7 13 4 31.95
    -6 -14 4 4.47
    6 -14 -4 10.98
    -5 -14 4 0.29
    5 -14 -4 1.51
    -4 -14 4 17.06
    4 -14 -4 15.22
    -3 -14 4 17.69
    3 -14 -4 17.43
    3 14 -4 15.28
    -2 -14 4 5.71
    -2 -14 4 4.95
    2 -14 -4 5.94
    2 -14 -4 9.27
    2 14 -4 8.03
    -2 14 4 5.81
    -1 -14 4 35.21
    1 -14 -4 38.29
    1 -14 -4 38.85
    -1 -14 4 40.44
    1 14 -4 34.65
    -1 14 4 37.46
    0 -14 4 1.74
    0 -14 -4 2.17
    0 -14 4 2.96
    0 -14 -4 -0.05
    0 14 4 1.51
    0 14 -4 2.01
    -1 -14 -4 21.99
    1 -14 4 29.37
    1 -14 4 23.4
    1 14 4 26.29
    -2 -14 -4 0.33
    2 -14 4 0.94
    2 14 4 -0.57
    -3 -14 -4 39.91
    3 -14 4 37.21
    3 14 4 40.26
    -4 -14 -4 12.35
    4 -14 4 6.44
    4 14 4 6.85
    -4 14 -4 12.96
    -5 -14 -4 3.26
    5 -14 4 4.47
    -5 14 -4 5.09
    5 14 4 8.76
    6 -14 4 13.69
    -6 -14 -4 18.36
    -6 14 -4 24.71
    6 14 4 23.19
    5 -15 -4 1.81
    -5 -15 4 1.89
    4 -15 -4 18.98
    -4 -15 4 19.28
    3 -15 -4 10.32
    -3 -15 4 16.44
    3 15 -4 11.88
    2 -15 -4 47.22
    2 -15 -4 46.21
    -2 -15 4 49.36
    -2 -15 4 41.31
    2 15 -4 41.81
    -2 15 4 43.76
    1 -15 -4 4.94
    -1 -15 4 1.47
    -1 -15 4 2.1
    1 -15 -4 2.07
    -1 15 4 2.2
    1 15 -4 3.04
    0 -15 -4 73.42
    0 -15 4 80.77
    0 -15 -4 83.26
    0 -15 4 85.25
    0 15 -4 74.41
    0 15 4 82.35
    1 -15 4 -0.07
    -1 -15 -4 0.21
    1 15 4 -1.22
    -2 -15 -4 70.63
    2 -15 4 71.42
    2 15 4 71.43
    3 -15 4 0.42
    -3 -15 -4 0.46
    3 15 4 0.79
    4 -15 4 34.14
    -4 -15 -4 35.84
    4 15 4 31.06
    -5 -15 -4 18.52
    5 -15 4 24.43
    5 15 4 13.33
    4 -16 -4 2.76
    -4 -16 4 1.57
    -3 -16 4 9.03
    3 -16 -4 8.11
    -3 16 4 6.75
    2 -16 -4 3.57
    -2 -16 4 5
    -2 -16 4 1.8
    2 16 -4 6.54
    -2 16 4 5.09
    -1 -16 4 24.42
    -1 -16 4 19.87
    1 -16 -4 23.24
    1 -16 -4 18.24
    -1 16 4 18.45
    1 16 -4 20.98
    0 -16 -4 1.03
    0 -16 4 1.68
    0 -16 -4 -0.04
    0 -16 4 0.54
    0 16 -4 0.6
    0 16 4 -0.33
    -1 -16 -4 21.25
    1 -16 4 21.45
    1 16 4 18.15
    2 -16 4 -1
    -2 -16 -4 0.17
    2 16 4 -0.09
    -3 -16 -4 11.99
    3 -16 4 11.73
    3 16 4 5.44
    -4 -16 -4 2.57
    4 -16 4 1.33
    4 16 4 5.16
    3 -17 -4 1.02
    -3 -17 4 1.02
    -3 17 4 0.66
    -2 -17 4 11.57
    2 -17 -4 4.19
    -2 17 4 14.26
    2 17 -4 15.41
    -1 -17 4 -0.02
    1 -17 -4 0.13
    -1 -17 4 0.58
    1 -17 -4 0.79
    1 17 -4 0.15
    -1 17 4 -0.1
    0 -17 -4 37.15
    0 -17 -4 35.31
    0 -17 4 42.13
    0 17 -4 38.23
    0 17 4 38.34
    -1 -17 -4 -0.2
    1 -17 4 -0.7
    -1 17 -4 -0.61
    1 17 4 1.04
    -2 -17 -4 31.57
    2 -17 4 32.33
    2 17 4 27.29
    3 -17 4 0.37
    -3 -17 -4 1.87
    3 17 4 0.5
    10 0 -5 1.01
    9 0 -5 34.57
    8 0 -5 0.27
    7 0 -5 40.49
    7 0 -5 35.17
    -7 0 5 33.19
    6 0 -5 -0.07
    6 0 -5 -0.1
    -6 0 5 -0.04
    -5 0 5 0.03
    5 0 -5 0.05
    5 0 -5 0.31
    -4 0 5 0.1
    4 0 -5 0.02
    4 0 -5 -0.03
    3 0 -5 119.47
    -3 0 5 122.09
    3 0 -5 126.8
    2 0 -5 -0.16
    2 0 -5 -0.27
    2 0 -5 -0.28
    -2 0 5 -0.51
    -1 0 5 27.45
    1 0 -5 25.48
    -1 0 5 26.82
    1 0 -5 24.89
    0 0 -5 -0.53
    0 0 5 -0.67
    0 0 -5 -0.61
    -1 0 -5 50
    -1 0 -5 54.39
    1 0 5 56.06
    -2 0 -5 -0.14
    -2 0 -5 0.09
    2 0 5 -0.04
    -3 0 -5 4.95
    3 0 5 4.72
    -3 0 -5 6.39
    -4 0 -5 -0.05
    4 0 5 -0.08
    -4 0 -5 0.23
    -5 0 -5 12.92
    -5 0 -5 13.18
    5 0 5 8.6
    5 0 5 12.21
    -6 0 -5 0.18
    6 0 5 0.85
    6 0 5 -0.09
    7 0 5 114.49
    -7 0 -5 105
    7 0 5 97.75
    -8 0 -5 0.1
    8 0 5 0.73
    8 0 5 -0.33
    -9 0 -5 75.48
    9 0 5 70.37
    9 0 5 68.02
    -10 0 -5 0.92
    10 0 5 0.5
    10 -1 -5 12.76
    10 1 -5 11.51
    9 -1 -5 16.88
    9 1 -5 16.84
    8 -1 -5 17.67
    -8 -1 5 12.95
    8 1 -5 20.82
    7 -1 -5 6.2
    7 -1 -5 5.28
    -7 -1 5 6.95
    -7 1 5 8.35
    7 1 -5 6.28
    7 1 -5 6.16
    6 -1 -5 9.07
    -6 -1 5 9.37
    6 -1 -5 10.64
    6 1 -5 9.86
    6 1 -5 8.87
    -6 1 5 8.75
    5 -1 -5 13.14
    -5 -1 5 19.03
    5 -1 -5 15.79
    5 1 -5 12.12
    -5 1 5 14.86
    5 1 -5 12.86
    4 -1 -5 192.09
    4 -1 -5 189.47
    -4 -1 5 186.57
    -4 1 5 180.88
    4 1 -5 195.27
    4 1 -5 191.54
    3 -1 -5 99.06
    3 -1 -5 96.1
    3 -1 -5 90.73
    -3 -1 5 96.82
    3 1 -5 96.95
    3 1 -5 88.46
    -3 1 5 91.37
    2 -1 -5 385.62
    2 -1 -5 374.66
    -2 -1 5 388.35
    2 -1 -5 389.8
    2 1 -5 374.46
    -2 1 5 386.48
    1 -1 -5 14.66
    1 -1 -5 12.77
    -1 -1 5 13.73
    1 -1 -5 13.18
    -1 1 5 13.17
    1 1 -5 11.88
    1 1 -5 12.43
    0 -1 5 16.67
    0 -1 5 17.37
    0 -1 -5 16.34
    0 -1 -5 17.26
    0 1 -5 17.03
    0 1 -5 15.77
    0 1 5 16.23
    1 -1 5 0.38
    -1 -1 -5 0.28
    -1 -1 -5 0.01
    -1 1 -5 -0.06
    1 1 5 -0.02
    -1 1 -5 0.38
    -2 -1 -5 368.79
    2 -1 5 363.36
    -2 -1 -5 356.45
    -2 1 -5 367.54
    -2 1 -5 353.94
    2 1 5 366.89
    -3 -1 -5 32.93
    3 -1 5 35.5
    -3 -1 -5 31.25
    -3 1 -5 32.83
    -3 1 -5 34.75
    3 1 5 31.46
    -4 -1 -5 36.08
    4 -1 5 37.32
    -4 -1 -5 35.38
    -4 1 -5 37.72
    4 1 5 35.73
    4 1 5 35.72
    -4 1 -5 32.6
    -5 -1 -5 22.66
    5 -1 5 24.85
    -5 -1 -5 27.09
    -5 1 -5 23.79
    5 1 5 25.29
    5 1 5 26.55
    -6 -1 -5 0.09
    6 -1 5 0.27
    6 -1 5 0.88
    -6 1 -5 0.24
    6 1 5 -0.11
    6 1 5 -0.19
    -7 -1 -5 6.27
    7 -1 5 10.09
    7 -1 5 8.4
    7 1 5 7.62
    -7 1 -5 13.32
    7 1 5 10.42
    8 -1 5 22.9
    8 -1 5 25.11
    -8 -1 -5 23.46
    -8 1 -5 25.12
    8 1 5 17.84
    8 1 5 20.57
    -9 -1 -5 4.61
    9 -1 5 6.75
    -9 1 -5 4.44
    9 1 5 3.69
    9 1 5 1.38
    -10 -1 -5 27.92
    10 -1 5 30.76
    -10 1 -5 31.08
    10 1 5 29.48
    10 1 5 32.86
    10 -2 -5 0.98
    -10 2 5 0.39
    10 2 -5 -0.2
    9 -2 -5 4.78
    9 2 -5 3.56
    -8 -2 5 24.68
    8 -2 -5 24.82
    8 -2 -5 25.76
    8 2 -5 26.67
    7 -2 -5 9.87
    7 -2 -5 7.56
    -7 -2 5 5.68
    7 2 -5 8.43
    6 -2 -5 -0.44
    6 -2 -5 0.13
    -6 -2 5 0.17
    6 2 -5 0.58
    6 2 -5 0.15
    -6 2 5 -0.01
    5 -2 -5 24.04
    5 -2 -5 23.44
    -5 -2 5 23.71
    -5 2 5 26.79
    5 2 -5 26.33
    5 2 -5 24.22
    4 -2 -5 89.78
    4 -2 -5 88.12
    4 -2 -5 90.68
    -4 -2 5 107.08
    4 2 -5 98.66
    4 2 -5 91.66
    -4 2 5 87.34
    -3 -2 5 278.87
    3 -2 -5 294.8
    3 -2 -5 281.55
    3 -2 -5 270.91
    3 2 -5 285.93
    -3 2 5 275.81
    3 2 -5 270.95
    2 -2 -5 21.49
    2 -2 -5 18.98
    2 -2 -5 20.82
    -2 -2 5 18.11
    2 2 -5 19.95
    1 -2 -5 465.32
    -1 -2 5 468.04
    1 -2 -5 463.17
    1 -2 -5 475.45
    -1 2 5 462.3
    1 2 -5 467.4
    0 -2 5 1.73
    0 -2 -5 1.35
    0 -2 5 2.23
    0 -2 -5 2.22
    0 2 5 1.17
    0 2 -5 2.41
    -1 -2 -5 292.06
    1 -2 5 300.94
    1 -2 5 286.48
    -1 -2 -5 290.88
    -1 2 -5 294.86
    1 2 5 288.18
    -1 2 -5 291.57
    -2 -2 -5 10.08
    -2 -2 -5 11.93
    2 -2 5 10.83
    2 -2 5 10.16
    -2 2 -5 10.71
    -2 2 -5 8.14
    2 2 5 11.18
    -3 -2 -5 231.68
    -3 -2 -5 221.77
    3 -2 5 225.14
    -3 2 -5 227.7
    -3 2 -5 226.94
    3 2 5 233.74
    -4 -2 -5 79.55
    -4 -2 -5 78.98
    4 -2 5 80.15
    4 2 5 81.22
    4 2 5 86.79
    -4 2 -5 79.37
    -4 2 -5 82.8
    -5 -2 -5 21.49
    5 -2 5 19.81
    -5 -2 -5 19.69
    5 2 5 19.93
    5 2 5 21.65
    -5 2 -5 21.07
    6 -2 5 25.65
    -6 -2 -5 21.95
    -6 -2 -5 24.7
    -6 2 -5 22.22
    6 2 5 27.54
    6 2 5 23.69
    7 -2 5 5.77
    -7 -2 -5 3.9
    7 2 5 4.76
    -7 2 -5 2.18
    7 2 5 4.84
    8 -2 5 2.66
    -8 -2 -5 1.33
    8 2 5 1.6
    8 2 5 4.55
    -8 2 -5 4.2
    -9 -2 -5 7.33
    9 -2 5 8.26
    9 2 5 9.35
    -9 2 -5 8.52
    9 2 5 6.93
    -10 -2 -5 1.64
    10 -2 5 0.82
    10 2 5 -0.27
    10 2 5 0.23
    -10 2 -5 0.58
    10 -3 -5 23.57
    -10 3 5 28.72
    10 3 -5 20.34
    9 -3 -5 31.17
    9 3 -5 30.36
    8 -3 -5 3.05
    -8 -3 5 5.59
    8 -3 -5 2.21
    8 3 -5 3.86
    7 -3 -5 61.75
    7 -3 -5 58.56
    -7 -3 5 50.45
    7 3 -5 62.43
    -6 -3 5 -0.53
    6 -3 -5 0.09
    6 -3 -5 0.09
    6 3 -5 0.25
    -6 3 5 0.05
    6 3 -5 0
    -5 -3 5 43.43
    5 -3 -5 61.8
    5 -3 -5 48.34
    -5 3 5 58.23
    5 3 -5 58.29
    5 3 -5 58.52
    4 -3 -5 -0.24
    4 -3 -5 0.37
    4 -3 -5 -0.08
    -4 -3 5 0.89
    4 3 -5 0.11
    4 3 -5 0.1
    -4 3 5 0.23
    -3 -3 5 15.56
    3 -3 -5 11.94
    3 -3 -5 12.37
    3 -3 -5 12.71
    3 3 -5 12.7
    3 3 -5 12.5
    2 -3 -5 15.59
    2 -3 -5 17.25
    -2 -3 5 19.52
    2 -3 -5 17
    2 3 -5 19.66
    2 3 -5 19.48
    -1 -3 5 0
    1 -3 -5 0.11
    1 -3 -5 0.13
    1 -3 -5 0.1
    -1 -3 5 -0.08
    -1 3 5 0
    1 3 -5 0.27
    0 -3 5 0.37
    0 -3 -5 0.3
    0 -3 -5 0.09
    0 -3 5 0.52
    0 3 5 0.47
    0 3 -5 0.07
    -1 -3 -5 30.26
    1 -3 5 31.1
    1 -3 5 27.78
    -1 -3 -5 27.58
    1 3 5 26.45
    -1 3 -5 26.31
    -2 -3 -5 69.3
    2 -3 5 86.97
    2 -3 5 81.44
    -2 -3 -5 77.21
    2 3 5 75.74
    -2 3 -5 70.32
    -3 -3 -5 83.98
    3 -3 5 90.68
    -3 -3 -5 86.1
    3 3 5 85.05
    -3 3 -5 77.3
    -4 -3 -5 0.72
    -4 -3 -5 1.72
    4 -3 5 1.7
    -4 3 -5 1.45
    4 3 5 1.92
    4 3 5 2.14
    -5 -3 -5 114.4
    -5 -3 -5 111.72
    5 -3 5 119.78
    5 3 5 123.26
    -5 3 -5 116.98
    5 3 5 120.21
    6 -3 5 32.86
    -6 -3 -5 30.71
    -6 -3 -5 28.71
    6 3 5 25.92
    6 3 5 27.3
    -6 3 -5 28.07
    -7 -3 -5 27.15
    7 -3 5 30.71
    -7 3 -5 27.34
    7 3 5 28.73
    7 3 5 32.97
    -8 -3 -5 17.42
    8 -3 5 18.31
    -8 3 -5 16.11
    8 3 5 16.11
    8 3 5 19.13
    9 -3 5 3.03
    -9 -3 -5 6.54
    9 3 5 5.33
    9 3 5 9.18
    -9 3 -5 5.66
    10 -3 5 36.07
    -10 -3 -5 33.62
    -10 3 -5 30.75
    10 3 5 28.21
    10 -4 -5 18.41
    10 4 -5 16.18
    -10 4 5 13.47
    9 -4 -5 6.07
    -9 -4 5 7.49
    9 4 -5 4.98
    -9 4 5 8.92
    8 -4 -5 67.36
    8 -4 -5 57.3
    -8 -4 5 65.77
    8 4 -5 57.51
    7 -4 -5 0.92
    -7 -4 5 1.12
    7 -4 -5 1.64
    7 4 -5 2.36
    6 -4 -5 80.05
    6 -4 -5 74.1
    -6 -4 5 64.18
    -6 4 5 77.1
    6 4 -5 75.62
    6 4 -5 77.13
    -5 -4 5 1.66
    5 -4 -5 5.73
    5 -4 -5 5.99
    5 -4 -5 3.81
    -5 4 5 5.98
    5 4 -5 4.37
    5 4 -5 6.93
    4 -4 -5 54.04
    -4 -4 5 40.17
    4 -4 -5 58.92
    4 -4 -5 55.21
    4 4 -5 54.44
    -4 4 5 55.52
    4 4 -5 49.12
    3 -4 -5 2.31
    3 -4 -5 1.32
    3 -4 -5 1.37
    -3 -4 5 0.75
    3 4 -5 0.88
    3 4 -5 2.38
    2 -4 -5 10.53
    2 -4 -5 9.87
    -2 -4 5 11.63
    2 -4 -5 10.12
    2 4 -5 13.36
    2 4 -5 10.41
    -1 -4 5 59.95
    -1 -4 5 65.29
    1 -4 -5 65.03
    1 -4 -5 61.74
    1 -4 -5 63.25
    1 4 -5 59.72
    -1 4 5 61.3
    0 -4 5 5.05
    0 -4 5 4.31
    0 -4 -5 6.47
    0 -4 -5 6.91
    0 -4 -5 6.37
    0 4 -5 7.45
    0 4 5 5.06
    1 -4 5 23.14
    1 -4 5 18.21
    -1 -4 -5 24.2
    -1 4 -5 26.03
    1 4 5 22.99
    -2 -4 -5 61.72
    -2 -4 -5 51.21
    2 -4 5 57.36
    2 -4 5 60.26
    -2 4 -5 54.27
    2 4 5 51.03
    -3 -4 -5 37.4
    -3 -4 -5 37.16
    3 -4 5 35.82
    -3 4 -5 36.91
    3 4 5 38.48
    3 4 5 36.68
    -4 -4 -5 79.11
    -4 -4 -5 88.42
    4 -4 5 85.7
    4 4 5 77.54
    -4 4 -5 74.5
    4 4 5 82.16
    5 -4 5 26.75
    -5 -4 -5 27.34
    -5 -4 -5 27.5
    -5 4 -5 29.32
    5 4 5 30.99
    5 4 5 31.08
    6 -4 5 138.51
    -6 -4 -5 132.33
    -6 -4 -5 129.53
    -6 4 -5 138.13
    6 4 5 121.55
    6 4 5 136.32
    7 -4 5 -0.25
    -7 -4 -5 1.04
    -7 -4 -5 0.35
    7 4 5 0.75
    -7 4 -5 -0.33
    7 4 5 0.49
    -8 -4 -5 25.96
    8 -4 5 27.18
    -8 4 -5 25.11
    8 4 5 25.12
    -9 -4 -5 5.25
    9 -4 5 8.18
    -9 4 -5 3.98
    9 4 5 9.19
    10 -4 5 -0.19
    10 4 5 1.38
    -10 4 -5 1.56
    10 -5 -5 -1.49
    10 5 -5 0.46
    -10 5 5 -0.24
    9 -5 -5 13.22
    9 -5 -5 15.84
    -9 -5 5 19.92
    9 5 -5 13.78
    -9 5 5 17.22
    -8 -5 5 -0.29
    8 -5 -5 0.6
    8 -5 -5 -0.41
    8 5 -5 0.15
    -8 5 5 -0.29
    -7 -5 5 85.48
    7 -5 -5 78.11
    7 -5 -5 70.58
    7 5 -5 70.24
    6 -5 -5 0.37
    6 -5 -5 -0.36
    -6 -5 5 -0.23
    6 5 -5 0.14
    5 -5 -5 114.41
    5 -5 -5 118.64
    5 -5 -5 118.27
    -5 -5 5 110.94
    5 5 -5 120.96
    -5 5 5 114.08
    5 5 -5 121.13
    4 -5 -5 0.33
    4 -5 -5 0.24
    4 -5 -5 0.5
    -4 -5 5 1.51
    4 5 -5 0.65
    4 5 -5 0.07
    3 -5 -5 5.45
    3 -5 -5 6
    -3 -5 5 4.1
    3 -5 -5 6.46
    3 5 -5 6.08
    3 5 -5 6.29
    -2 -5 5 4.91
    2 -5 -5 3.04
    2 -5 -5 4.89
    2 -5 -5 4.52
    -2 -5 5 5.91
    2 5 -5 3.82
    2 5 -5 5.2
    1 -5 -5 0.43
    1 -5 -5 1.36
    -1 -5 5 1.18
    -1 -5 5 2.15
    1 -5 -5 2
    -1 5 5 1.76
    1 5 -5 1.54
    0 -5 5 24.35
    0 -5 5 30.83
    0 -5 -5 33.09
    0 -5 -5 31.24
    0 -5 -5 32.05
    0 5 5 31.27
    0 5 5 32.34
    0 5 -5 28.75
    -1 -5 -5 90.05
    1 -5 5 105.95
    1 -5 5 104.93
    1 5 5 96.47
    -1 5 -5 101.49
    -2 -5 -5 14.13
    2 -5 5 14.93
    2 -5 5 15.43
    -2 -5 -5 13.38
    2 5 5 16.29
    -2 5 -5 16.12
    3 -5 5 55.39
    -3 -5 -5 50.56
    -3 -5 -5 49.58
    -3 5 -5 48.41
    3 5 5 55.27
    3 5 5 48.81
    4 -5 5 0.18
    -4 -5 -5 -0.3
    -4 -5 -5 0.07
    4 5 5 0.36
    -4 5 -5 -0.07
    4 5 5 0.32
    -5 -5 -5 125.53
    5 -5 5 115.33
    -5 -5 -5 123.48
    -5 5 -5 116.93
    5 5 5 120.45
    5 5 5 125.47
    6 -5 5 1.15
    -6 -5 -5 0.75
    -6 -5 -5 0.36
    6 5 5 0.16
    6 5 5 -0.08
    -6 5 -5 -0.13
    -7 -5 -5 63.51
    7 -5 5 67.91
    -7 -5 -5 65.62
    -7 5 -5 69.11
    7 5 5 67.38
    8 -5 5 0.18
    8 5 5 0.27
    -8 5 -5 -0.23
    9 -5 5 12.61
    -9 5 -5 12.94
    9 5 5 19.62
    10 -5 5 2.74
    -10 5 -5 0.62
    10 5 5 0.21
    10 -6 -5 26.95
    -10 6 5 18.56
    10 6 -5 24.1
    -9 -6 5 1.04
    9 -6 -5 0.73
    9 -6 -5 0.38
    -9 6 5 0.33
    9 6 -5 0.86
    -8 -6 5 43.86
    8 -6 -5 46.56
    8 -6 -5 41.92
    -8 6 5 45.2
    8 6 -5 42.66
    7 -6 -5 -0.12
    7 -6 -5 0.4
    -7 -6 5 0.11
    7 6 -5 0.57
    -7 6 5 0
    6 -6 -5 135.72
    6 -6 -5 150.25
    -6 -6 5 160.09
    -6 6 5 143.22
    6 6 -5 146.24
    -5 -6 5 1.21
    5 -6 -5 1.24
    5 -6 -5 0.88
    5 -6 -5 0.14
    -5 6 5 0.63
    5 6 -5 0.47
    5 6 -5 0.32
    4 -6 -5 99.89
    4 -6 -5 89.33
    4 -6 -5 89.3
    -4 -6 5 87.72
    4 6 -5 85.37
    4 6 -5 86.36
    3 -6 -5 -0.11
    3 -6 -5 0.82
    -3 -6 5 1
    3 -6 -5 0.68
    3 6 -5 0.48
    3 6 -5 0
    2 -6 -5 65.98
    2 -6 -5 62.35
    2 -6 -5 63.31
    -2 -6 5 64.13
    -2 6 5 66.98
    2 6 -5 66.37
    2 6 -5 67.55
    1 -6 -5 2.33
    1 -6 -5 1.83
    -1 -6 5 3.1
    1 -6 -5 2.08
    -1 -6 5 4.38
    1 6 -5 3.81
    -1 6 5 3.2
    -1 6 5 2.49
    0 -6 5 25.85
    0 -6 5 28.02
    0 -6 -5 25
    0 -6 -5 22.57
    0 6 -5 24.68
    0 6 5 23.41
    0 6 5 25.96
    1 -6 5 0.37
    -1 -6 -5 -0.05
    1 -6 5 0.74
    -1 6 -5 0.49
    1 6 5 0.38
    2 -6 5 94.59
    -2 -6 -5 92.76
    2 -6 5 91.9
    -2 6 -5 90.54
    2 6 5 95.24
    -3 -6 -5 0.78
    3 -6 5 0.1
    3 -6 5 0.12
    -3 -6 -5 0.37
    3 6 5 0.03
    -3 6 -5 -0.24
    3 6 5 0.69
    4 -6 5 64.79
    -4 -6 -5 67.91
    -4 -6 -5 69.21
    -4 6 -5 65.46
    4 6 5 68.31
    -5 -6 -5 1.08
    -5 -6 -5 0.77
    5 -6 5 1.86
    -5 6 -5 0.02
    5 6 5 0.79
    -6 -6 -5 111.32
    6 -6 5 122.07
    -6 6 -5 124.16
    6 6 5 122.53
    -7 -6 -5 7.78
    7 -6 5 6.12
    -7 6 -5 8.07
    7 6 5 7.93
    8 -6 5 17.71
    8 6 5 24.86
    -8 6 -5 26.71
    9 -6 5 0.23
    -9 6 -5 0.49
    9 6 5 1.3
    9 -7 -5 15.08
    9 -7 -5 17.98
    -9 -7 5 19.02
    -9 7 5 16.17
    9 7 -5 17.81
    8 -7 -5 -0.34
    -8 -7 5 0.03
    8 -7 -5 0.85
    -8 7 5 0.52
    8 7 -5 0.79
    -7 -7 5 68.48
    7 -7 -5 69.85
    7 -7 -5 73.41
    -7 7 5 54.7
    7 7 -5 66.94
    6 -7 -5 3.41
    -6 -7 5 4.3
    6 -7 -5 5.69
    -6 7 5 4.05
    6 7 -5 3.58
    5 -7 -5 80.91
    5 -7 -5 77.17
    -5 -7 5 84.55
    5 -7 -5 69.7
    5 7 -5 76.44
    5 7 -5 79.62
    -5 7 5 71.97
    4 -7 -5 0.4
    -4 -7 5 0.2
    4 -7 -5 0.18
    4 -7 -5 0.12
    -4 7 5 -0.34
    4 7 -5 0.57
    4 7 -5 0.26
    3 -7 -5 16.15
    -3 -7 5 19.33
    3 -7 -5 20.2
    3 -7 -5 20.97
    3 7 -5 20.59
    3 7 -5 19.34
    -3 7 5 20.56
    2 -7 -5 17.83
    2 -7 -5 16.89
    -2 -7 5 17.5
    -2 -7 5 21.51
    2 -7 -5 15.05
    2 7 -5 16.69
    -2 7 5 17.16
    2 7 -5 18.37
    -1 -7 5 1.29
    1 -7 -5 0.28
    1 -7 -5 0.81
    -1 -7 5 1.16
    1 -7 -5 0.81
    1 7 -5 0.86
    -1 7 5 1.09
    -1 7 5 0.69
    0 -7 5 7.22
    0 -7 -5 7.09
    0 -7 5 9.34
    0 -7 -5 6.79
    0 7 5 6.27
    0 7 5 7.48
    0 7 -5 7.73
    1 -7 5 10.84
    1 -7 5 13.08
    -1 -7 -5 10.63
    1 7 5 11.49
    -1 7 -5 10.82
    2 -7 5 26.33
    2 -7 5 25.75
    -2 -7 -5 23.76
    2 7 5 18.51
    -2 7 -5 25.25
    3 -7 5 78.57
    3 -7 5 71.48
    -3 -7 -5 78.14
    -3 7 -5 74.59
    3 7 5 68.36
    -4 -7 -5 0.5
    4 -7 5 -0.14
    4 7 5 -0.16
    -4 7 -5 0.29
    5 -7 5 85.81
    -5 -7 -5 87.34
    5 7 5 83.88
    -5 7 -5 89.7
    6 -7 5 8.87
    -6 -7 -5 9.63
    -6 7 -5 5.65
    6 7 5 10.85
    -7 -7 -5 30.4
    7 -7 5 37.78
    -7 7 -5 39.66
    7 7 5 36.29
    -8 -7 -5 0.71
    8 -7 5 1.94
    8 7 5 1.14
    -8 7 -5 1.08
    9 -7 5 2.79
    -9 7 -5 3.86
    9 7 5 4.02
    -9 -8 5 -0.12
    9 -8 -5 -1.01
    9 -8 -5 -0.33
    -9 8 5 0.16
    8 -8 -5 24.46
    -8 -8 5 20.04
    8 -8 -5 19.68
    -8 8 5 16.9
    -7 -8 5 8.98
    7 -8 -5 5.23
    7 -8 -5 6.85
    7 8 -5 8.73
    -7 8 5 6.06
    6 -8 -5 17.08
    -6 -8 5 18.69
    6 -8 -5 19.09
    6 8 -5 16.78
    -6 8 5 18.14
    5 -8 -5 11.48
    5 -8 -5 15.21
    -5 -8 5 13.53
    5 -8 -5 11.38
    5 8 -5 9.74
    -5 8 5 14.02
    4 -8 -5 45.75
    4 -8 -5 43.96
    4 -8 -5 41.69
    -4 -8 5 55.19
    4 8 -5 45.87
    4 8 -5 46.82
    -4 8 5 41.8
    3 -8 -5 77.4
    3 -8 -5 77.12
    3 -8 -5 73.07
    -3 -8 5 81.28
    3 8 -5 78.11
    -3 8 5 76.36
    3 8 -5 79.54
    -2 -8 5 1.51
    2 -8 -5 1.2
    -2 -8 5 1.47
    2 -8 -5 1.78
    2 -8 -5 1.84
    2 8 -5 2.32
    -2 8 5 1.87
    2 8 -5 2.02
    1 -8 -5 140.17
    1 -8 -5 134.1
    -1 -8 5 139.98
    -1 -8 5 136.57
    -1 8 5 137.62
    -1 8 5 138.32
    1 8 -5 133.52
    0 -8 5 9.23
    0 -8 -5 9.95
    0 -8 -5 7.73
    0 -8 5 7.41
    0 8 5 9.82
    0 8 -5 9.74
    1 -8 5 148.46
    1 -8 5 151.39
    -1 -8 -5 146.56
    -1 8 -5 151.7
    1 8 5 151.15
    2 -8 5 22.26
    2 -8 5 22.4
    -2 -8 -5 21.08
    2 8 5 23.18
    -2 8 -5 21.47
    3 -8 5 114.06
    -3 -8 -5 119.23
    -3 8 -5 108.84
    -4 -8 -5 84.14
    4 -8 5 84.65
    4 8 5 79.21
    -4 8 -5 76.8
    -5 -8 -5 9.35
    5 -8 5 11.68
    -5 8 -5 10.97
    5 8 5 7.51
    -6 -8 -5 52.25
    6 -8 5 43.03
    6 8 5 42.72
    -6 8 -5 43.12
    -7 -8 -5 0.02
    7 -8 5 -0.32
    7 8 5 0.88
    -7 8 -5 0.8
    8 -8 5 12.04
    -8 -8 -5 7.34
    8 8 5 6.78
    -8 8 -5 8.45
    9 -8 5 3.9
    9 8 5 2.76
    -9 8 -5 4.34
    -9 -9 5 25.07
    9 -9 -5 24.84
    9 -9 -5 23.41
    -9 9 5 23.41
    8 -9 -5 -0.19
    8 -9 -5 1.41
    -8 -9 5 1.33
    -8 9 5 0.75
    7 -9 -5 21.5
    -7 -9 5 21.82
    7 -9 -5 16.78
    -7 9 5 16.97
    -6 -9 5 -0.21
    6 -9 -5 -0.05
    6 -9 -5 0.07
    6 9 -5 0.93
    -6 9 5 -0.3
    5 -9 -5 30.77
    -5 -9 5 28.23
    5 -9 -5 29.67
    5 9 -5 22.98
    -5 9 5 27
    4 -9 -5 49.89
    4 -9 -5 49.6
    4 -9 -5 51.21
    -4 -9 5 63.65
    4 9 -5 49.64
    4 9 -5 56.93
    -4 9 5 51.33
    3 -9 -5 27.8
    -3 -9 5 26.7
    3 -9 -5 26.92
    3 -9 -5 31.41
    3 9 -5 30.63
    -3 9 5 32.64
    3 9 -5 29.51
    2 -9 -5 27.74
    2 -9 -5 25.8
    -2 -9 5 27.33
    -2 -9 5 26.29
    2 9 -5 25.04
    -2 9 5 30.51
    2 9 -5 29.59
    1 -9 -5 3.04
    1 -9 -5 2.17
    -1 -9 5 3.24
    -1 -9 5 2.3
    1 9 -5 4.58
    -1 9 5 1.87
    0 -9 5 54.53
    0 -9 -5 54.61
    0 -9 -5 48.45
    0 -9 5 51.15
    0 9 -5 52.23
    0 9 5 51.26
    -1 -9 -5 3.19
    1 -9 5 0.9
    1 -9 5 2.78
    -1 9 -5 0.95
    1 9 5 1.44
    -2 -9 -5 95.7
    2 -9 5 94.03
    2 -9 5 93.08
    -2 9 -5 98.35
    2 9 5 101.88
    -3 -9 -5 53.8
    3 -9 5 55.74
    -3 9 -5 54.77
    3 9 5 57.92
    4 -9 5 6.88
    -4 -9 -5 6.47
    4 9 5 10.13
    -4 9 -5 6.29
    5 -9 5 19.41
    -5 -9 -5 16.33
    -5 9 -5 17.99
    5 9 5 17.72
    -6 -9 -5 4.25
    6 -9 5 5.33
    -6 9 -5 6.41
    6 9 5 9.11
    -7 -9 -5 24.86
    7 -9 5 33.4
    -7 9 -5 27.46
    7 9 5 32.42
    -8 -9 -5 17.14
    8 -9 5 17.39
    -8 9 -5 12.27
    8 9 5 16.18
    9 -9 5 7.1
    -9 9 -5 3.86
    9 9 5 5.95
    8 -10 -5 1.5
    -8 -10 5 0.74
    8 -10 -5 0.82
    -8 10 5 1.68
    7 -10 -5 16.01
    -7 -10 5 15.73
    7 -10 -5 15.96
    -7 10 5 17.27
    -6 -10 5 0.84
    6 -10 -5 -0.71
    6 -10 -5 0.72
    -6 10 5 1.22
    5 -10 -5 0.91
    5 -10 -5 0.94
    -5 -10 5 1.1
    -5 10 5 1.57
    4 -10 -5 14.51
    -4 -10 5 15.29
    4 -10 -5 14.97
    -4 10 5 13.58
    4 10 -5 13.87
    4 10 -5 12.83
    -3 -10 5 22.81
    3 -10 -5 20.23
    3 -10 -5 20.92
    3 10 -5 22.82
    -3 10 5 22.07
    3 10 -5 19.66
    -2 -10 5 0.44
    2 -10 -5 0.33
    -2 -10 5 -0.2
    2 -10 -5 0.82
    2 10 -5 0.64
    2 10 -5 0.07
    1 -10 -5 19.41
    -1 -10 5 19.31
    -1 -10 5 21.13
    1 -10 -5 16.68
    -1 10 5 21.48
    1 10 -5 19.76
    1 10 -5 18.83
    0 -10 5 3.62
    0 -10 5 1.72
    0 -10 -5 4.22
    0 -10 -5 4.16
    0 10 5 2.47
    0 10 -5 3.39
    1 -10 5 15.1
    1 -10 5 17.59
    -1 -10 -5 18.21
    -1 10 -5 15.52
    1 10 5 16.44
    2 -10 5 5.54
    -2 -10 -5 6.27
    2 -10 5 5.01
    -2 10 -5 4.71
    2 10 5 6.75
    3 -10 5 2.34
    -3 -10 -5 4.7
    -3 10 -5 2.96
    3 10 5 1.67
    4 -10 5 13.55
    -4 -10 -5 13.11
    -4 10 -5 12.77
    4 10 5 12.56
    5 -10 5 10.41
    -5 -10 -5 8.55
    5 10 5 9.92
    -5 10 -5 13.11
    6 -10 5 1.83
    -6 -10 -5 1.3
    6 10 5 0.63
    -6 10 -5 1.42
    -7 -10 -5 33.88
    7 -10 5 35.18
    -7 10 -5 30
    7 10 5 43.21
    -8 -10 -5 1.64
    8 -10 5 1.71
    8 10 5 2.41
    -8 10 -5 3.97
    -8 -11 5 1.37
    8 -11 -5 3.06
    -8 11 5 1.3
    7 -11 -5 0.3
    -7 -11 5 -0.37
    -7 11 5 0.63
    6 -11 -5 2.52
    -6 -11 5 0.95
    -6 11 5 -0.4
    -5 -11 5 2.07
    5 -11 -5 0.69
    -5 11 5 0.75
    -4 -11 5 122.27
    4 -11 -5 119.22
    4 -11 -5 116.7
    3 -11 -5 1.89
    3 -11 -5 2.19
    -3 -11 5 1.46
    3 11 -5 2.53
    2 -11 -5 117.46
    -2 -11 5 121.65
    2 -11 -5 122.2
    -2 -11 5 129.81
    2 11 -5 121.67
    2 11 -5 119.29
    -1 -11 5 0.49
    1 -11 -5 0.12
    -1 -11 5 0.99
    1 -11 -5 0.23
    -1 11 5 0.54
    1 11 -5 0.8
    1 11 -5 0.62
    0 -11 5 163.7
    0 -11 5 160.92
    0 -11 -5 155.32
    0 -11 -5 156.89
    0 11 -5 153.78
    0 11 5 161.88
    -1 -11 -5 1.95
    1 -11 5 1.93
    1 -11 5 3.26
    1 11 5 2.15
    -1 11 -5 2.31
    2 -11 5 60.53
    -2 -11 -5 67.55
    2 11 5 61.31
    -2 11 -5 62.19
    -3 -11 -5 2.63
    3 -11 5 1.77
    3 11 5 3.34
    -3 11 -5 2.62
    -4 -11 -5 31.42
    4 -11 5 35.77
    -4 11 -5 29.33
    4 11 5 30.46
    5 -11 5 4.94
    -5 -11 -5 6.63
    5 11 5 5.58
    -5 11 -5 5.05
    -6 -11 -5 0.66
    6 -11 5 -0.83
    -6 11 -5 -0.11
    6 11 5 -0.16
    7 -11 5 -0.49
    -7 -11 -5 0.95
    -7 11 -5 -0.05
    7 11 5 -0.17
    8 -11 5 10.86
    -8 -11 -5 9.06
    -8 11 -5 13.12
    8 11 5 8.25
    7 -12 -5 0.84
    -7 -12 5 0.11
    -7 12 5 -0.89
    6 -12 -5 0.78
    -6 -12 5 1.97
    5 -12 -5 8.81
    -5 -12 5 14.37
    -4 -12 5 2.05
    4 -12 -5 1.23
    3 -12 -5 101.88
    3 -12 -5 100.74
    -3 -12 5 100.98
    3 12 -5 96.97
    2 -12 -5 1.56
    -2 -12 5 0.74
    2 -12 -5 0.99
    -2 -12 5 0.81
    2 12 -5 1.54
    -2 12 5 1.54
    1 -12 -5 144.29
    -1 -12 5 142.04
    1 -12 -5 129.42
    -1 -12 5 140.81
    1 12 -5 138.73
    -1 12 5 140.86
    1 12 -5 139.32
    0 -12 -5 2.97
    0 -12 5 5.12
    0 -12 5 4.89
    0 -12 -5 3.64
    0 12 -5 2.88
    0 12 5 3.43
    -1 -12 -5 68.98
    1 -12 5 58.54
    1 -12 5 57.04
    -1 12 -5 50.54
    1 12 5 57.52
    -2 -12 -5 -0.07
    2 -12 5 0.18
    2 12 5 0.13
    -2 12 -5 0.55
    3 -12 5 33.02
    -3 -12 -5 35.67
    3 12 5 43.02
    -3 12 -5 33.15
    4 -12 5 6.64
    -4 -12 -5 5.94
    -4 12 -5 5.33
    4 12 5 5.53
    -5 -12 -5 2.17
    5 -12 5 4.28
    5 12 5 1.17
    -5 12 -5 4.1
    -6 -12 -5 3.78
    6 -12 5 2.24
    -6 12 -5 4.31
    6 12 5 3.05
    7 -12 5 4.56
    -7 -12 -5 4.95
    7 12 5 3.64
    -7 12 -5 8.01
    -7 -13 5 17.16
    7 -13 -5 12.05
    6 -13 -5 0.56
    -6 -13 5 1.2
    -5 -13 5 6.57
    5 -13 -5 10.52
    -4 -13 5 11.9
    4 -13 -5 11.19
    -3 -13 5 5.5
    3 -13 -5 8.63
    3 -13 -5 6.99
    3 13 -5 8.64
    -2 -13 5 10.86
    2 -13 -5 12.8
    -2 -13 5 17.37
    2 -13 -5 10.45
    -2 13 5 12.9
    2 13 -5 13.61
    1 -13 -5 0.11
    1 -13 -5 -0.05
    -1 -13 5 0.43
    -1 -13 5 -0.35
    1 13 -5 -0.4
    -1 13 5 0.57
    0 -13 5 16.98
    0 -13 -5 15.71
    0 -13 5 17.51
    0 -13 -5 17.48
    0 13 5 15.01
    -1 -13 -5 -0.21
    1 -13 5 0.23
    1 -13 5 0.55
    1 13 5 0.4
    -1 13 -5 0.87
    -2 -13 -5 5.14
    2 -13 5 6.27
    -2 13 -5 5.59
    2 13 5 7.63
    3 -13 5 22.18
    -3 -13 -5 18.71
    3 13 5 24.38
    -3 13 -5 18.71
    4 -13 5 1.44
    -4 -13 -5 1.09
    -4 13 -5 0.39
    4 13 5 0.14
    5 -13 5 16
    -5 -13 -5 22.56
    -5 13 -5 14.45
    5 13 5 21.07
    -6 -13 -5 19.13
    6 -13 5 16.93
    -6 13 -5 14.67
    6 13 5 20.3
    -7 -13 -5 5.27
    7 -13 5 4.22
    7 13 5 7.25
    -7 13 -5 4.46
    6 -14 -5 14.15
    -6 -14 5 19.68
    -5 -14 5 1.01
    5 -14 -5 -0.36
    4 -14 -5 10.87
    -4 -14 5 13.95
    -3 -14 5 13.54
    3 -14 -5 15.44
    2 -14 -5 3.21
    -2 -14 5 4.58
    2 -14 -5 3.84
    -2 -14 5 5.47
    2 14 -5 3.1
    -2 14 5 1.91
    1 -14 -5 27.07
    -1 -14 5 24
    1 -14 -5 31.68
    -1 -14 5 31.44
    1 14 -5 24.55
    -1 14 5 31.5
    0 -14 -5 0.64
    0 -14 5 0.41
    0 -14 -5 1.68
    0 -14 5 1.91
    0 14 5 0.53
    -1 -14 -5 31.99
    1 -14 5 33.95
    1 14 5 28.56
    2 -14 5 8.23
    -2 -14 -5 6.61
    2 14 5 6.24
    -3 -14 -5 11.18
    3 -14 5 12.11
    -3 14 -5 18.44
    3 14 5 12.18
    -4 -14 -5 47.9
    4 -14 5 38.71
    4 14 5 33.16
    -4 14 -5 35.09
    -5 -14 -5 0.54
    5 -14 5 -0.83
    5 14 5 0.96
    -5 14 -5 0.08
    -6 -14 -5 29.67
    6 -14 5 25.81
    6 14 5 24.74
    -6 14 -5 25.54
    -5 -15 5 27.5
    5 -15 -5 23.63
    -4 -15 5 2.75
    4 -15 -5 2.23
    3 -15 -5 13.25
    -3 -15 5 12
    -3 15 5 8.26
    -2 -15 5 13.51
    2 -15 -5 8.8
    2 -15 -5 9.97
    2 15 -5 9.74
    -2 15 5 8.49
    -1 -15 5 0.6
    -1 -15 5 1.61
    1 -15 -5 1.3
    1 -15 -5 0.48
    1 15 -5 0.3
    -1 15 5 1.2
    0 -15 5 18.85
    0 -15 5 16.44
    0 -15 -5 16.4
    0 -15 -5 18.83
    0 15 -5 18.64
    0 15 5 18.52
    1 -15 5 3.37
    -1 -15 -5 3.84
    1 15 5 4.23
    2 -15 5 11.63
    -2 -15 -5 14.51
    2 15 5 13.02
    -3 -15 -5 24.35
    3 -15 5 27.14
    3 15 5 24.36
    -4 -15 -5 0.21
    4 -15 5 -0.07
    4 15 5 1.29
    5 -15 5 32.15
    -5 -15 -5 32.91
    5 15 5 30.89
    -5 15 -5 32.96
    4 -16 -5 32.4
    -4 -16 5 20.42
    3 -16 -5 -0.31
    -3 -16 5 -0.35
    -3 16 5 0.14
    2 -16 -5 13.89
    -2 -16 5 16.25
    2 -16 -5 11.03
    -2 16 5 14.94
    2 16 -5 12.44
    -1 -16 5 5.08
    -1 -16 5 3.3
    1 -16 -5 1.08
    1 -16 -5 2.47
    1 16 -5 3.09
    -1 16 5 1.97
    0 -16 -5 1.29
    0 -16 5 3.41
    0 -16 -5 1.48
    0 -16 5 1.68
    0 16 5 3.82
    0 16 -5 4.92
    -1 -16 -5 6.96
    1 -16 5 2.11
    1 16 5 5.8
    -2 -16 -5 20.2
    2 -16 5 13.27
    2 16 5 14.45
    -3 -16 -5 0.5
    3 -16 5 2.61
    3 16 5 -0.79
    4 -16 5 33.66
    -4 -16 -5 31.37
    4 16 5 30.48
    3 -17 -5 3.71
    -3 -17 5 3.32
    -3 17 5 3.12
    2 -17 -5 1.26
    -2 -17 5 4.06
    -2 17 5 0.37
    -1 -17 5 -0.3
    1 -17 -5 0.66
    1 -17 -5 -0.32
    -1 -17 5 -0.09
    1 17 -5 -0.35
    -1 17 5 -0.07
    0 -17 -5 0.87
    0 -17 -5 0.33
    0 -17 5 0.23
    0 17 5 1.22
    0 17 -5 0.69
    1 -17 5 22.71
    -1 -17 -5 18.73
    1 17 5 21.71
    -1 17 -5 24.48
    2 -17 5 0.28
    -2 -17 -5 -0.04
    2 17 5 0.53
    -3 -17 -5 17.61
    3 17 5 18.68
    10 0 -6 13.91
    9 0 -6 0.33
    8 0 -6 118.1
    7 0 -6 -0.04
    -7 0 6 -0.25
    6 0 -6 35.74
    6 0 -6 37.11
    -6 0 6 37.87
    5 0 -6 0.08
    5 0 -6 -0.22
    -5 0 6 -0.14
    4 0 -6 29.29
    4 0 -6 33.12
    -4 0 6 34.53
    3 0 -6 0.04
    -3 0 6 -0.07
    3 0 -6 -0.07
    2 0 -6 108.84
    2 0 -6 107.18
    2 0 -6 111.14
    -2 0 6 106.09
    1 0 -6 -0.17
    -1 0 6 -0.36
    1 0 -6 -0.34
    -1 0 6 -0.52
    0 0 6 477.35
    0 0 -6 481.71
    0 0 -6 475.29
    -1 0 -6 -0.19
    -1 0 -6 0.01
    1 0 6 -0.09
    2 0 6 299.05
    -2 0 -6 297.83
    -2 0 -6 312.52
    -3 0 -6 -0.1
    -3 0 -6 -0.24
    3 0 6 -0.2
    4 0 6 259.33
    -4 0 -6 250.56
    -4 0 -6 239.65
    -5 0 -6 -0.03
    -5 0 -6 0.02
    5 0 6 -0.16
    -6 0 -6 71.19
    6 0 6 67.08
    -7 0 -6 0.18
    7 0 6 -0.38
    8 0 6 26.88
    -8 0 -6 30.09
    9 0 6 0.44
    -9 0 -6 -0.34
    10 0 6 -0.39
    -10 0 -6 -0.29
    10 -1 -6 0.7
    10 1 -6 -0.34
    9 -1 -6 26.71
    9 1 -6 27.6
    -8 -1 6 0.05
    8 -1 -6 0.86
    8 1 -6 1.35
    7 -1 -6 118.67
    7 -1 -6 115.24
    -7 -1 6 92.48
    7 1 -6 112.53
    -7 1 6 128.35
    -6 -1 6 -0.06
    6 -1 -6 -0.25
    6 -1 -6 0.07
    6 1 -6 -0.18
    6 1 -6 0.43
    -6 1 6 0.46
    5 -1 -6 65.62
    -5 -1 6 65.36
    5 -1 -6 65.26
    -5 1 6 62.98
    5 1 -6 71.53
    5 1 -6 56.55
    -4 -1 6 23.1
    4 -1 -6 21.71
    4 -1 -6 26.05
    4 1 -6 25.8
    -4 1 6 26.51
    4 1 -6 26.05
    -3 -1 6 4.81
    3 -1 -6 3.7
    3 -1 -6 4.92
    3 -1 -6 4.99
    3 1 -6 5.6
    3 1 -6 5.51
    -3 1 6 4.46
    2 -1 -6 0.22
    2 -1 -6 0.96
    2 -1 -6 -0.03
    -2 -1 6 0.08
    -2 1 6 0.39
    2 1 -6 0.18
    -1 -1 6 13.63
    1 -1 -6 14.95
    1 -1 -6 12.76
    1 1 -6 11.74
    1 1 -6 13.82
    -1 1 6 14.18
    0 -1 -6 10.51
    0 -1 6 10.52
    0 -1 6 12.43
    0 -1 -6 12.97
    0 1 -6 12.71
    0 1 6 11.49
    0 1 -6 11.64
    -1 -1 -6 133.73
    1 -1 6 138.36
    -1 -1 -6 136.73
    1 1 6 138.05
    -1 1 -6 131.63
    -1 1 -6 134.43
    -2 -1 -6 137.12
    -2 -1 -6 138.01
    2 -1 6 139.54
    -2 1 -6 136.95
    2 1 6 144.73
    -2 1 -6 133.25
    -3 -1 -6 216.51
    3 -1 6 207.77
    -3 -1 -6 213.35
    -3 1 -6 203.72
    3 1 6 206.37
    -3 1 -6 215.08
    -4 -1 -6 3.32
    -4 -1 -6 4.06
    4 -1 6 5.37
    -4 1 -6 3.88
    -4 1 -6 5.96
    4 1 6 5.58
    -5 -1 -6 124.11
    -5 -1 -6 130.22
    5 -1 6 130.3
    -5 1 -6 116.99
    5 1 6 115.52
    -6 -1 -6 -0.28
    6 -1 6 -0.21
    -6 1 -6 0.28
    6 1 6 0.19
    6 1 6 -0.27
    7 -1 6 7.29
    -7 -1 -6 8.83
    7 1 6 5.85
    -7 1 -6 11.59
    7 1 6 8.79
    -8 -1 -6 4.81
    8 -1 6 2.5
    -8 1 -6 2.11
    8 1 6 2.32
    8 1 6 2.07
    -9 -1 -6 9.85
    9 -1 6 9.7
    -9 1 -6 7.01
    9 1 6 7.66
    -10 -1 -6 2.36
    10 -1 6 1.02
    10 1 6 0.75
    -10 1 -6 2.12
    10 -2 -6 39.51
    10 2 -6 36.1
    9 -2 -6 0.75
    9 2 -6 -0.27
    8 -2 -6 72.88
    -8 -2 6 55.04
    8 2 -6 80.63
    7 -2 -6 9.42
    7 -2 -6 11.35
    -7 -2 6 10.24
    -7 2 6 10.61
    7 2 -6 11.91
    6 -2 -6 90.73
    6 -2 -6 76.27
    -6 -2 6 79.15
    6 2 -6 82.36
    -6 2 6 88.93
    6 2 -6 79.96
    5 -2 -6 31.63
    5 -2 -6 31.14
    -5 -2 6 32.75
    5 2 -6 27.18
    -5 2 6 28.21
    5 2 -6 31.76
    4 -2 -6 5.9
    -4 -2 6 6.39
    4 -2 -6 6.49
    4 -2 -6 5.34
    4 2 -6 3.55
    4 2 -6 4.73
    -4 2 6 3.98
    3 -2 -6 120.05
    3 -2 -6 121.35
    3 -2 -6 122.28
    -3 -2 6 117.03
    3 2 -6 130.3
    -3 2 6 120.58
    3 2 -6 124.26
    2 -2 -6 5.74
    2 -2 -6 6.95
    2 -2 -6 6.38
    -2 -2 6 7.64
    2 2 -6 7.41
    -1 -2 6 70.95
    1 -2 -6 71.83
    1 -2 -6 75.03
    -1 -2 6 73.99
    1 -2 -6 74.22
    -1 2 6 71.24
    1 2 -6 71.08
    0 -2 6 11.72
    0 -2 -6 10.25
    0 -2 6 11.59
    0 -2 -6 11.22
    0 2 6 11.16
    0 2 -6 12.84
    1 -2 6 488.89
    -1 -2 -6 485.98
    -1 -2 -6 474.27
    1 -2 6 501.29
    1 2 6 488.23
    -1 2 -6 472.67
    -1 2 -6 485.75
    -2 -2 -6 66.5
    2 -2 6 74.21
    -2 -2 -6 73.45
    2 -2 6 70.43
    2 2 6 73.31
    -2 2 -6 69.94
    -2 2 -6 72.46
    3 -2 6 8.86
    -3 -2 -6 10.62
    -3 -2 -6 10.88
    -3 2 -6 10.85
    -3 2 -6 10.84
    3 2 6 11.65
    4 -2 6 184.89
    -4 -2 -6 168.5
    -4 -2 -6 169.76
    4 2 6 178.37
    -4 2 -6 176.66
    -4 2 -6 168.94
    -5 -2 -6 1.41
    -5 -2 -6 1.48
    5 -2 6 2.8
    5 2 6 0.25
    -5 2 -6 2.32
    5 2 6 1.13
    -6 -2 -6 32.87
    6 -2 6 36.91
    -6 -2 -6 37.1
    6 2 6 37.67
    6 2 6 33.78
    -6 2 -6 36.44
    7 -2 6 4.43
    -7 -2 -6 3.7
    7 2 6 5.65
    7 2 6 1.88
    -7 2 -6 5.55
    8 -2 6 5.79
    -8 -2 -6 8.32
    8 2 6 6.54
    8 2 6 3.79
    -8 2 -6 6.07
    9 -2 6 18.12
    -9 -2 -6 21.97
    -9 2 -6 14.8
    9 2 6 19.94
    -10 -2 -6 1.48
    10 -2 6 -1.07
    -10 2 -6 0.6
    10 2 6 1.37
    10 -3 -6 11.56
    -10 3 6 16.82
    10 3 -6 10.07
    9 -3 -6 16.04
    9 3 -6 13.11
    -8 -3 6 4.66
    8 -3 -6 6.19
    8 3 -6 5.19
    7 -3 -6 18.07
    -7 -3 6 13.4
    7 -3 -6 18.64
    7 3 -6 22.23
    6 -3 -6 6.92
    6 -3 -6 9.92
    -6 -3 6 7.48
    -6 3 6 7.89
    6 3 -6 9.44
    -5 -3 6 46.77
    5 -3 -6 46.11
    5 -3 -6 47.46
    5 -3 -6 50.9
    5 3 -6 48.97
    5 3 -6 51.5
    -5 3 6 51.4
    4 -3 -6 36.58
    4 -3 -6 35.09
    4 -3 -6 36.27
    -4 -3 6 36.69
    -4 3 6 35.17
    4 3 -6 38.13
    4 3 -6 37.36
    3 -3 -6 25.41
    -3 -3 6 28.51
    3 -3 -6 26.67
    3 -3 -6 28.94
    3 3 -6 28.72
    3 3 -6 27.13
    2 -3 -6 4.58
    2 -3 -6 4.29
    -2 -3 6 4.21
    2 -3 -6 4.3
    2 3 -6 4.68
    2 3 -6 5.54
    1 -3 -6 0.93
    -1 -3 6 0.86
    1 -3 -6 0.7
    -1 -3 6 0.57
    1 -3 -6 1.05
    1 3 -6 0.64
    -1 3 6 0.88
    0 -3 -6 32.65
    0 -3 -6 31.48
    0 -3 6 30.42
    0 -3 6 30.38
    0 3 6 32.35
    0 3 -6 30.32
    -1 -3 -6 29.66
    -1 -3 -6 31.94
    1 -3 6 31.59
    1 -3 6 29.33
    -1 3 -6 31.61
    1 3 6 30.22
    2 -3 6 21.95
    2 -3 6 23.05
    -2 -3 -6 22.76
    -2 -3 -6 21.59
    -2 3 -6 22.13
    2 3 6 20.88
    -3 -3 -6 116.06
    3 -3 6 119.28
    -3 -3 -6 116.66
    3 3 6 114.58
    -3 3 -6 110.49
    -4 -3 -6 55.5
    4 -3 6 55.84
    -4 -3 -6 54.55
    -4 3 -6 58.68
    4 3 6 56.35
    -5 -3 -6 48.22
    -5 -3 -6 43.36
    5 -3 6 42.61
    5 3 6 49.31
    -5 3 -6 38.91
    5 3 6 44.54
    -6 -3 -6 29.06
    6 -3 6 30.44
    -6 -3 -6 30.83
    6 3 6 32.75
    -6 3 -6 28.45
    6 3 6 31.59
    -7 -3 -6 16.06
    7 -3 6 16.77
    7 3 6 20.4
    7 3 6 18.88
    -7 3 -6 19.75
    -8 -3 -6 78.92
    8 -3 6 74.59
    8 3 6 68.18
    -8 3 -6 85.1
    8 3 6 71.91
    -9 -3 -6 5.96
    9 -3 6 8.08
    9 3 6 3.8
    -9 3 -6 5.85
    10 -3 6 46.63
    10 3 6 40.37
    -10 3 -6 38.71
    10 -4 -6 6.31
    -10 4 6 3.61
    10 4 -6 5.24
    9 -4 -6 10.26
    -9 -4 6 14.23
    9 4 -6 12.61
    8 -4 -6 4.24
    8 -4 -6 0.34
    -8 -4 6 1.09
    8 4 -6 1.13
    7 -4 -6 11.95
    7 -4 -6 12.48
    -7 -4 6 14.43
    7 4 -6 11.53
    6 -4 -6 7.53
    6 -4 -6 6.2
    -6 -4 6 2.31
    6 4 -6 4.84
    -6 4 6 4.1
    5 -4 -6 58.32
    5 -4 -6 53.6
    -5 -4 6 44.97
    5 -4 -6 59.85
    5 4 -6 56.9
    5 4 -6 60.14
    -5 4 6 60.65
    4 -4 -6 1.5
    -4 -4 6 1.08
    4 -4 -6 1.68
    4 -4 -6 0.59
    4 4 -6 1.93
    4 4 -6 1.89
    -4 4 6 0.81
    -3 -4 6 12.09
    3 -4 -6 11.34
    3 -4 -6 13.11
    3 -4 -6 14.97
    3 4 -6 11.15
    3 4 -6 12.02
    2 -4 -6 0.35
    -2 -4 6 0.53
    2 -4 -6 0.2
    2 -4 -6 0.37
    2 4 -6 0.8
    2 4 -6 0.8
    -1 -4 6 202.16
    -1 -4 6 185.95
    1 -4 -6 196.07
    1 -4 -6 174.35
    1 -4 -6 183.6
    -1 4 6 190.24
    1 4 -6 178.6
    0 -4 -6 14.18
    0 -4 -6 17.41
    0 -4 6 19.89
    0 -4 6 18.2
    0 4 6 17.07
    0 4 -6 15.96
    -1 -4 -6 34.28
    1 -4 6 36.31
    1 -4 6 35.59
    -1 -4 -6 36.09
    -1 4 -6 33.45
    1 4 6 31.83
    2 -4 6 23.62
    -2 -4 -6 29.94
    -2 -4 -6 27.83
    2 -4 6 31.4
    -2 4 -6 28.59
    2 4 6 32.05
    -3 -4 -6 10.67
    3 -4 6 10.99
    -3 -4 -6 10.62
    3 4 6 10.76
    -3 4 -6 13.92
    -4 -4 -6 4.77
    -4 -4 -6 5.47
    4 -4 6 5.05
    -4 4 -6 4.76
    4 4 6 3.82
    -5 -4 -6 4.49
    -5 -4 -6 5.85
    5 -4 6 6.2
    5 4 6 6.08
    -5 4 -6 7.51
    5 4 6 4.42
    6 -4 6 6.02
    -6 -4 -6 4.45
    -6 -4 -6 4.51
    -6 4 -6 6.43
    6 4 6 7.5
    6 4 6 5.96
    7 -4 6 63.35
    -7 -4 -6 65.86
    7 4 6 63.01
    -7 4 -6 67.71
    7 4 6 62.42
    8 -4 6 0.09
    -8 -4 -6 1.18
    -8 4 -6 0.1
    8 4 6 1.08
    9 -4 6 33.17
    9 4 6 28.23
    -9 4 -6 37.74
    10 -4 6 6.72
    10 4 6 4.33
    -10 4 -6 1.56
    10 -5 -6 0.63
    -10 5 6 0.5
    10 5 -6 -0.25
    -9 -5 6 0.81
    9 -5 -6 0.19
    -9 5 6 1.46
    9 5 -6 -0.19
    8 -5 -6 0.76
    -8 -5 6 0.62
    8 -5 -6 0.08
    8 5 -6 0.18
    7 -5 -6 3.31
    7 -5 -6 4.98
    -7 -5 6 4.65
    7 5 -6 2.42
    6 -5 -6 100
    -6 -5 6 99.45
    6 -5 -6 109.48
    6 -5 -6 101.71
    6 5 -6 105.36
    5 -5 -6 8.49
    5 -5 -6 6.66
    -5 -5 6 6.46
    5 -5 -6 7.13
    -5 5 6 10.6
    5 5 -6 7.69
    5 5 -6 8.4
    4 -5 -6 216.79
    4 -5 -6 205.94
    4 -5 -6 221.61
    4 5 -6 204.27
    4 5 -6 216.62
    3 -5 -6 13.74
    -3 -5 6 11.95
    3 -5 -6 11.76
    3 -5 -6 10.39
    3 5 -6 11.82
    3 5 -6 13.47
    -2 -5 6 244.3
    2 -5 -6 281.08
    -2 -5 6 304.58
    2 -5 -6 280.23
    2 -5 -6 285.6
    2 5 -6 284.05
    2 5 -6 295.81
    -1 -5 6 0.59
    1 -5 -6 1.24
    1 -5 -6 0.84
    -1 -5 6 0.85
    1 -5 -6 1.45
    1 5 -6 0.4
    -1 5 6 0.2
    0 -5 -6 469.4
    0 -5 6 483.99
    0 -5 -6 476.91
    0 -5 6 394.72
    0 -5 -6 470.05
    0 5 6 478.52
    0 5 -6 460.94
    -1 -5 -6 16.01
    1 -5 6 13.17
    1 -5 6 11.83
    1 5 6 12.68
    -1 5 -6 11.84
    -2 -5 -6 64.66
    -2 -5 -6 58.69
    2 -5 6 64.97
    2 -5 6 68.23
    2 5 6 62
    -2 5 -6 64.89
    -3 -5 -6 0.02
    3 -5 6 -0.42
    -3 -5 -6 0.2
    3 5 6 0.46
    -3 5 -6 0.29
    -4 -5 -6 13.16
    4 -5 6 15.77
    -4 -5 -6 14.59
    -4 5 -6 13.49
    4 5 6 14.36
    5 -5 6 3.47
    -5 -5 -6 3.49
    -5 -5 -6 4.95
    5 5 6 3.13
    5 5 6 3.75
    -5 5 -6 3.01
    6 -5 6 2.36
    -6 -5 -6 5.15
    -6 -5 -6 3.64
    6 5 6 5.25
    -6 5 -6 2.66
    7 -5 6 6.25
    -7 -5 -6 6.84
    7 5 6 4.94
    -7 5 -6 5.61
    8 -5 6 6.11
    -8 5 -6 8.15
    8 5 6 7.4
    9 -5 6 1.41
    -9 5 -6 0.06
    9 5 6 1.92
    10 -5 6 10.86
    -10 5 -6 14.71
    10 5 6 15.83
    10 -6 -6 3.36
    -10 6 6 1.04
    10 6 -6 1.13
    -9 -6 6 14.46
    9 -6 -6 12.23
    -9 6 6 14.18
    9 6 -6 14.49
    8 -6 -6 1.85
    8 -6 -6 1.06
    -8 -6 6 0.88
    -8 6 6 1.68
    8 6 -6 2.53
    7 -6 -6 -0.03
    -7 -6 6 -0.04
    7 -6 -6 -0.29
    7 6 -6 -0.28
    -7 6 6 0.63
    6 -6 -6 3.38
    -6 -6 6 4.54
    6 -6 -6 4.21
    6 -6 -6 6.51
    6 6 -6 3.44
    5 -6 -6 43.72
    5 -6 -6 40.02
    -5 -6 6 40.29
    5 -6 -6 40.08
    5 6 -6 41.29
    -5 6 6 38.69
    4 -6 -6 -0.24
    4 -6 -6 0.57
    4 -6 -6 0.66
    -4 -6 6 -0.07
    4 6 -6 0.72
    4 6 -6 1.25
    3 -6 -6 25.93
    3 -6 -6 26.04
    -3 -6 6 19.82
    3 -6 -6 25.84
    3 6 -6 26.16
    3 6 -6 26.58
    2 -6 -6 18.39
    -2 -6 6 15.94
    -2 -6 6 14.85
    2 -6 -6 17.93
    2 -6 -6 18.5
    2 6 -6 17.59
    2 6 -6 16.49
    1 -6 -6 347.43
    -1 -6 6 298.53
    1 -6 -6 358.28
    -1 -6 6 355.52
    1 -6 -6 341.91
    1 6 -6 348.12
    -1 6 6 350.96
    0 -6 6 3.81
    0 -6 -6 0.86
    0 -6 -6 0.91
    0 -6 -6 0.98
    0 -6 6 0.87
    0 6 6 1.2
    0 6 -6 1.1
    0 6 6 0.58
    -1 -6 -6 32.74
    1 -6 6 33.79
    1 -6 6 27.36
    -1 6 -6 34.93
    1 6 6 30.2
    2 -6 6 9.69
    2 -6 6 8.14
    -2 -6 -6 9.94
    2 6 6 8.98
    -2 6 -6 8.99
    3 -6 6 -0.23
    -3 -6 -6 -0.19
    3 -6 6 0.19
    -3 -6 -6 0.36
    3 6 6 -0.08
    -3 6 -6 0.15
    -4 -6 -6 0.87
    -4 -6 -6 1.04
    4 -6 6 0.93
    -4 6 -6 0.58
    4 6 6 1.22
    5 -6 6 14.09
    -5 -6 -6 11.17
    5 6 6 12.72
    -5 6 -6 9.24
    6 -6 6 2.27
    -6 -6 -6 2
    6 6 6 1.26
    -6 6 -6 0.78
    7 -6 6 75.14
    -7 -6 -6 64.15
    7 6 6 59.47
    -7 6 -6 59.61
    8 -6 6 1.19
    8 6 6 0.47
    -8 6 -6 -0.09
    9 -6 6 46.04
    9 6 6 49.06
    -9 6 -6 42.85
    9 -7 -6 13.67
    9 -7 -6 15.41
    -9 -7 6 11.04
    9 7 -6 15.78
    -9 7 6 10.85
    8 -7 -6 4.32
    8 -7 -6 2.74
    -8 -7 6 5.94
    -8 7 6 2.32
    8 7 -6 3.98
    -7 -7 6 9.05
    7 -7 -6 4.28
    7 -7 -6 5.75
    7 7 -6 4.24
    -7 7 6 3.64
    -6 -7 6 3.97
    6 -7 -6 3.9
    6 -7 -6 4.01
    6 7 -6 5.56
    -6 7 6 4.88
    -5 -7 6 77.31
    5 -7 -6 57.72
    5 -7 -6 68.21
    5 -7 -6 64.21
    5 7 -6 68.38
    -5 7 6 68.04
    4 -7 -6 52.71
    4 -7 -6 52.78
    -4 -7 6 58.39
    4 -7 -6 54.21
    4 7 -6 59.24
    -4 7 6 47.94
    4 7 -6 55.07
    -3 -7 6 5.91
    3 -7 -6 8.89
    3 -7 -6 5.68
    3 -7 -6 9.21
    -3 7 6 9.15
    3 7 -6 7.48
    3 7 -6 7.75
    2 -7 -6 70.09
    2 -7 -6 62.46
    -2 -7 6 66.6
    2 -7 -6 70.12
    -2 -7 6 70.05
    2 7 -6 74.37
    2 7 -6 65.58
    -2 7 6 70.04
    1 -7 -6 0.48
    1 -7 -6 0.33
    -1 -7 6 0.13
    -1 -7 6 1.33
    1 -7 -6 1.04
    1 7 -6 2.21
    -1 7 6 1.53
    -1 7 6 0.49
    0 -7 6 110.81
    0 -7 -6 115.14
    0 -7 -6 110.79
    0 7 6 113.68
    0 7 -6 105.24
    0 7 6 105.19
    -1 -7 -6 2.86
    1 -7 6 5.11
    1 -7 6 4.48
    1 7 6 3.42
    -1 7 -6 3.5
    2 -7 6 16.75
    -2 -7 -6 15.69
    2 -7 6 16.3
    -2 7 -6 15.62
    2 7 6 17.39
    3 -7 6 73.1
    -3 -7 -6 64.27
    3 7 6 67.73
    -3 7 -6 62.71
    -4 -7 -6 2.33
    4 -7 6 5.37
    4 7 6 1.69
    -4 7 -6 4.05
    -5 -7 -6 11.58
    5 -7 6 12
    5 7 6 15.08
    -5 7 -6 13.82
    6 -7 6 35.58
    -6 -7 -6 31.69
    6 7 6 36.63
    -6 7 -6 35.8
    7 -7 6 15.81
    -7 -7 -6 15.09
    7 7 6 19.72
    -7 7 -6 15.65
    8 -7 6 55.68
    8 7 6 49.62
    -8 7 -6 52.79
    9 -7 6 3.26
    -9 7 -6 6.68
    9 7 6 2.47
    9 -8 -6 -0.51
    -9 -8 6 -0.48
    9 -8 -6 0.43
    -9 8 6 -0.62
    -8 -8 6 29.17
    8 -8 -6 32.75
    8 -8 -6 26.12
    -8 8 6 23.52
    8 8 -6 25.85
    -7 -8 6 6.43
    7 -8 -6 9.65
    7 -8 -6 9.77
    -7 8 6 6.82
    7 8 -6 10.24
    -6 -8 6 45.05
    6 -8 -6 40.81
    6 -8 -6 36.81
    -6 8 6 34.61
    6 8 -6 37.71
    5 -8 -6 53.27
    5 -8 -6 64.35
    -5 -8 6 67.69
    5 -8 -6 64.01
    -5 8 6 63.89
    5 8 -6 60.6
    4 -8 -6 19.78
    4 -8 -6 19.11
    4 -8 -6 17.1
    -4 -8 6 23.42
    4 8 -6 19.7
    -4 8 6 19.64
    4 8 -6 21.14
    3 -8 -6 77.79
    3 -8 -6 81.06
    -3 -8 6 86.29
    3 -8 -6 83.13
    -3 8 6 81.73
    3 8 -6 82.85
    3 8 -6 82.36
    -2 -8 6 0.56
    2 -8 -6 1.19
    2 -8 -6 0.69
    2 -8 -6 0.3
    -2 -8 6 0.1
    2 8 -6 0.31
    -2 8 6 0.2
    2 8 -6 0.37
    1 -8 -6 69.21
    -1 -8 6 77.16
    1 -8 -6 71.84
    -1 -8 6 72.35
    -1 8 6 70.94
    1 8 -6 71.05
    -1 8 6 67.22
    0 -8 -6 2.4
    0 -8 6 5.79
    0 -8 -6 3.53
    0 -8 6 3.55
    0 8 -6 2.08
    0 8 6 2.79
    1 -8 6 132.62
    1 -8 6 127.93
    -1 -8 -6 134.22
    -1 8 -6 132.57
    1 8 6 132.96
    2 -8 6 55.62
    -2 -8 -6 54.42
    2 -8 6 58.54
    2 8 6 52.85
    -2 8 -6 54.77
    -3 -8 -6 23.63
    3 -8 6 28.86
    -3 8 -6 28.86
    3 8 6 27.16
    -4 -8 -6 35.42
    4 -8 6 37.03
    -4 8 -6 34.59
    4 8 6 42.68
    -5 -8 -6 2.71
    5 -8 6 1.08
    5 8 6 0.46
    -5 8 -6 -0.03
    -6 -8 -6 34.7
    6 -8 6 30.33
    -6 8 -6 30.75
    6 8 6 35.67
    -7 -8 -6 11.92
    7 -8 6 6.83
    -7 8 -6 8
    7 8 6 9.9
    -8 -8 -6 2.92
    8 -8 6 0.28
    -8 8 -6 4.36
    8 8 6 3.88
    9 -8 6 22.53
    9 8 6 21.85
    -9 8 -6 25.24
    -9 -9 6 17.01
    9 -9 -6 25.29
    9 -9 -6 21.54
    -9 9 6 19.92
    8 -9 -6 1.07
    -8 -9 6 0.1
    8 -9 -6 -0.91
    -8 9 6 0.46
    7 -9 -6 37.12
    7 -9 -6 33.75
    -7 -9 6 33.78
    -7 9 6 30.08
    -6 -9 6 0.06
    6 -9 -6 -0.28
    6 -9 -6 0.1
    -6 9 6 -0.2
    6 9 -6 0.47
    5 -9 -6 24.27
    5 -9 -6 28.47
    -5 -9 6 27.3
    -5 9 6 22.48
    5 9 -6 29.59
    4 -9 -6 37.69
    4 -9 -6 38.71
    -4 -9 6 42.5
    4 -9 -6 36.33
    -4 9 6 39.76
    4 9 -6 37.63
    -3 -9 6 -0.26
    3 -9 -6 0.26
    3 -9 -6 0.1
    3 -9 -6 0.45
    -3 9 6 -0.28
    3 9 -6 0.23
    3 9 -6 0.4
    2 -9 -6 5.14
    -2 -9 6 2.98
    2 -9 -6 6.12
    -2 -9 6 6.27
    2 9 -6 4.6
    -2 9 6 5.48
    2 9 -6 6.28
    -1 -9 6 1.2
    -1 -9 6 1.93
    1 -9 -6 0.17
    1 -9 -6 0.53
    1 9 -6 1.58
    -1 9 6 0.63
    0 -9 -6 7.88
    0 -9 -6 8.31
    0 -9 6 9.11
    0 -9 6 9.5
    0 9 -6 9.37
    0 9 6 10.98
    -1 -9 -6 28.6
    1 -9 6 30.04
    1 -9 6 31.43
    1 9 6 27.68
    -1 9 -6 28.6
    2 -9 6 15.83
    -2 -9 -6 12.03
    2 -9 6 17.88
    -2 9 -6 18.11
    2 9 6 15.26
    3 -9 6 108.52
    -3 -9 -6 100.94
    -3 9 -6 97.48
    3 9 6 100.41
    -4 -9 -6 3.33
    4 -9 6 6.4
    4 9 6 2.35
    -4 9 -6 4.28
    -5 -9 -6 37.56
    5 -9 6 35.63
    5 9 6 31.96
    -5 9 -6 36.02
    6 -9 6 0.43
    -6 -9 -6 0.64
    6 9 6 -0.72
    -6 9 -6 -0.16
    -7 -9 -6 18.25
    7 -9 6 23.83
    -7 9 -6 23.65
    7 9 6 19.62
    -8 -9 -6 10.68
    8 -9 6 11.78
    8 9 6 8.77
    -8 9 -6 13.64
    9 -9 6 -0.1
    -9 9 -6 0.77
    9 9 6 0.07
    -8 -10 6 51.48
    8 -10 -6 55.63
    8 -10 -6 45.85
    -8 10 6 52.13
    7 -10 -6 0.12
    7 -10 -6 0.31
    -7 -10 6 0.22
    -7 10 6 0.33
    6 -10 -6 17.25
    -6 -10 6 19.68
    6 -10 -6 21.71
    -6 10 6 20.42
    5 -10 -6 1.55
    5 -10 -6 2.03
    -5 -10 6 0.38
    -5 10 6 0.2
    5 10 -6 0.55
    4 -10 -6 5.12
    4 -10 -6 9.09
    -4 -10 6 5.07
    4 -10 -6 7.35
    -4 10 6 4.58
    4 10 -6 3.56
    3 -10 -6 15.96
    3 -10 -6 13.72
    -3 -10 6 11.71
    3 10 -6 11.1
    3 10 -6 11.47
    -2 -10 6 1.45
    2 -10 -6 2
    -2 -10 6 0.41
    2 -10 -6 2.07
    2 10 -6 0.48
    2 10 -6 0.92
    1 -10 -6 1.77
    -1 -10 6 2.57
    1 -10 -6 2.25
    -1 -10 6 3.01
    1 10 -6 4.01
    -1 10 6 2.53
    0 -10 -6 41.02
    0 -10 6 42.13
    0 -10 6 40.07
    0 -10 -6 35.71
    0 10 -6 31.51
    0 10 6 41.84
    1 -10 6 6.03
    1 -10 6 5.18
    -1 -10 -6 1.21
    1 10 6 3.34
    -1 10 -6 5.57
    -2 -10 -6 112.98
    2 -10 6 113.24
    2 -10 6 107.64
    -2 10 -6 112.64
    2 10 6 103.8
    3 -10 6 1.14
    -3 -10 -6 0.1
    -3 10 -6 0.46
    3 10 6 0.81
    4 -10 6 71.08
    -4 -10 -6 72.97
    -4 10 -6 71.88
    4 10 6 74.9
    5 -10 6 0.26
    -5 -10 -6 1.32
    5 10 6 0.21
    -5 10 -6 2.27
    -6 -10 -6 51.56
    6 -10 6 58.77
    -6 10 -6 50.26
    6 10 6 50.47
    7 -10 6 0.49
    -7 -10 -6 0.2
    7 10 6 1.55
    -7 10 -6 0.56
    8 -10 6 3.79
    -8 -10 -6 9.07
    8 10 6 6.9
    -8 10 -6 6.2
    8 -11 -6 -0.21
    -8 -11 6 0.78
    8 -11 -6 0.51
    -8 11 6 -0.54
    -7 -11 6 78.74
    7 -11 -6 64.62
    7 -11 -6 64.65
    -7 11 6 59.86
    6 -11 -6 0.9
    -6 -11 6 1.24
    6 -11 -6 1.03
    -6 11 6 0.47
    5 -11 -6 22.6
    -5 -11 6 23.4
    -5 11 6 18.81
    4 -11 -6 2.12
    4 -11 -6 1.09
    -4 -11 6 0.91
    -3 -11 6 12.68
    3 -11 -6 10.07
    3 -11 -6 8.43
    3 11 -6 12.77
    3 11 -6 10.65
    2 -11 -6 1.25
    -2 -11 6 1
    2 -11 -6 1.79
    -2 -11 6 1.19
    2 11 -6 1.29
    -2 11 6 1.12
    2 11 -6 1.66
    -1 -11 6 11.26
    1 -11 -6 11.02
    -1 -11 6 9.62
    1 -11 -6 9.58
    1 11 -6 7.53
    1 11 -6 9.23
    -1 11 6 10.35
    0 -11 -6 0.51
    0 -11 -6 1.82
    0 -11 6 0.31
    0 -11 6 1.08
    0 11 -6 0.84
    0 11 6 -0.14
    1 -11 6 29.46
    1 -11 6 22
    -1 -11 -6 32.03
    -1 11 -6 28.26
    1 11 6 24.73
    2 -11 6 6.29
    -2 -11 -6 6.95
    -2 11 -6 7.84
    2 11 6 6.02
    3 -11 6 92.08
    -3 -11 -6 93.81
    3 11 6 91.65
    -3 11 -6 92.62
    -4 -11 -6 -0.06
    4 -11 6 -0.35
    -4 11 -6 0.08
    4 11 6 0.28
    -5 -11 -6 26.79
    5 -11 6 24.44
    -5 11 -6 28.07
    5 11 6 26.64
    6 -11 6 1.03
    -6 -11 -6 0.33
    6 11 6 -0.68
    -6 11 -6 0.12
    7 -11 6 13.73
    -7 -11 -6 9.96
    -7 11 -6 14.8
    7 11 6 11.11
    -8 -11 -6 1.53
    8 -11 6 1.35
    8 11 6 -0.33
    -8 11 -6 3.77
    7 -12 -6 3.28
    -7 -12 6 1.12
    6 -12 -6 51.21
    -6 -12 6 47.48
    -5 -12 6 3.86
    5 -12 -6 10.99
    -4 -12 6 18.75
    4 -12 -6 13.98
    3 -12 -6 10.36
    3 -12 -6 11.13
    -3 -12 6 9.35
    3 12 -6 10.17
    -2 -12 6 0.88
    2 -12 -6 1.16
    -2 -12 6 2
    2 -12 -6 1.87
    2 12 -6 1.15
    -2 12 6 0.35
    -1 -12 6 9.33
    -1 -12 6 8.44
    1 -12 -6 9.25
    1 -12 -6 7.85
    -1 12 6 6.57
    1 12 -6 7.42
    1 12 -6 5.34
    0 -12 6 10.16
    0 -12 -6 10.62
    0 -12 -6 9.7
    0 -12 6 8.94
    0 12 6 10.33
    0 12 -6 10.75
    1 -12 6 18.87
    1 -12 6 15.69
    -1 -12 -6 17.8
    1 12 6 18.94
    -1 12 -6 15.15
    -2 -12 -6 64.63
    2 -12 6 63.76
    -2 12 -6 55.68
    2 12 6 56.19
    -3 -12 -6 0
    3 -12 6 0.5
    -3 12 -6 0.43
    3 12 6 1.71
    4 -12 6 59.82
    -4 -12 -6 61.38
    4 12 6 67.73
    -4 12 -6 65.47
    -5 -12 -6 -0.36
    5 -12 6 0.64
    5 12 6 -0.12
    -5 12 -6 -0.3
    -6 -12 -6 31.11
    6 -12 6 28
    -6 12 -6 31.64
    6 12 6 29.02
    7 -12 6 -1.5
    -7 -12 -6 -1.05
    7 12 6 1
    -7 12 -6 -0.6
    7 -13 -6 33.29
    -7 -13 6 23.08
    -6 -13 6 0.8
    6 -13 -6 0.85
    5 -13 -6 17.07
    -5 -13 6 13.37
    -4 -13 6 2.3
    4 -13 -6 2.11
    3 -13 -6 0.38
    -3 -13 6 0.05
    3 -13 -6 0.46
    -2 -13 6 0.36
    -2 -13 6 -0.62
    2 -13 -6 -0.21
    2 -13 -6 0.93
    -2 13 6 1.06
    2 13 -6 0.05
    -1 -13 6 7.19
    1 -13 -6 7.68
    -1 -13 6 6.54
    1 -13 -6 2.38
    -1 13 6 6.06
    1 13 -6 7.19
    0 -13 -6 -0.09
    0 -13 6 2.75
    0 -13 -6 2.14
    0 -13 6 2.37
    0 13 -6 2
    0 13 6 0.64
    -1 -13 -6 26.54
    1 -13 6 26.11
    1 -13 6 26.76
    -1 13 -6 21.89
    1 13 6 22.59
    2 -13 6 0.37
    -2 -13 -6 -0.74
    -2 13 -6 -0.69
    2 13 6 -0.02
    -3 -13 -6 68.08
    3 -13 6 74.51
    3 13 6 68.68
    -3 13 -6 72.98
    -4 -13 -6 19.78
    4 -13 6 20.61
    4 13 6 19.1
    -4 13 -6 24.48
    -5 -13 -6 27.36
    5 -13 6 33.94
    5 13 6 37.5
    -5 13 -6 38.87
    6 -13 6 4.94
    -6 -13 -6 3.03
    6 13 6 3.45
    -6 13 -6 2.5
    7 -13 6 25.23
    -7 -13 -6 19.43
    -7 13 -6 15.56
    7 13 6 22.65
    6 -14 -6 8.91
    -6 -14 6 2.31
    5 -14 -6 23.74
    -5 -14 6 20.87
    -4 -14 6 4.77
    4 -14 -6 3
    3 -14 -6 18.82
    -3 -14 6 15.87
    3 -14 -6 17.31
    -3 14 6 18.4
    2 -14 -6 -0.75
    2 -14 -6 -0.4
    -2 -14 6 1.08
    -2 14 6 -0.56
    2 14 -6 0.78
    1 -14 -6 27.81
    -1 -14 6 28.18
    -1 -14 6 26.27
    1 -14 -6 33.34
    -1 14 6 30.99
    1 14 -6 27.47
    0 -14 -6 4.94
    0 -14 6 4.79
    0 -14 -6 5.37
    0 -14 6 4.86
    0 14 6 6.87
    1 -14 6 26.21
    -1 -14 -6 29.86
    1 14 6 25.85
    2 -14 6 28.35
    -2 -14 -6 28.41
    2 14 6 32.65
    -2 14 -6 30.49
    3 -14 6 2.01
    -3 -14 -6 5.22
    -3 14 -6 2.16
    3 14 6 0.82
    -4 -14 -6 12.06
    4 -14 6 14.59
    4 14 6 16.22
    -4 14 -6 11.91
    -5 -14 -6 -0.28
    5 -14 6 1.51
    -5 14 -6 0.25
    5 14 6 2.4
    6 -14 6 17.04
    -6 -14 -6 15.99
    6 14 6 15.72
    -6 14 -6 13.75
    5 -15 -6 16.13
    -5 -15 6 13.84
    -4 -15 6 58.28
    4 -15 -6 58.84
    3 -15 -6 0
    -3 -15 6 0.18
    -3 15 6 0.76
    2 -15 -6 56.27
    -2 -15 6 65.11
    2 -15 -6 59.4
    -2 15 6 72.76
    2 15 -6 57.17
    1 -15 -6 0.48
    -1 -15 6 0.74
    -1 -15 6 0.29
    1 -15 -6 -1.02
    1 15 -6 0.12
    -1 15 6 0.23
    0 -15 -6 82.31
    0 -15 6 81.32
    0 -15 6 83.28
    0 -15 -6 80.56
    0 15 -6 74.15
    0 15 6 97.27
    -1 -15 -6 11.71
    1 -15 6 10.09
    1 15 6 8.16
    -2 -15 -6 35.02
    2 -15 6 39.75
    2 15 6 42.36
    3 -15 6 0.65
    -3 -15 -6 -0.1
    3 15 6 2.18
    4 -15 6 5.45
    -4 -15 -6 4
    -4 15 -6 7.92
    4 15 6 4.93
    5 -15 6 8.59
    -5 -15 -6 8.72
    5 15 6 5.9
    -5 15 -6 7.91
    4 -16 -6 1.6
    -4 -16 6 1.02
    -4 16 6 0.25
    -3 -16 6 14.37
    3 -16 -6 8.35
    -3 16 6 16.17
    -2 -16 6 0.45
    2 -16 -6 0.86
    2 -16 -6 -0.67
    -2 16 6 1.27
    1 -16 -6 34.49
    1 -16 -6 40.1
    -1 -16 6 35.16
    -1 16 6 40.23
    1 16 -6 34.26
    0 -16 -6 0.45
    0 -16 6 2.33
    0 -16 -6 1.13
    0 16 -6 0.08
    0 16 6 1.85
    1 -16 6 7.33
    -1 -16 -6 6.59
    1 16 6 6.51
    2 -16 6 -1.06
    -2 -16 -6 1.31
    2 16 6 -0.3
    3 -16 6 0.58
    -3 -16 -6 0.77
    3 16 6 -1.11
    4 -16 6 1.31
    -4 -16 -6 1.5
    4 16 6 1.97
    -2 -17 6 34.05
    2 -17 -6 30.71
    -2 17 6 37.31
    1 -17 -6 -0.03
    1 -17 -6 0.41
    -1 -17 6 -0.63
    1 17 -6 0.3
    -1 17 6 1.46
    0 -17 -6 22.23
    0 -17 6 22.72
    0 17 6 23.04
    0 17 -6 22.53
    -1 -17 -6 0.52
    1 -17 6 -0.58
    1 17 6 1.54
    -2 -17 -6 0.51
    2 -17 6 1.67
    2 17 6 0.46
    10 0 -7 -0.21
    9 0 -7 3.38
    -8 0 7 -0.46
    8 0 -7 -0.13
    7 0 -7 11.89
    -7 0 7 12.42
    6 0 -7 0.1
    6 0 -7 -0.31
    -6 0 7 0.13
    5 0 -7 9.52
    -5 0 7 6.43
    5 0 -7 7.3
    4 0 -7 -0.19
    4 0 -7 -0.1
    -4 0 7 -0.15
    -3 0 7 166.46
    3 0 -7 166.48
    3 0 -7 155.98
    3 0 -7 164.36
    -2 0 7 -0.24
    -2 0 7 -0.25
    2 0 -7 -0.01
    2 0 -7 -0.02
    2 0 -7 -0.13
    1 0 -7 3.9
    1 0 -7 3.21
    -1 0 7 3.67
    -1 0 7 2.94
    0 0 7 0.03
    0 0 -7 -0.18
    0 0 -7 0.03
    -1 0 -7 270.83
    1 0 7 266.82
    -1 0 -7 269.03
    -2 0 -7 -0.18
    -2 0 -7 0.03
    2 0 7 -0.19
    3 0 7 3.71
    -3 0 -7 5.38
    -3 0 -7 3.17
    -4 0 -7 -0.23
    4 0 7 0.15
    -4 0 -7 -0.23
    5 0 7 122.83
    -5 0 -7 131.91
    -5 0 -7 126.19
    -6 0 -7 -0.14
    6 0 7 -0.42
    7 0 7 118.17
    -7 0 -7 114.35
    -8 0 -7 -0.3
    8 0 7 -0.13
    -9 0 -7 70.36
    9 0 7 78.65
    -10 0 -7 -0.46
    10 0 7 0.94
    10 -1 -7 1.32
    10 1 -7 0.28
    9 -1 -7 4.21
    9 1 -7 6.05
    -8 -1 7 18.26
    8 -1 -7 21.72
    8 1 -7 23.38
    -7 -1 7 6.07
    7 -1 -7 4.23
    7 1 -7 6.5
    -7 1 7 4.14
    -6 -1 7 31.44
    6 -1 -7 38.19
    6 -1 -7 35.5
    6 1 -7 41.4
    -6 1 7 40.55
    -5 -1 7 0.62
    5 -1 -7 1.06
    5 -1 -7 0.42
    5 1 -7 0.47
    5 1 -7 1.88
    -5 1 7 1
    4 -1 -7 161.51
    4 -1 -7 161.09
    -4 -1 7 152.32
    4 1 -7 152.92
    4 1 -7 164.38
    -4 1 7 152.18
    3 -1 -7 9.75
    3 -1 -7 8.78
    -3 -1 7 8.17
    3 -1 -7 9.31
    3 1 -7 8.07
    3 1 -7 8.96
    -3 1 7 8.1
    2 -1 -7 477.69
    2 -1 -7 493.5
    -2 -1 7 487.42
    2 -1 -7 506.23
    -2 1 7 488.72
    2 1 -7 482.8
    -2 1 7 498.08
    -1 -1 7 52.78
    1 -1 -7 52.06
    1 -1 -7 52
    -1 -1 7 53.6
    1 1 -7 49.77
    1 1 -7 48.52
    -1 1 7 53.35
    0 -1 7 28.24
    0 -1 -7 29.53
    0 -1 7 27.17
    0 -1 -7 27.65
    0 1 -7 26.61
    0 1 7 29.5
    0 1 -7 25.07
    1 -1 7 65.57
    -1 -1 -7 56.98
    -1 -1 -7 65.26
    -1 1 -7 62.82
    1 1 7 60.1
    -1 1 -7 60.46
    2 -1 7 50.51
    -2 -1 -7 50.98
    -2 -1 -7 50.16
    -2 1 -7 51.7
    -2 1 -7 47.48
    2 1 7 50.75
    -3 -1 -7 0.39
    3 -1 7 0.1
    -3 -1 -7 0.19
    -3 1 -7 0.41
    -3 1 -7 0.67
    3 1 7 -0.28
    4 -1 7 12.35
    -4 -1 -7 12.26
    -4 -1 -7 11.26
    4 1 7 10.88
    -4 1 -7 12.65
    -4 1 -7 12.16
    -5 -1 -7 0.98
    5 -1 7 0.77
    -5 -1 -7 0.39
    5 1 7 0.32
    -5 1 -7 0.38
    -6 -1 -7 64.01
    6 -1 7 60.54
    6 1 7 52.36
    -6 1 -7 58.52
    -7 -1 -7 4.95
    7 -1 7 3.92
    7 1 7 3.33
    -7 1 -7 4.16
    8 -1 7 24
    -8 -1 -7 29.94
    -8 1 -7 21.72
    8 1 7 26.4
    -9 -1 -7 0.52
    9 -1 7 1.69
    9 1 7 -0.22
    -9 1 -7 -0.56
    -10 -1 -7 30.13
    10 -1 7 30.67
    10 1 7 29.38
    -10 1 -7 27.85
    10 -2 -7 4.54
    10 2 -7 4.46
    9 -2 -7 1.5
    9 2 -7 0.29
    -8 -2 7 7.02
    8 -2 -7 6
    8 2 -7 10.55
    7 -2 -7 78.4
    7 -2 -7 75.84
    -7 -2 7 62.16
    -7 2 7 79.02
    7 2 -7 80.93
    6 -2 -7 1.97
    -6 -2 7 1.97
    6 -2 -7 1.74
    6 2 -7 1.1
    -6 2 7 1.72
    5 -2 -7 99.34
    -5 -2 7 114.7
    5 -2 -7 109.75
    5 2 -7 102.39
    -5 2 7 104.99
    5 2 -7 113.13
    4 -2 -7 0.73
    4 -2 -7 1.37
    4 -2 -7 0.82
    -4 -2 7 1.92
    4 2 -7 0.63
    -4 2 7 0.71
    4 2 -7 1.25
    -3 -2 7 201.86
    3 -2 -7 202.59
    3 -2 -7 204.33
    3 -2 -7 188.84
    3 2 -7 203.05
    -3 2 7 197.3
    2 -2 -7 33.5
    -2 -2 7 40.19
    2 -2 -7 35.95
    2 -2 -7 37.47
    2 2 -7 37.05
    1 -2 -7 380.43
    -1 -2 7 394.78
    -1 -2 7 399.73
    1 -2 -7 407.36
    -1 2 7 384.14
    1 2 -7 373.93
    0 -2 7 121.3
    0 -2 7 117.54
    0 -2 -7 120.18
    0 -2 -7 123.24
    0 2 -7 114.3
    0 2 -7 114.11
    0 2 7 118.77
    1 -2 7 136.41
    1 -2 7 143.18
    -1 -2 -7 135.15
    -1 -2 -7 135.4
    -1 2 -7 137.33
    -1 2 -7 131.61
    1 2 7 129.72
    -2 -2 -7 52.86
    2 -2 7 55.76
    -2 -2 -7 55.15
    -2 2 -7 55.63
    -2 2 -7 52.2
    2 2 7 50.53
    3 -2 7 4.98
    -3 -2 -7 5.7
    -3 -2 -7 5.3
    -3 2 -7 5.28
    3 2 7 5.21
    -3 2 -7 6.28
    -4 -2 -7 2.82
    -4 -2 -7 3.81
    4 -2 7 3.19
    -4 2 -7 1.3
    4 2 7 3.4
    -4 2 -7 3.54
    -5 -2 -7 5.2
    -5 -2 -7 6.59
    5 -2 7 5.38
    5 2 7 6.35
    -5 2 -7 6.19
    6 -2 7 7.3
    -6 -2 -7 4.42
    6 2 7 9.47
    -6 2 -7 6.31
    -7 -2 -7 49.65
    7 -2 7 43.36
    -7 2 -7 44.78
    7 2 7 44.61
    8 -2 7 0.29
    -8 -2 -7 0.48
    -8 2 -7 1.71
    8 2 7 0.45
    9 -2 7 15.65
    -9 -2 -7 15.34
    -9 2 -7 12.48
    9 2 7 11.97
    10 -2 7 8.46
    -10 -2 -7 5.52
    10 2 7 5.42
    -10 2 -7 5.55
    10 -3 -7 2.22
    10 3 -7 1.63
    -9 -3 7 27.8
    9 -3 -7 21.09
    9 3 -7 20.13
    8 -3 -7 -0.59
    -8 -3 7 -0.5
    8 3 -7 -0.43
    7 -3 -7 6.67
    -7 -3 7 6.82
    7 -3 -7 6.95
    7 3 -7 11.61
    6 -3 -7 13.96
    6 -3 -7 15.49
    -6 -3 7 11.25
    -6 3 7 13.66
    6 3 -7 8.46
    -5 -3 7 7.42
    5 -3 -7 5.26
    5 -3 -7 5.58
    5 -3 -7 5.63
    -5 3 7 5.56
    5 3 -7 3.83
    5 3 -7 5.42
    -4 -3 7 40.05
    4 -3 -7 36.18
    4 -3 -7 40.93
    4 -3 -7 35.59
    4 3 -7 36.89
    4 3 -7 35.5
    -4 3 7 37.87
    3 -3 -7 11.1
    -3 -3 7 15.14
    3 -3 -7 10.98
    3 -3 -7 10.55
    3 3 -7 12.04
    2 -3 -7 18.96
    2 -3 -7 22.5
    -2 -3 7 19.75
    2 -3 -7 23.82
    2 3 -7 20.08
    1 -3 -7 24.49
    -1 -3 7 26.03
    1 -3 -7 27.39
    -1 -3 7 26.54
    1 -3 -7 23.68
    1 3 -7 28.09
    -1 3 7 26.51
    0 -3 -7 145.44
    0 -3 7 143.23
    0 -3 7 149.15
    0 -3 -7 150.83
    0 3 7 141.45
    0 3 -7 146.15
    -1 -3 -7 385.81
    1 -3 7 384.12
    -1 -3 -7 371.36
    1 -3 7 382.24
    -1 3 -7 375.68
    1 3 7 365.06
    -2 -3 -7 11.04
    2 -3 7 10.25
    2 -3 7 9.96
    -2 -3 -7 9.66
    -2 3 -7 10.49
    2 3 7 10.61
    3 -3 7 214.34
    -3 -3 -7 218.62
    3 -3 7 224.61
    -3 -3 -7 207.48
    3 3 7 216.61
    -3 3 -7 219.96
    -4 -3 -7 33.07
    -4 -3 -7 31.4
    4 -3 7 27.86
    -4 3 -7 25.75
    4 3 7 28.56
    -5 -3 -7 87.07
    -5 -3 -7 97
    5 -3 7 91.29
    5 3 7 94.27
    -5 3 -7 99.57
    6 -3 7 65.09
    -6 -3 -7 76.86
    -6 -3 -7 69.71
    -6 3 -7 73.65
    6 3 7 69.37
    7 -3 7 14.97
    -7 -3 -7 12.41
    7 3 7 10.3
    -7 3 -7 17.89
    -8 -3 -7 38.58
    8 -3 7 41.31
    -8 3 -7 52.62
    8 3 7 43.73
    9 -3 7 2.61
    -9 -3 -7 1.04
    -9 3 -7 0.48
    9 3 7 0.15
    10 -3 7 8.26
    10 3 7 8.06
    -10 3 -7 11.46
    10 -4 -7 33.94
    10 4 -7 41.7
    -10 4 7 41.03
    9 -4 -7 1.69
    -9 -4 7 1.17
    9 4 -7 0.64
    8 -4 -7 78.32
    -8 -4 7 75.91
    8 4 -7 73.45
    7 -4 -7 1.83
    7 -4 -7 1.7
    -7 -4 7 0.9
    7 4 -7 1.99
    6 -4 -7 16.21
    6 -4 -7 16.15
    -6 -4 7 13.11
    -6 4 7 19.82
    6 4 -7 16.01
    5 -4 -7 45.08
    5 -4 -7 45.4
    5 -4 -7 43.5
    -5 -4 7 34.38
    5 4 -7 48.64
    -5 4 7 41.72
    4 -4 -7 12.73
    4 -4 -7 17.15
    -4 -4 7 18.36
    4 -4 -7 17.99
    4 4 -7 15.64
    4 4 -7 19.4
    3 -4 -7 0.15
    3 -4 -7 0.48
    3 -4 -7 0.37
    -3 -4 7 0.6
    3 4 -7 0.44
    3 4 -7 0.71
    2 -4 -7 3.53
    2 -4 -7 3.6
    -2 -4 7 2.58
    2 -4 -7 1.1
    -2 -4 7 2.27
    2 4 -7 2.29
    2 4 -7 3.62
    -1 -4 7 71.72
    1 -4 -7 72.06
    1 -4 -7 69.39
    -1 -4 7 67.48
    1 -4 -7 64.87
    1 4 -7 65.66
    -1 4 7 65.49
    0 -4 -7 285.18
    0 -4 7 290.88
    0 -4 -7 272.21
    0 -4 7 280.7
    0 4 7 280.02
    0 4 -7 287.87
    -1 -4 -7 23.51
    1 -4 7 19.16
    1 -4 7 25.03
    -1 -4 -7 23.17
    -1 4 -7 27.04
    1 4 7 21.6
    -2 -4 -7 148.18
    2 -4 7 164.22
    2 -4 7 144.51
    -2 -4 -7 150.12
    2 4 7 142.38
    -2 4 -7 143.74
    3 -4 7 17.5
    -3 -4 -7 20.37
    -3 -4 -7 20.93
    3 -4 7 14.02
    -3 4 -7 18.43
    3 4 7 16.53
    -4 -4 -7 179.74
    -4 -4 -7 191.34
    4 -4 7 182.95
    4 4 7 178.76
    -4 4 -7 192.55
    -5 -4 -7 4.66
    5 -4 7 3.94
    -5 -4 -7 4.26
    5 4 7 2.76
    -5 4 -7 2.97
    6 -4 7 43.01
    -6 -4 -7 42.66
    -6 -4 -7 38.86
    -6 4 -7 45.44
    6 4 7 45.74
    7 -4 7 48.42
    -7 -4 -7 46.46
    -7 4 -7 52.79
    7 4 7 47.3
    8 -4 7 0.35
    8 4 7 0.19
    -8 4 -7 -0.28
    9 -4 7 3.02
    -9 4 -7 3.06
    9 4 7 7.06
    10 -4 7 2.21
    -10 4 -7 6.4
    10 4 7 3.54
    10 -5 -7 -0.4
    10 5 -7 -0.34
    -10 5 7 1.03
    -9 -5 7 81.36
    9 -5 -7 81.7
    -9 5 7 88.31
    9 5 -7 72.34
    8 -5 -7 0.12
    8 -5 -7 1.23
    -8 -5 7 0.34
    8 5 -7 -0.42
    7 -5 -7 46.44
    7 -5 -7 52.51
    -7 -5 7 40.88
    7 5 -7 47.21
    6 -5 -7 1
    6 -5 -7 0.23
    6 -5 -7 0.31
    -6 -5 7 0.92
    6 5 -7 0.08
    -6 5 7 -0.01
    -5 -5 7 56.01
    5 -5 -7 81.15
    5 -5 -7 75.56
    5 -5 -7 85.48
    -5 5 7 82.76
    5 5 -7 75.19
    4 -5 -7 1.13
    4 -5 -7 1.09
    -4 -5 7 0.57
    4 -5 -7 1.19
    4 5 -7 0.86
    4 5 -7 1.37
    -3 -5 7 11.05
    3 -5 -7 12.57
    3 -5 -7 11.1
    3 -5 -7 12.25
    3 5 -7 10.57
    3 5 -7 13.51
    -2 -5 7 1.82
    2 -5 -7 0.29
    -2 -5 7 0.67
    2 -5 -7 0.67
    2 -5 -7 0.51
    2 5 -7 0.5
    2 5 -7 0.57
    1 -5 -7 80.09
    -1 -5 7 80.32
    1 -5 -7 81.65
    1 -5 -7 93.06
    -1 -5 7 91.37
    1 5 -7 83.62
    -1 5 7 88.18
    0 -5 7 12.32
    0 -5 7 11.84
    0 -5 -7 11.09
    0 -5 -7 11.55
    0 5 7 10.85
    0 5 -7 11.81
    1 -5 7 58.5
    -1 -5 -7 59.94
    1 -5 7 49.15
    -1 5 -7 53.12
    1 5 7 57.86
    -2 -5 -7 10.21
    -2 -5 -7 11.19
    2 -5 7 8.9
    2 -5 7 10.7
    -2 5 -7 8.65
    2 5 7 11.64
    3 -5 7 95.33
    3 -5 7 85.38
    -3 -5 -7 90.72
    -3 -5 -7 94.89
    -3 5 -7 88.26
    3 5 7 80.62
    -4 -5 -7 0.23
    4 -5 7 -0.04
    -4 -5 -7 0.21
    -4 5 -7 0.07
    4 5 7 0.53
    -5 -5 -7 33.15
    -5 -5 -7 33.84
    5 -5 7 32.09
    -5 5 -7 35.56
    5 5 7 35.76
    -6 -5 -7 1.06
    6 -5 7 1.22
    -6 -5 -7 1
    6 5 7 0.67
    -6 5 -7 1.29
    7 -5 7 0.48
    -7 -5 -7 0.02
    7 5 7 -0.5
    -7 5 -7 -0.06
    8 -5 7 -0.34
    8 5 7 -0.19
    -8 5 -7 1.93
    9 -5 7 0.43
    9 5 7 1.88
    -9 5 -7 1.89
    9 -6 -7 -0.2
    -9 -6 7 0.25
    -9 6 7 2.08
    9 6 -7 -0.51
    8 -6 -7 67.96
    8 -6 -7 65.69
    -8 -6 7 72.75
    8 6 -7 64.05
    -8 6 7 77.28
    -7 -6 7 -0.02
    7 -6 -7 0.18
    7 -6 -7 0.39
    7 6 -7 1.66
    6 -6 -7 16.24
    6 -6 -7 15.58
    6 -6 -7 12.74
    -6 -6 7 12.36
    6 6 -7 13.03
    5 -6 -7 5.33
    -5 -6 7 2.64
    5 -6 -7 3.88
    5 -6 -7 3.97
    5 6 -7 1.45
    -5 6 7 4.15
    4 -6 -7 7.84
    4 -6 -7 5.49
    4 -6 -7 4.65
    -4 -6 7 5.86
    4 6 -7 7.57
    4 6 -7 9.36
    3 -6 -7 5.35
    -3 -6 7 5.01
    3 -6 -7 4.9
    3 -6 -7 6.34
    3 6 -7 7.55
    3 6 -7 5.27
    -2 -6 7 39.81
    2 -6 -7 56.31
    2 -6 -7 47.54
    -2 -6 7 49.49
    2 -6 -7 50.37
    2 6 -7 50.88
    2 6 -7 54.01
    -1 -6 7 10.33
    1 -6 -7 12.41
    -1 -6 7 13.21
    1 -6 -7 12.52
    1 -6 -7 15.39
    -1 6 7 10.78
    1 6 -7 13.63
    0 -6 7 136.01
    0 -6 -7 144.86
    0 -6 7 106.66
    0 -6 -7 139.43
    0 6 -7 137.55
    0 6 7 141.27
    1 -6 7 0.13
    1 -6 7 -0.44
    -1 -6 -7 -0.16
    1 6 7 -0.21
    -1 6 -7 0.31
    2 -6 7 83.65
    -2 -6 -7 77.17
    2 -6 7 76.94
    2 6 7 75.91
    -2 6 -7 82.36
    -3 -6 -7 1.63
    -3 -6 -7 1.85
    3 -6 7 1.89
    3 -6 7 1.86
    3 6 7 1.85
    -3 6 -7 1.4
    -4 -6 -7 113.54
    4 -6 7 111.53
    -4 6 -7 122.51
    -5 -6 -7 3.34
    5 -6 7 1.49
    5 6 7 3.63
    -5 6 -7 1.62
    6 -6 7 59.63
    -6 -6 -7 56.24
    6 6 7 56.3
    -6 6 -7 62.73
    -7 -6 -7 11.7
    7 -6 7 8.95
    7 6 7 9.16
    -7 6 -7 10.18
    8 -6 7 2.72
    8 6 7 2.03
    -8 6 -7 0.99
    9 -6 7 5.87
    9 6 7 5.6
    -9 6 -7 5.4
    9 -7 -7 20.04
    -9 -7 7 18.46
    9 7 -7 15.54
    -9 7 7 11.87
    8 -7 -7 0.13
    -8 -7 7 0.22
    8 -7 -7 0.12
    8 7 -7 -0.02
    -8 7 7 -0.23
    7 -7 -7 18.68
    7 -7 -7 16.72
    -7 -7 7 22.59
    -7 7 7 16.09
    7 7 -7 12.58
    6 -7 -7 0.65
    -6 -7 7 2.18
    6 -7 -7 2.02
    6 7 -7 0.8
    -6 7 7 1.29
    5 -7 -7 1.78
    5 -7 -7 1.04
    5 -7 -7 0.47
    -5 -7 7 1.74
    5 7 -7 0.33
    4 -7 -7 10.84
    -4 -7 7 5.89
    4 -7 -7 10.74
    4 -7 -7 14
    4 7 -7 12.03
    3 -7 -7 10.48
    -3 -7 7 10.38
    3 -7 -7 9.4
    3 -7 -7 12.35
    3 7 -7 10.99
    3 7 -7 9.33
    -2 -7 7 1.36
    2 -7 -7 2.1
    2 -7 -7 2.28
    -2 -7 7 1.83
    2 -7 -7 0.58
    2 7 -7 1.32
    2 7 -7 1.97
    1 -7 -7 125.89
    1 -7 -7 135.12
    1 -7 -7 123.99
    -1 -7 7 122.89
    1 7 -7 123.67
    -1 7 7 134.98
    -1 7 7 125.49
    0 -7 7 29.3
    0 -7 -7 28.26
    0 -7 -7 31.3
    0 -7 7 29.76
    0 7 -7 28.04
    0 7 7 30.45
    1 -7 7 66.34
    1 -7 7 63.11
    -1 -7 -7 64.18
    -1 7 -7 64.24
    1 7 7 62.97
    -2 -7 -7 2.35
    2 -7 7 4.19
    2 -7 7 2.99
    2 7 7 3.56
    -2 7 -7 1.86
    3 -7 7 81.64
    -3 -7 -7 89.64
    -3 7 -7 87.78
    3 7 7 78.71
    4 -7 7 6.65
    -4 -7 -7 9.7
    -4 7 -7 6.44
    4 7 7 9.75
    5 -7 7 60.71
    -5 -7 -7 55.12
    5 7 7 56.09
    -5 7 -7 61.72
    6 -7 7 12.04
    -6 -7 -7 14.26
    6 7 7 19.23
    -6 7 -7 14.63
    7 -7 7 11.97
    -7 -7 -7 10.35
    7 7 7 8.94
    -7 7 -7 11.72
    8 -7 7 9.89
    -8 7 -7 8.64
    8 7 7 6.59
    9 -7 7 0.15
    -9 7 -7 1.15
    9 7 7 0.54
    9 -8 -7 7.67
    -9 -8 7 10.97
    -9 8 7 9.17
    8 -8 -7 42.11
    8 -8 -7 45.11
    -8 -8 7 31.73
    8 8 -7 34.13
    -8 8 7 26.9
    -7 -8 7 26.59
    7 -8 -7 28.64
    7 -8 -7 27.48
    7 8 -7 27.54
    -7 8 7 29.11
    6 -8 -7 8.12
    6 -8 -7 8.56
    -6 -8 7 11.02
    -6 8 7 8.28
    6 8 -7 9.45
    5 -8 -7 40.21
    5 -8 -7 36.07
    5 -8 -7 45.65
    -5 -8 7 48.57
    5 8 -7 39.91
    -5 8 7 43.9
    4 -8 -7 1.22
    4 -8 -7 0.84
    4 -8 -7 0.76
    -4 -8 7 0.31
    4 8 -7 0.67
    -4 8 7 0.09
    3 -8 -7 41.36
    3 -8 -7 38.81
    3 -8 -7 39.18
    -3 -8 7 43.59
    -3 8 7 40.69
    3 8 -7 34.88
    3 8 -7 33.61
    -2 -8 7 -0.05
    2 -8 -7 0.02
    2 -8 -7 0.05
    -2 -8 7 -0.01
    2 -8 -7 0.14
    2 8 -7 0.47
    2 8 -7 0.29
    -2 8 7 0.46
    -2 8 7 0.41
    1 -8 -7 131.79
    1 -8 -7 131.78
    1 -8 -7 126.14
    -1 -8 7 134.32
    -1 -8 7 125.35
    1 8 -7 124.35
    -1 8 7 131.02
    0 -8 -7 6.16
    0 -8 7 6.95
    0 -8 7 6.59
    0 -8 -7 5.26
    0 8 -7 7.56
    0 8 7 4.63
    1 -8 7 47.93
    -1 -8 -7 43.26
    1 -8 7 46.32
    -1 8 -7 48.29
    1 8 7 40.99
    2 -8 7 72.72
    -2 -8 -7 72.59
    2 -8 7 68.08
    2 8 7 73.26
    -2 8 -7 82.9
    -3 -8 -7 2.64
    3 -8 7 2.2
    3 8 7 2.67
    -3 8 -7 2.19
    -4 -8 -7 6.74
    4 -8 7 2.91
    -4 8 -7 3.54
    4 8 7 6.68
    5 -8 7 2.07
    -5 -8 -7 1.04
    5 8 7 2.37
    -5 8 -7 2.06
    -6 -8 -7 12.81
    6 -8 7 15.78
    6 8 7 16.3
    -6 8 -7 17.36
    7 -8 7 13.05
    -7 -8 -7 13.38
    7 8 7 20.93
    -7 8 -7 13.59
    -8 -8 -7 3.27
    8 -8 7 1.5
    8 8 7 0.37
    -8 8 -7 6.34
    9 -8 7 0.28
    9 8 7 -0.37
    -9 8 -7 0.64
    -9 -9 7 17.11
    9 -9 -7 23.48
    -9 9 7 14.87
    8 -9 -7 9.22
    8 -9 -7 9.6
    -8 -9 7 8.23
    -8 9 7 9.34
    7 -9 -7 26.51
    7 -9 -7 32.56
    -7 -9 7 24.37
    7 9 -7 31.94
    -7 9 7 21.41
    6 -9 -7 10.13
    -6 -9 7 11.83
    6 -9 -7 11.7
    -6 9 7 9.84
    6 9 -7 7.55
    5 -9 -7 8.46
    -5 -9 7 10.89
    5 -9 -7 6.5
    5 -9 -7 9.96
    5 9 -7 9.29
    -5 9 7 8.56
    4 -9 -7 47.94
    4 -9 -7 46.22
    4 -9 -7 49.75
    -4 -9 7 60.92
    -4 9 7 44.44
    4 9 -7 51.74
    -3 -9 7 17.64
    3 -9 -7 14.5
    3 -9 -7 12.67
    3 -9 -7 13.46
    3 9 -7 13.94
    3 9 -7 14.97
    -3 9 7 15.16
    2 -9 -7 72.64
    -2 -9 7 73.85
    -2 -9 7 73.13
    2 -9 -7 73.27
    2 -9 -7 67.63
    2 9 -7 74.38
    2 9 -7 69.93
    -2 9 7 71.9
    -1 -9 7 6.49
    -1 -9 7 5.15
    1 -9 -7 5.4
    1 -9 -7 5.73
    1 9 -7 6.65
    -1 9 7 8.81
    0 -9 -7 13.71
    0 -9 -7 15.94
    0 -9 7 15.54
    0 -9 7 17.45
    0 9 -7 14.67
    0 9 7 14.45
    1 -9 7 55.73
    -1 -9 -7 47.83
    1 -9 7 56.01
    -1 9 -7 53.61
    1 9 7 57.32
    2 -9 7 5.16
    -2 -9 -7 5.8
    2 -9 7 6.41
    -2 9 -7 4.92
    2 9 7 3.53
    -3 -9 -7 47.59
    3 -9 7 51.52
    -3 9 -7 46.42
    3 9 7 47.51
    4 -9 7 10.08
    -4 -9 -7 8.91
    4 9 7 11.35
    -4 9 -7 12.56
    -5 -9 -7 10.27
    5 -9 7 8.74
    -5 9 -7 9.67
    5 9 7 8.81
    6 -9 7 72.07
    -6 -9 -7 66.81
    -6 9 -7 72.3
    6 9 7 69.76
    7 -9 7 6.33
    -7 -9 -7 7.99
    7 9 7 8.91
    -7 9 -7 4.77
    -8 -9 -7 19.4
    8 -9 7 18.73
    -8 9 -7 21.63
    8 9 7 16.73
    8 -10 -7 -0.27
    -8 -10 7 0.88
    8 -10 -7 0.24
    -8 10 7 2.51
    7 -10 -7 11.49
    7 -10 -7 5.56
    -7 -10 7 8.09
    -7 10 7 8.48
    6 -10 -7 1.16
    -6 -10 7 0.9
    6 -10 -7 1.18
    -6 10 7 0.6
    -5 -10 7 3.69
    5 -10 -7 5.5
    5 -10 -7 2.99
    5 10 -7 3.41
    -5 10 7 4.03
    4 -10 -7 4.41
    4 -10 -7 2.76
    4 -10 -7 1.41
    -4 -10 7 2.08
    4 10 -7 0.79
    -4 10 7 2.96
    3 -10 -7 75.38
    3 -10 -7 71.02
    3 -10 -7 73.25
    -3 -10 7 76.35
    3 10 -7 63.47
    3 10 -7 73.77
    2 -10 -7 2.99
    -2 -10 7 3.01
    2 -10 -7 3.89
    -2 -10 7 4.1
    2 10 -7 4.48
    -2 10 7 2.79
    2 10 -7 3.99
    1 -10 -7 23.36
    1 -10 -7 23.58
    -1 -10 7 23.5
    -1 -10 7 22.33
    -1 10 7 18.18
    1 10 -7 20.42
    0 -10 -7 8
    0 -10 -7 6.16
    0 -10 7 7.31
    0 -10 7 7.05
    0 10 7 6.15
    0 10 -7 9.57
    -1 -10 -7 1.65
    1 -10 7 0.3
    1 -10 7 1.24
    1 10 7 1.71
    -1 10 -7 1.38
    2 -10 7 38.17
    -2 -10 -7 45.88
    -2 10 -7 44.31
    2 10 7 37.66
    -3 -10 -7 1.2
    3 -10 7 3.35
    3 10 7 4.21
    -3 10 -7 4.6
    4 -10 7 5.65
    -4 -10 -7 4.92
    -4 10 -7 4.31
    4 10 7 5.9
    -5 -10 -7 80.54
    5 -10 7 84.04
    5 10 7 87.38
    -5 10 -7 78.18
    6 -10 7 7.75
    -6 -10 -7 9.18
    -6 10 -7 4.55
    6 10 7 3.02
    7 -10 7 75.64
    -7 -10 -7 75.69
    7 10 7 68.76
    -7 10 -7 74.82
    -8 -10 -7 0.39
    8 -10 7 -0.03
    -8 10 -7 -0.59
    8 10 7 -0.42
    8 -11 -7 17.36
    8 -11 -7 17.24
    -8 -11 7 17.31
    -8 11 7 16.71
    -7 -11 7 2.06
    7 -11 -7 2.79
    7 -11 -7 3.18
    -7 11 7 4.82
    6 -11 -7 43.01
    6 -11 -7 45.03
    -6 -11 7 43.33
    -6 11 7 39.78
    5 -11 -7 -0.08
    5 -11 -7 -0.57
    -5 -11 7 0.08
    4 -11 -7 115
    4 -11 -7 129.28
    -4 -11 7 123.72
    4 11 -7 120.44
    -3 -11 7 0.38
    3 -11 -7 0.07
    3 -11 -7 0.02
    3 11 -7 0.41
    -2 -11 7 258.02
    2 -11 -7 237.23
    -2 -11 7 231.31
    2 -11 -7 252.56
    -2 11 7 260.61
    2 11 -7 242.54
    2 11 -7 243.96
    1 -11 -7 6.32
    -1 -11 7 5.19
    1 -11 -7 5.37
    -1 -11 7 5.47
    1 11 -7 7.03
    -1 11 7 5.56
    0 -11 7 25.35
    0 -11 -7 31.74
    0 -11 -7 32.76
    0 -11 7 28.37
    0 11 -7 26.66
    0 11 7 29.02
    -1 -11 -7 0.23
    1 -11 7 0.62
    1 -11 7 0.52
    -1 11 -7 0.39
    1 11 7 1.82
    2 -11 7 20.93
    -2 -11 -7 25.19
    2 11 7 17.72
    -2 11 -7 19.93
    3 -11 7 2.41
    -3 -11 -7 2.48
    3 11 7 3.01
    -3 11 -7 1.82
    4 -11 7 1.72
    -4 -11 -7 1.97
    -4 11 -7 0.94
    4 11 7 2.25
    5 -11 7 0.28
    -5 -11 -7 0.18
    5 11 7 -0.23
    -5 11 -7 -0.27
    -6 -11 -7 19.1
    6 -11 7 15.75
    6 11 7 20.82
    -6 11 -7 15.81
    7 -11 7 0.93
    -7 -11 -7 -0.15
    7 11 7 0.7
    -7 11 -7 1.02
    -8 -11 -7 24.23
    8 -11 7 18.94
    8 11 7 22.33
    -8 11 -7 21.15
    7 -12 -7 27.56
    -7 -12 7 38.29
    -6 -12 7 3.08
    6 -12 -7 1.76
    5 -12 -7 39.26
    -5 -12 7 38.33
    4 -12 -7 0.59
    4 -12 -7 0.14
    -4 -12 7 0.85
    3 -12 -7 79.82
    -3 -12 7 84.72
    3 -12 -7 89.75
    -2 -12 7 3.84
    2 -12 -7 2.47
    2 -12 -7 0.92
    -2 12 7 2.5
    2 12 -7 2.17
    2 12 -7 2.26
    -1 -12 7 62.34
    -1 -12 7 64.47
    1 -12 -7 71.3
    1 -12 -7 63.43
    1 12 -7 53.73
    -1 12 7 66.35
    1 12 -7 61.94
    0 -12 -7 18.46
    0 -12 7 15.19
    0 -12 -7 22.72
    0 -12 7 19.16
    0 12 7 15.45
    0 12 -7 20.25
    -1 -12 -7 9.59
    1 -12 7 7.92
    1 -12 7 9.8
    1 12 7 9.56
    -1 12 -7 11.4
    2 -12 7 15.03
    -2 -12 -7 14.26
    2 12 7 16.52
    -2 12 -7 9.76
    -3 -12 -7 0.03
    3 -12 7 0.77
    3 12 7 1.59
    -3 12 -7 0.58
    4 -12 7 0.37
    -4 -12 -7 0.24
    4 12 7 0.99
    -4 12 -7 0.18
    -5 -12 -7 9.73
    5 -12 7 9.83
    5 12 7 9.18
    -5 12 -7 9.81
    6 -12 7 4.6
    -6 -12 -7 1.08
    -6 12 -7 4.67
    6 12 7 5.28
    7 -12 7 16.21
    -7 -12 -7 12.53
    7 12 7 5.56
    -7 12 -7 14.91
    -7 -13 7 5.55
    7 -13 -7 2.23
    6 -13 -7 6.79
    -6 -13 7 6.12
    5 -13 -7 0.05
    -5 -13 7 0.31
    -4 -13 7 8.54
    4 -13 -7 14.38
    3 -13 -7 0.12
    -3 -13 7 -0.14
    3 -13 -7 0.7
    -3 13 7 0.09
    2 -13 -7 12.34
    2 -13 -7 11.84
    -2 -13 7 11.07
    -2 13 7 9.91
    2 13 -7 10.57
    -1 -13 7 16.21
    1 -13 -7 16.62
    -1 -13 7 13.93
    1 -13 -7 16.65
    1 13 -7 16.62
    -1 13 7 16.11
    0 -13 -7 0.8
    0 -13 7 0.85
    0 -13 -7 1.04
    0 -13 7 1.33
    0 13 7 1.75
    0 13 -7 1.46
    1 -13 7 57
    -1 -13 -7 52.63
    -1 13 -7 47.55
    1 13 7 51.28
    2 -13 7 0.79
    -2 -13 -7 2.49
    2 13 7 -0.14
    -2 13 -7 1.47
    3 -13 7 36.69
    -3 -13 -7 34.39
    -3 13 -7 36.92
    3 13 7 38.14
    -4 -13 -7 7.86
    4 -13 7 11.61
    4 13 7 8.32
    -4 13 -7 12.94
    -5 -13 -7 18.55
    5 -13 7 30.4
    -5 13 -7 19.85
    5 13 7 26.33
    -6 -13 -7 31.98
    6 -13 7 29.13
    -6 13 -7 32.2
    6 13 7 31.87
    6 -14 -7 3.33
    -6 -14 7 4.6
    -5 -14 7 36.34
    5 -14 -7 25.98
    4 -14 -7 2.59
    -4 -14 7 1.92
    3 -14 -7 14.35
    -3 -14 7 10.37
    3 -14 -7 13.91
    -3 14 7 14.4
    2 -14 -7 0
    2 -14 -7 0.58
    -2 -14 7 -0.08
    -2 14 7 1.26
    1 -14 -7 22.74
    -1 -14 7 15.41
    1 -14 -7 14.12
    -1 -14 7 17.98
    1 14 -7 14.64
    -1 14 7 16.39
    0 -14 -7 23.86
    0 -14 -7 20.54
    0 -14 7 21.97
    0 -14 7 23.95
    0 14 7 31.89
    -1 -14 -7 4.6
    1 -14 7 4.94
    1 14 7 7.12
    2 -14 7 33.21
    -2 -14 -7 35.83
    -2 14 -7 36.34
    2 14 7 33.2
    3 -14 7 0.57
    -3 -14 -7 0.75
    3 14 7 -0.73
    -3 14 -7 -0.1
    4 -14 7 17.78
    -4 -14 -7 16.7
    4 14 7 14.92
    -4 14 -7 16.64
    5 -14 7 5.48
    -5 -14 -7 1.32
    5 14 7 5.6
    -5 14 -7 2.87
    6 -14 7 9.5
    -6 -14 -7 5.81
    6 14 7 10.38
    -6 14 -7 6.32
    -5 -15 7 4.39
    5 -15 -7 3.49
    -4 -15 7 12.26
    4 -15 -7 5.96
    -4 15 7 13.41
    3 -15 -7 0.81
    -3 -15 7 2.26
    -3 15 7 1.76
    2 -15 -7 8.17
    2 -15 -7 9.66
    -2 -15 7 6.98
    -2 15 7 8.38
    -1 -15 7 9.98
    1 -15 -7 15.32
    1 -15 -7 8.58
    -1 15 7 8.61
    1 15 -7 7.88
    0 -15 -7 13.11
    0 -15 -7 17.79
    0 -15 7 16.1
    0 -15 7 17.85
    0 15 7 11.22
    -1 -15 -7 17.6
    1 -15 7 22.13
    1 15 7 13.07
    2 -15 7 0.9
    -2 -15 -7 0.73
    2 15 7 1.75
    -3 -15 -7 26.16
    3 -15 7 21.39
    3 15 7 23
    -3 15 -7 21.23
    4 -15 7 -0.2
    -4 -15 -7 0.6
    -4 15 -7 1.48
    4 15 7 0.99
    5 -15 7 15.3
    -5 -15 -7 15.07
    -5 15 -7 14.38
    5 15 7 13.63
    -4 -16 7 0.07
    4 -16 -7 -1.13
    -4 16 7 -0.05
    3 -16 -7 0.96
    -3 -16 7 0.8
    -3 16 7 0.31
    -2 -16 7 14.22
    2 -16 -7 11.5
    2 -16 -7 10.26
    -2 16 7 14.87
    -1 -16 7 5.7
    1 -16 -7 2.21
    1 -16 -7 1.82
    -1 16 7 1.78
    1 16 -7 1.92
    0 -16 -7 42.67
    0 -16 7 48.19
    0 16 7 40.18
    0 16 -7 43.94
    -1 -16 -7 1.45
    1 -16 7 2.47
    1 16 7 1.04
    -2 -16 -7 39.07
    2 -16 7 37.21
    2 16 7 44.11
    -3 -16 -7 -0.04
    3 -16 7 0.46
    3 16 7 -0.21
    -4 -16 -7 40.89
    4 -16 7 44.35
    4 16 7 46.36
    -2 -17 7 0.02
    2 -17 -7 -0.67
    -2 17 7 0.35
    1 -17 -7 27.07
    1 -17 -7 23.45
    -1 -17 7 29.3
    -1 17 7 28.15
    0 -17 -7 1.74
    0 17 7 1.47
    0 17 -7 0.03
    -1 -17 -7 28.05
    1 -17 7 37.04
    1 17 7 28.83
    2 -17 7 -0.22
    -2 -17 -7 0.62
    2 17 7 0.78
    10 0 -8 28.43
    9 0 -8 0.63
    8 0 -8 13.39
    -8 0 8 11.45
    7 0 -8 0.34
    -7 0 8 -0.6
    6 0 -8 10.2
    -6 0 8 10.07
    5 0 -8 -0.31
    -5 0 8 0.33
    5 0 -8 0.16
    4 0 -8 60.14
    4 0 -8 64.57
    -4 0 8 60.75
    3 0 -8 -0.13
    -3 0 8 0.8
    3 0 -8 -0.04
    3 0 -8 -0.21
    -2 0 8 263.71
    -2 0 8 260.51
    2 0 -8 255.58
    2 0 -8 245.48
    -1 0 8 -0.15
    -1 0 8 -0.08
    1 0 -8 -0.5
    1 0 -8 0.14
    0 0 -8 361.42
    0 0 -8 336.17
    0 0 8 341.78
    1 0 8 0.18
    -1 0 -8 -0.06
    -1 0 -8 0.11
    -2 0 -8 393.82
    -2 0 -8 381.3
    2 0 8 386.95
    -3 0 -8 0.14
    -3 0 -8 -0.1
    3 0 8 0.01
    -4 0 -8 139.16
    -4 0 -8 140.44
    4 0 8 136.44
    5 0 8 -0.04
    -5 0 -8 -0.37
    6 0 8 2.89
    -6 0 -8 3.69
    7 0 8 0.04
    -7 0 -8 0.7
    8 0 8 17.31
    -8 0 -8 16.44
    9 0 8 1.17
    -9 0 -8 0.81
    10 0 8 12
    -10 0 -8 14.63
    10 -1 -8 1.32
    10 1 -8 0.1
    9 -1 -8 24.01
    9 1 -8 29.75
    -8 -1 8 -0.32
    8 -1 -8 3.19
    8 1 -8 1.18
    7 -1 -8 11.28
    -7 -1 8 13.03
    7 1 -8 12.52
    -7 1 8 11.77
    -6 -1 8 1.56
    6 -1 -8 2.99
    6 -1 -8 2.75
    -6 1 8 1.06
    6 1 -8 2.11
    5 -1 -8 20.74
    -5 -1 8 20.21
    5 -1 -8 23.07
    5 1 -8 19.85
    -5 1 8 21.86
    5 1 -8 19.9
    -4 -1 8 3.31
    4 -1 -8 3.83
    4 -1 -8 3.6
    4 -1 -8 3.74
    -4 1 8 3.06
    4 1 -8 3
    4 1 -8 2.73
    -3 -1 8 80.82
    3 -1 -8 79.49
    3 -1 -8 82.16
    3 -1 -8 80.84
    3 1 -8 85.63
    -3 1 8 82.17
    2 -1 -8 67.48
    2 -1 -8 71.4
    2 -1 -8 64.88
    -2 -1 8 61.8
    2 1 -8 61.27
    -2 1 8 70.13
    2 1 -8 64.88
    -2 1 8 65.6
    1 -1 -8 123.54
    -1 -1 8 123.18
    1 -1 -8 113.15
    -1 -1 8 117.09
    -1 1 8 118.74
    1 1 -8 115.59
    1 1 -8 113.98
    0 -1 8 23.04
    0 -1 8 25.29
    0 -1 -8 26.58
    0 -1 -8 25.53
    0 1 8 26.93
    0 1 -8 26.29
    0 1 -8 26.72
    -1 -1 -8 149.16
    -1 -1 -8 152.98
    1 -1 8 148.03
    1 1 8 144.71
    -1 1 -8 160.81
    -1 1 -8 155.16
    -2 -1 -8 4.22
    2 -1 8 2.77
    -2 -1 -8 4.84
    -2 1 -8 4.63
    -2 1 -8 4.69
    2 1 8 3.82
    3 -1 8 211.53
    -3 -1 -8 207.19
    -3 -1 -8 211.01
    -3 1 -8 203.44
    -3 1 -8 188.72
    3 1 8 212.91
    -4 -1 -8 1.08
    4 -1 8 0.94
    -4 -1 -8 0.7
    4 1 8 0.25
    -4 1 -8 0.55
    -4 1 -8 0.84
    -5 -1 -8 -0.05
    -5 -1 -8 0.28
    5 -1 8 0.13
    -5 1 -8 0.5
    5 1 8 0.11
    6 -1 8 2.52
    -6 -1 -8 2.31
    -6 1 -8 2.59
    6 1 8 2.45
    7 -1 8 0.41
    -7 -1 -8 -0.02
    -7 1 -8 -0.13
    7 1 8 -0.05
    -8 -1 -8 0.14
    8 -1 8 0.2
    -8 1 -8 0.34
    8 1 8 -0.1
    9 -1 8 11.17
    -9 -1 -8 9.35
    9 1 8 7.79
    -9 1 -8 12.67
    10 -1 8 0.62
    -10 -1 -8 1.44
    10 1 8 1.23
    -10 1 -8 0.62
    10 -2 -8 45.68
    10 2 -8 41.1
    9 -2 -8 0.21
    9 2 -8 1.37
    8 -2 -8 27.9
    -8 -2 8 25.53
    8 2 -8 33.76
    -7 -2 8 36.97
    7 -2 -8 37.13
    -7 2 8 33.21
    7 2 -8 34.33
    6 -2 -8 39.98
    6 -2 -8 39.8
    -6 -2 8 39.38
    -6 2 8 38.82
    6 2 -8 37.58
    -5 -2 8 69.42
    5 -2 -8 73.57
    5 -2 -8 66.61
    5 2 -8 70.04
    -5 2 8 76.71
    4 -2 -8 0.2
    4 -2 -8 0.32
    4 -2 -8 0.59
    -4 -2 8 -0.02
    -4 2 8 0.63
    4 2 -8 -0.04
    4 2 -8 0.13
    -3 -2 8 83.7
    3 -2 -8 85.96
    3 -2 -8 79.94
    3 -2 -8 81.86
    -3 2 8 80.53
    3 2 -8 79.07
    2 -2 -8 9.75
    2 -2 -8 8.14
    -2 -2 8 8.65
    2 -2 -8 8.59
    2 2 -8 8.57
    -2 2 8 9
    -1 -2 8 85.28
    -1 -2 8 94.87
    1 -2 -8 92.09
    1 -2 -8 94.05
    1 2 -8 86.97
    -1 2 8 94.28
    0 -2 -8 119.02
    0 -2 -8 113.26
    0 -2 8 116.01
    0 -2 8 115.26
    0 2 8 112.63
    0 2 -8 114.38
    0 2 -8 114
    -1 -2 -8 12.92
    1 -2 8 12.79
    1 -2 8 13.59
    -1 -2 -8 13.19
    1 2 8 12.27
    -1 2 -8 13.58
    -1 2 -8 10.47
    -2 -2 -8 64.39
    2 -2 8 66.39
    -2 -2 -8 63.48
    -2 2 -8 66.57
    2 2 8 61.76
    -2 2 -8 58.52
    -3 -2 -8 0.7
    3 -2 8 0.71
    -3 -2 -8 -0.16
    -3 2 -8 0.72
    -3 2 -8 0.35
    3 2 8 0.27
    4 -2 8 51.7
    -4 -2 -8 57.48
    -4 -2 -8 59.29
    -4 2 -8 68.4
    4 2 8 54.89
    -5 -2 -8 18.05
    5 -2 8 22.16
    -5 -2 -8 16.51
    -5 2 -8 21.36
    5 2 8 19.49
    6 -2 8 0.12
    -6 -2 -8 -0.34
    -6 2 -8 0.19
    6 2 8 0.33
    -7 -2 -8 24.6
    7 -2 8 24.03
    7 2 8 25.6
    -7 2 -8 22.33
    8 -2 8 4.15
    -8 -2 -8 4.63
    8 2 8 3.19
    -8 2 -8 6.75
    9 -2 8 7.05
    -9 -2 -8 6.77
    9 2 8 7.08
    -9 2 -8 4.19
    10 -2 8 16.06
    -10 2 -8 21.81
    10 2 8 18.81
    10 -3 -8 2.78
    10 3 -8 2.01
    9 -3 -8 10.73
    -9 -3 8 7.54
    9 3 -8 12.9
    8 -3 -8 3.04
    -8 -3 8 0.57
    8 3 -8 5.26
    -7 -3 8 6.89
    7 -3 -8 8.46
    -7 3 8 8.15
    7 3 -8 8.5
    -6 -3 8 41.66
    6 -3 -8 49.54
    6 -3 -8 48.93
    -6 3 8 49.68
    6 3 -8 52.16
    5 -3 -8 -0.33
    5 -3 -8 -0.16
    5 -3 -8 -0.58
    -5 -3 8 -0.38
    -5 3 8 0.21
    5 3 -8 0.12
    4 -3 -8 33.69
    4 -3 -8 31.48
    4 -3 -8 36.23
    -4 -3 8 32.89
    4 3 -8 30.05
    -4 3 8 36.55
    4 3 -8 36.11
    -3 -3 8 6.05
    3 -3 -8 9.46
    3 -3 -8 6.44
    3 -3 -8 8.04
    3 3 -8 8.81
    2 -3 -8 35.95
    2 -3 -8 33.27
    2 -3 -8 35.14
    -2 -3 8 35.54
    -2 3 8 36.65
    2 3 -8 35.15
    -1 -3 8 62.99
    1 -3 -8 60.27
    -1 -3 8 58.93
    1 -3 -8 59.43
    -1 3 8 60.97
    1 3 -8 64.13
    0 -3 8 14.34
    0 -3 -8 15.61
    0 -3 -8 11.46
    0 -3 8 14.08
    0 3 -8 13.69
    0 3 8 14.05
    -1 -3 -8 148.35
    1 -3 8 146.9
    1 -3 8 141.28
    -1 -3 -8 141.97
    1 3 8 142.91
    -1 3 -8 138.93
    -2 -3 -8 0.69
    -2 -3 -8 1.09
    2 -3 8 1.03
    2 -3 8 1.05
    2 3 8 1.7
    -2 3 -8 1.02
    -2 3 -8 1.16
    3 -3 8 79.56
    -3 -3 -8 73.53
    -3 -3 -8 81.61
    3 -3 8 77.16
    -3 3 -8 80.78
    -3 3 -8 74.84
    3 3 8 75.53
    -4 -3 -8 131.1
    -4 -3 -8 130.97
    4 -3 8 125.63
    4 3 8 119.02
    -4 3 -8 134.49
    -5 -3 -8 83.37
    -5 -3 -8 76.44
    5 -3 8 70.52
    5 3 8 85.45
    -5 3 -8 77.88
    -6 -3 -8 80.27
    6 -3 8 89.69
    -6 -3 -8 84.64
    -6 3 -8 85.47
    6 3 8 83.27
    -7 -3 -8 0.65
    7 -3 8 0.72
    7 3 8 1.84
    -7 3 -8 0.92
    8 -3 8 49.67
    -8 -3 -8 50.17
    -8 3 -8 59.17
    8 3 8 45.14
    9 -3 8 -0.3
    9 3 8 0.91
    -9 3 -8 -0.07
    10 -3 8 22.6
    -10 3 -8 21.98
    10 3 8 26.72
    10 -4 -8 -0.16
    10 4 -8 0.4
    9 -4 -8 1.88
    -9 -4 8 2.58
    9 4 -8 2.12
    -8 -4 8 0.1
    8 -4 -8 2.02
    8 4 -8 2.99
    7 -4 -8 26.25
    7 -4 -8 23.21
    -7 -4 8 12.09
    7 4 -8 22.03
    -6 -4 8 0.14
    6 -4 -8 -0.04
    6 -4 -8 0.4
    6 -4 -8 1.18
    -6 4 8 1.09
    6 4 -8 0.41
    -5 -4 8 84.17
    5 -4 -8 86.99
    5 -4 -8 83.57
    5 -4 -8 87.34
    5 4 -8 87.45
    -5 4 8 86.27
    4 -4 -8 3.89
    -4 -4 8 3.86
    4 -4 -8 3.47
    4 -4 -8 2.53
    4 4 -8 2.98
    -3 -4 8 31.78
    3 -4 -8 31.09
    3 -4 -8 35.11
    3 -4 -8 32.95
    3 4 -8 31.39
    3 4 -8 30.85
    2 -4 -8 0.24
    -2 -4 8 0.21
    -2 -4 8 1.21
    2 -4 -8 -0.22
    2 -4 -8 -0.2
    2 4 -8 -0.03
    -2 4 8 0.21
    2 4 -8 0.08
    1 -4 -8 48.83
    -1 -4 8 51.32
    1 -4 -8 50.13
    -1 -4 8 50.58
    1 -4 -8 51.29
    -1 4 8 50.47
    1 4 -8 54.09
    0 -4 8 74.9
    0 -4 8 73.88
    0 -4 -8 73.28
    0 -4 -8 69
    0 4 8 70.11
    0 4 -8 73.7
    1 -4 8 33.16
    -1 -4 -8 33.37
    -1 -4 -8 30.52
    1 -4 8 30.9
    1 4 8 31.71
    -1 4 -8 34.22
    2 -4 8 13.03
    2 -4 8 11.93
    -2 -4 -8 18.47
    -2 -4 -8 14.74
    2 4 8 12.83
    -2 4 -8 14.74
    -3 -4 -8 70.03
    3 -4 8 63.27
    -3 -4 -8 67.61
    3 -4 8 73.5
    3 4 8 64.23
    -3 4 -8 60.69
    4 -4 8 11.13
    -4 -4 -8 10.04
    -4 -4 -8 10.71
    -4 4 -8 6.73
    4 4 8 11.71
    -5 -4 -8 64.92
    -5 -4 -8 64.75
    5 -4 8 69.18
    5 4 8 71
    -5 4 -8 67.05
    6 -4 8 0.15
    -6 -4 -8 0.19
    -6 -4 -8 -0.21
    6 4 8 0.16
    -6 4 -8 1.65
    7 -4 8 41.68
    -7 -4 -8 44.36
    7 4 8 49.89
    -7 4 -8 42.91
    8 -4 8 1.17
    8 4 8 6.06
    -8 4 -8 3.04
    9 -4 8 43.64
    9 4 8 46.84
    -9 4 -8 48.55
    10 -5 -8 11.65
    -10 5 8 15.25
    10 5 -8 9.29
    -9 -5 8 0.49
    9 -5 -8 0.32
    9 5 -8 0.24
    -8 -5 8 24.94
    8 -5 -8 31.58
    8 5 -8 34.79
    7 -5 -8 4.67
    7 -5 -8 3.78
    -7 -5 8 2.99
    7 5 -8 4.12
    -6 -5 8 48.76
    6 -5 -8 68.33
    6 -5 -8 65.71
    6 -5 -8 67.4
    6 5 -8 70.75
    -6 5 8 62.71
    -5 -5 8 -0.01
    5 -5 -8 0.42
    5 -5 -8 0.41
    5 -5 -8 0.29
    5 5 -8 0.22
    -5 5 8 1.1
    4 -5 -8 287.01
    4 -5 -8 297.78
    4 -5 -8 287.37
    -4 -5 8 269.05
    4 5 -8 282.86
    -3 -5 8 -0.06
    3 -5 -8 0.14
    3 -5 -8 0.05
    3 -5 -8 0.4
    3 5 -8 0.01
    3 5 -8 0.11
    -2 -5 8 106.33
    2 -5 -8 88.41
    2 -5 -8 95.98
    2 -5 -8 95.95
    -2 -5 8 96.03
    2 5 -8 92.46
    2 5 -8 98.08
    -2 5 8 97.33
    1 -5 -8 3.38
    1 -5 -8 3.02
    -1 -5 8 2.67
    -1 -5 8 3.33
    1 -5 -8 2.46
    -1 5 8 3.17
    1 5 -8 2.69
    0 -5 8 131.59
    0 -5 8 146.38
    0 -5 -8 142.78
    0 -5 -8 139.35
    0 5 -8 136.18
    0 5 8 139.44
    -1 -5 -8 4.09
    -1 -5 -8 5.01
    1 -5 8 5.45
    1 -5 8 4.4
    1 5 8 5.35
    -1 5 -8 4.65
    -2 -5 -8 3.25
    -2 -5 -8 2.83
    2 -5 8 3.12
    2 -5 8 2.53
    -2 5 -8 1.4
    2 5 8 1.51
    3 -5 8 0.18
    3 -5 8 0.57
    -3 -5 -8 0.42
    -3 -5 -8 0.54
    -3 5 -8 0.61
    3 5 8 1.24
    -4 -5 -8 71.81
    4 -5 8 63.84
    -4 -5 -8 67.04
    4 5 8 71.26
    -4 5 -8 60.38
    5 -5 8 11.18
    -5 -5 -8 8.85
    -5 -5 -8 8.04
    5 5 8 7.16
    -5 5 -8 7.91
    6 -5 8 7.97
    -6 -5 -8 12.77
    -6 5 -8 10.6
    6 5 8 14.12
    7 -5 8 1.14
    -7 5 -8 1.08
    7 5 8 -0.4
    8 -5 8 37.24
    -8 5 -8 31.99
    8 5 8 27.58
    9 -5 8 -0.17
    -9 5 -8 0.69
    9 5 8 -0.82
    -9 -6 8 3.24
    9 -6 -8 1.57
    9 6 -8 3.59
    -9 6 8 4.45
    -8 -6 8 0.52
    8 -6 -8 0.29
    8 6 -8 -0.05
    -7 -6 8 20.98
    7 -6 -8 25.71
    7 -6 -8 24.52
    7 6 -8 25.43
    6 -6 -8 1.15
    -6 -6 8 -0.61
    6 -6 -8 0.81
    6 -6 -8 0.74
    6 6 -8 0.86
    -6 6 8 0.85
    5 -6 -8 94.2
    5 -6 -8 92.26
    -5 -6 8 69.51
    5 -6 -8 86.92
    5 6 -8 84.69
    4 -6 -8 0.1
    4 -6 -8 -0.29
    4 -6 -8 0.27
    -4 -6 8 -0.16
    4 6 -8 -0.1
    -3 -6 8 55.08
    3 -6 -8 73.63
    3 -6 -8 77.61
    3 -6 -8 73.17
    3 6 -8 66.12
    3 6 -8 73.29
    -2 -6 8 1.42
    2 -6 -8 2.4
    2 -6 -8 2.81
    2 -6 -8 0.91
    -2 -6 8 1.11
    2 6 -8 1.52
    2 6 -8 0.94
    -2 6 8 3.58
    -1 -6 8 15.34
    1 -6 -8 17.06
    1 -6 -8 14.4
    -1 -6 8 15.19
    1 -6 -8 15.16
    -1 6 8 16.86
    1 6 -8 15.59
    0 -6 8 17.46
    0 -6 -8 16.45
    0 -6 -8 18.85
    0 -6 8 14.52
    0 6 8 17.25
    0 6 -8 18.25
    1 -6 8 4.56
    1 -6 8 3.34
    -1 -6 -8 2.83
    -1 6 -8 3.12
    1 6 8 3.81
    2 -6 8 1.14
    2 -6 8 0.67
    -2 -6 -8 0.31
    2 6 8 2.48
    -2 6 -8 0.82
    -3 -6 -8 154.84
    3 -6 8 144.87
    3 6 8 163.43
    -3 6 -8 151.45
    -4 -6 -8 7.71
    4 -6 8 6.3
    4 6 8 6.06
    -4 6 -8 4.79
    -5 -6 -8 60.97
    5 -6 8 65.94
    5 6 8 64.89
    -5 6 -8 55.98
    -6 -6 -8 0.51
    6 -6 8 -0.08
    -6 6 -8 0.05
    6 6 8 -0.12
    7 -6 8 37.06
    -7 -6 -8 45.16
    -7 6 -8 40.53
    7 6 8 44.22
    8 -6 8 -0.17
    8 6 8 -0.36
    -8 6 -8 0.22
    9 -6 8 56.6
    -9 6 -8 66.67
    9 6 8 59.87
    -9 -7 8 3.73
    9 -7 -8 2.8
    -9 7 8 4.47
    9 7 -8 6.73
    8 -7 -8 17.96
    8 -7 -8 18.03
    -8 -7 8 19.02
    8 7 -8 16.75
    -8 7 8 22.36
    -7 -7 8 0.5
    7 -7 -8 1.37
    7 -7 -8 1.81
    7 7 -8 1.3
    6 -7 -8 46.19
    6 -7 -8 47.44
    -6 -7 8 42.95
    6 -7 -8 47.45
    6 7 -8 46.59
    -5 -7 8 1.8
    5 -7 -8 1.02
    5 -7 -8 2.05
    5 -7 -8 0.23
    5 7 -8 1.6
    4 -7 -8 86.86
    4 -7 -8 92.19
    4 -7 -8 92.08
    -4 -7 8 75.36
    4 7 -8 92.24
    3 -7 -8 4.18
    -3 -7 8 0.87
    3 -7 -8 5.32
    3 -7 -8 5.09
    3 7 -8 4.63
    3 7 -8 3.94
    -2 -7 8 22.45
    -2 -7 8 16.5
    2 -7 -8 23.87
    2 -7 -8 19.51
    2 -7 -8 25.59
    2 7 -8 23.87
    -2 7 8 25.38
    2 7 -8 24.09
    -1 -7 8 31.77
    1 -7 -8 42.83
    1 -7 -8 42.09
    -1 -7 8 40.06
    1 -7 -8 41.81
    1 7 -8 42.59
    -1 7 8 42.84
    0 -7 8 1.12
    0 -7 8 3.86
    0 -7 -8 3.96
    0 -7 -8 3.53
    0 7 8 4.4
    0 7 -8 3.62
    1 -7 8 52.79
    -1 -7 -8 53.78
    1 -7 8 55.23
    1 7 8 54.67
    -1 7 -8 57.41
    2 -7 8 15.15
    2 -7 8 16.15
    -2 -7 -8 15.18
    2 7 8 15.07
    -2 7 -8 17.63
    -3 -7 -8 23.01
    3 -7 8 20.35
    -3 7 -8 24.56
    3 7 8 18.84
    4 -7 8 92.69
    -4 -7 -8 98.24
    -4 7 -8 102.41
    4 7 8 100.14
    -5 -7 -8 18.66
    5 -7 8 19.19
    -5 7 -8 23.05
    5 7 8 15.73
    -6 -7 -8 77.82
    6 -7 8 84.11
    -6 7 -8 82.59
    6 7 8 79.16
    7 -7 8 0.75
    -7 -7 -8 0.16
    -7 7 -8 1.86
    7 7 8 0.97
    8 -7 8 44.56
    8 7 8 41.33
    -8 7 -8 31.29
    9 -7 8 -0.35
    -9 7 -8 1.08
    9 7 8 0.49
    9 -8 -8 2.94
    -9 -8 8 5.75
    9 8 -8 5.08
    -9 8 8 4.15
    8 -8 -8 26.25
    8 -8 -8 26.61
    -8 -8 8 24.48
    -8 8 8 25.23
    8 8 -8 28.84
    7 -8 -8 40.8
    -7 -8 8 57.35
    7 -8 -8 38.41
    -7 8 8 35.68
    7 8 -8 38.52
    -6 -8 8 7.43
    6 -8 -8 8.81
    6 -8 -8 8.31
    6 8 -8 9.93
    -6 8 8 6.58
    -5 -8 8 78.73
    5 -8 -8 76.4
    5 -8 -8 71.83
    5 -8 -8 67.34
    -5 8 8 68.55
    5 8 -8 69.32
    4 -8 -8 0.33
    4 -8 -8 2.97
    4 -8 -8 3.19
    -4 -8 8 3.38
    -4 8 8 2.61
    4 8 -8 3.13
    3 -8 -8 71.05
    -3 -8 8 66.11
    3 -8 -8 65.13
    3 -8 -8 72.14
    3 8 -8 69.76
    -3 8 8 73.1
    3 8 -8 69.25
    2 -8 -8 0.96
    2 -8 -8 1.48
    -2 -8 8 1.02
    2 -8 -8 0.71
    -2 -8 8 2
    -2 8 8 2.32
    2 8 -8 1.12
    2 8 -8 0.82
    -2 8 8 2.07
    -1 -8 8 41.66
    1 -8 -8 40.24
    -1 -8 8 43.08
    1 -8 -8 40.39
    1 -8 -8 46.33
    1 8 -8 42.37
    -1 8 8 36.05
    0 -8 -8 27.9
    0 -8 8 30.77
    0 -8 8 28.44
    0 8 -8 27.09
    0 8 8 27.76
    1 -8 8 2.91
    -1 -8 -8 1.89
    1 -8 8 2.55
    -1 8 -8 3.01
    1 8 8 1.31
    2 -8 8 17.74
    2 -8 8 18.24
    -2 -8 -8 17.39
    -2 8 -8 17.09
    2 8 8 15.77
    3 -8 8 0.23
    -3 -8 -8 0.35
    -3 8 -8 0.4
    3 8 8 -0.59
    4 -8 8 6.07
    -4 -8 -8 7.38
    -4 8 -8 8.16
    4 8 8 8.48
    5 -8 8 24.81
    -5 -8 -8 21.72
    -5 8 -8 22.38
    5 8 8 24.93
    -6 -8 -8 -0.1
    6 -8 8 0.26
    -6 8 -8 0.57
    6 8 8 1.89
    -7 -8 -8 15.45
    7 -8 8 16.49
    7 8 8 19.87
    -7 8 -8 19.85
    8 -8 8 4.15
    -8 8 -8 3.76
    8 8 8 2.84
    9 -8 8 12.56
    -9 8 -8 12.43
    9 8 8 10.8
    -8 -9 8 0.34
    8 -9 -8 0.56
    8 -9 -8 0.89
    -8 9 8 1.3
    7 -9 -8 11.19
    -7 -9 8 9.98
    7 -9 -8 9.08
    -7 9 8 7.98
    7 9 -8 8.24
    6 -9 -8 7.5
    6 -9 -8 6.91
    -6 -9 8 8.67
    -6 9 8 5.6
    6 9 -8 4.84
    5 -9 -8 0.15
    -5 -9 8 0.26
    5 -9 -8 0.75
    5 -9 -8 0.81
    5 9 -8 1.03
    -5 9 8 0.82
    -4 -9 8 12.56
    4 -9 -8 6.87
    4 -9 -8 8.35
    4 -9 -8 7.13
    4 9 -8 6.31
    -4 9 8 9.01
    3 -9 -8 16.49
    3 -9 -8 13.54
    -3 -9 8 20.13
    3 -9 -8 10.27
    -3 9 8 15.47
    3 9 -8 13.96
    -2 -9 8 34.58
    2 -9 -8 31.72
    2 -9 -8 34.04
    2 -9 -8 35.02
    -2 -9 8 35.66
    -2 9 8 33.41
    2 9 -8 31.44
    2 9 -8 32.74
    -1 -9 8 27.68
    1 -9 -8 26
    -1 -9 8 25.46
    1 -9 -8 29.33
    1 9 -8 24.18
    -1 9 8 27.33
    0 -9 8 0.56
    0 -9 8 0.4
    0 -9 -8 0.39
    0 -9 -8 1.56
    0 9 8 1.23
    0 9 -8 1.11
    -1 -9 -8 53.35
    1 -9 8 57.85
    1 -9 8 57.13
    1 9 8 62.65
    -1 9 -8 54.49
    2 -9 8 -0.1
    2 -9 8 0.17
    -2 -9 -8 -0.46
    2 9 8 -0.19
    -2 9 -8 -0.23
    3 -9 8 88.35
    -3 -9 -8 85.83
    -3 9 -8 85.4
    3 9 8 93.95
    4 -9 8 1.12
    -4 -9 -8 0.12
    4 9 8 0.56
    -4 9 -8 0.66
    5 -9 8 6.29
    -5 -9 -8 6.75
    5 9 8 6.58
    -5 9 -8 7.88
    6 -9 8 31.62
    -6 -9 -8 25.3
    6 9 8 31.19
    -6 9 -8 34.6
    7 -9 8 0.6
    -7 -9 -8 0.79
    -7 9 -8 0.04
    7 9 8 0.62
    -8 -9 -8 4.3
    8 -9 8 2.74
    8 9 8 3
    -8 9 -8 2.6
    8 -10 -8 10.73
    8 -10 -8 11.37
    -8 -10 8 9.38
    -8 10 8 11.14
    7 -10 -8 2.6
    -7 -10 8 2.65
    7 -10 -8 1.99
    -7 10 8 3.69
    -6 -10 8 0.4
    6 -10 -8 1.22
    6 -10 -8 2.04
    6 10 -8 -0.41
    -6 10 8 0.34
    -5 -10 8 8.14
    5 -10 -8 8.49
    5 -10 -8 9.75
    5 10 -8 8.56
    -5 10 8 7.96
    4 -10 -8 8.82
    4 -10 -8 13.81
    -4 -10 8 13.16
    4 -10 -8 7.44
    4 10 -8 9.16
    -3 -10 8 11.16
    3 -10 -8 7.41
    3 -10 -8 7.58
    3 10 -8 8.57
    2 -10 -8 101.51
    -2 -10 8 107.03
    2 -10 -8 107.53
    -2 10 8 103.29
    2 10 -8 103.73
    2 10 -8 100.38
    -1 -10 8 2.86
    -1 -10 8 3.05
    1 -10 -8 4.91
    1 -10 -8 5.77
    -1 10 8 5.42
    1 10 -8 2.63
    0 -10 -8 74.01
    0 -10 8 75.71
    0 -10 8 73.39
    0 -10 -8 74.02
    0 10 -8 75.99
    0 10 8 78.66
    1 -10 8 0.55
    1 -10 8 1.39
    -1 -10 -8 0.59
    1 10 8 -0.11
    -1 10 -8 -0.05
    2 -10 8 227.65
    -2 -10 -8 251.31
    2 10 8 240.38
    -2 10 -8 225.46
    3 -10 8 -0.16
    -3 -10 -8 1.57
    3 10 8 3.01
    -3 10 -8 2.08
    4 -10 8 60.02
    -4 -10 -8 65.49
    -4 10 -8 68.47
    4 10 8 56.8
    -5 -10 -8 11.68
    5 -10 8 12.96
    5 10 8 6.91
    -5 10 -8 11.64
    -6 -10 -8 9.88
    6 -10 8 10.05
    6 10 8 7.83
    -6 10 -8 9.34
    -7 -10 -8 5.42
    7 -10 8 2.43
    -7 10 -8 5.76
    7 10 8 8.96
    8 -10 8 3.13
    -8 -10 -8 4.22
    8 10 8 5.79
    -8 10 -8 4.6
    8 -11 -8 1.55
    -8 -11 8 -0.01
    8 -11 -8 1.74
    -8 11 8 1.28
    7 -11 -8 12.87
    -7 -11 8 17.97
    7 -11 -8 13.31
    -7 11 8 11.1
    6 -11 -8 1.17
    6 -11 -8 -0.81
    -6 -11 8 1.96
    -5 -11 8 5.74
    5 -11 -8 11.58
    4 -11 -8 0.69
    -4 -11 8 0.67
    4 -11 -8 1.03
    4 11 -8 1.13
    -3 -11 8 15.64
    3 -11 -8 14.58
    3 -11 -8 13.91
    3 11 -8 11.21
    -3 11 8 12.54
    2 -11 -8 0.75
    2 -11 -8 0.58
    -2 -11 8 0.41
    -2 11 8 -0.41
    2 11 -8 0.61
    2 11 -8 0.28
    -1 -11 8 66.35
    1 -11 -8 68.74
    1 -11 -8 71.5
    -1 -11 8 65.05
    -1 11 8 70.35
    1 11 -8 55.16
    0 -11 8 0.69
    0 -11 8 2.16
    0 -11 -8 0.54
    0 -11 -8 0.55
    0 11 8 0.82
    0 11 -8 0.04
    1 -11 8 38.13
    -1 -11 -8 44.38
    1 -11 8 43.63
    1 11 8 43.8
    -1 11 -8 48.51
    -2 -11 -8 0.62
    2 -11 8 0.88
    2 11 8 -0.15
    -2 11 -8 1.56
    -3 -11 -8 69.38
    3 -11 8 61.04
    -3 11 -8 63.37
    3 11 8 64.52
    4 -11 8 -0.19
    -4 -11 -8 0.13
    -4 11 -8 1.37
    4 11 8 0.79
    -5 -11 -8 0.79
    5 -11 8 3.89
    5 11 8 2.43
    -5 11 -8 3.4
    -6 -11 -8 2.19
    6 -11 8 2.03
    6 11 8 1.12
    -6 11 -8 1.66
    7 -11 8 0.24
    -7 -11 -8 -0.85
    -7 11 -8 0.59
    7 11 8 -0.8
    7 -12 -8 12.5
    -7 -12 8 7.57
    6 -12 -8 14.29
    -6 -12 8 11.41
    -5 -12 8 7.8
    5 -12 -8 10.11
    4 -12 -8 0.68
    -4 -12 8 0.63
    4 -12 -8 0.59
    3 -12 -8 8.95
    3 -12 -8 12.81
    -3 -12 8 12.42
    -3 12 8 12.45
    3 12 -8 9.66
    2 -12 -8 45.1
    -2 -12 8 48
    2 -12 -8 44.92
    -2 12 8 48.36
    2 12 -8 45.73
    -1 -12 8 13.51
    1 -12 -8 16.14
    -1 -12 8 15.89
    1 -12 -8 16.46
    -1 12 8 14.44
    1 12 -8 11.46
    0 -12 8 24.68
    0 -12 -8 29.69
    0 -12 -8 28.4
    0 -12 8 25.71
    0 12 -8 24.29
    0 12 8 26.77
    1 -12 8 -0.27
    1 -12 8 -0.15
    -1 -12 -8 -0.35
    -1 12 -8 1.3
    1 12 8 0.34
    -2 -12 -8 61.98
    2 -12 8 64.29
    -2 12 -8 63.32
    2 12 8 68.12
    -3 -12 -8 1.74
    3 -12 8 1.11
    -3 12 -8 2.02
    3 12 8 0.1
    -4 -12 -8 7.95
    4 -12 8 11.79
    -4 12 -8 9.79
    4 12 8 10.48
    5 -12 8 3
    -5 -12 -8 1.83
    5 12 8 1.46
    -5 12 -8 1.53
    -6 -12 -8 2.62
    6 -12 8 0.17
    -6 12 -8 0.97
    6 12 8 0.73
    -7 -12 -8 7.29
    7 -12 8 4.5
    7 12 8 8.11
    -7 12 -8 5.98
    -6 -13 8 5.12
    6 -13 -8 7.11
    5 -13 -8 0.79
    -5 -13 8 0.21
    4 -13 -8 5.63
    -4 -13 8 4.14
    -3 -13 8 8.96
    3 -13 -8 10.93
    3 -13 -8 12.97
    -3 13 8 9.78
    -2 -13 8 2.02
    2 -13 -8 4.21
    2 -13 -8 4.15
    -2 13 8 3.55
    -1 -13 8 40.65
    -1 -13 8 44.64
    1 -13 -8 52.52
    1 -13 -8 55.78
    1 13 -8 47.83
    1 13 -8 51.41
    -1 13 8 48.9
    0 -13 8 0.09
    0 -13 8 0.7
    0 -13 -8 -0.29
    0 13 -8 2.2
    0 13 8 1.66
    -1 -13 -8 59.2
    1 -13 8 62.47
    1 13 8 58.9
    -1 13 -8 57.75
    -2 -13 -8 4.64
    2 -13 8 6.98
    -2 13 -8 8.22
    2 13 8 8.31
    3 -13 8 55.87
    -3 -13 -8 51.39
    -3 13 -8 55.06
    3 13 8 57.64
    4 -13 8 10.44
    -4 -13 -8 13.39
    -4 13 -8 12.26
    4 13 8 11.62
    5 -13 8 18.5
    -5 -13 -8 18.54
    5 13 8 20.76
    -5 13 -8 26.83
    6 -13 8 23.73
    -6 -13 -8 18.94
    6 13 8 20.77
    -6 13 -8 23.31
    -6 -14 8 1.52
    6 -14 -8 0.17
    -5 -14 8 29.25
    5 -14 -8 26.58
    -4 -14 8 4.34
    4 -14 -8 4.14
    -4 14 8 10.52
    3 -14 -8 18.41
    3 -14 -8 16.67
    -3 -14 8 17.57
    -3 14 8 15.12
    -2 -14 8 6.09
    2 -14 -8 6.35
    2 -14 -8 7.69
    -2 14 8 6.22
    1 -14 -8 15.43
    1 -14 -8 16.4
    -1 -14 8 12.38
    -1 14 8 14.37
    1 14 -8 14.51
    0 -14 8 17.78
    0 -14 8 19.33
    0 -14 -8 18.86
    0 14 8 19.82
    1 -14 8 2.24
    -1 -14 -8 3.09
    1 14 8 2.24
    -1 14 -8 1.77
    2 -14 8 23.4
    -2 -14 -8 23.15
    -2 14 -8 24.75
    2 14 8 28.15
    -3 -14 -8 2.86
    3 -14 8 1.17
    3 14 8 5.66
    -3 14 -8 5.71
    4 -14 8 8.03
    -4 -14 -8 12.64
    -4 14 -8 12.99
    4 14 8 10.75
    -5 -14 -8 11.09
    5 -14 8 11.54
    -5 14 -8 13.17
    5 14 8 12.18
    5 -15 -8 0.09
    -5 -15 8 0.5
    -4 -15 8 64.15
    4 -15 -8 63.87
    -4 15 8 58.49
    3 -15 -8 0.35
    -3 -15 8 -0.57
    -3 15 8 1.19
    -2 -15 8 33.91
    2 -15 -8 24.08
    2 -15 -8 25.97
    -2 15 8 32.3
    1 -15 -8 4.22
    1 -15 -8 4.08
    -1 -15 8 3.46
    -1 15 8 3.79
    0 -15 -8 26.06
    0 -15 8 26.21
    0 15 8 22.32
    -1 -15 -8 7.84
    1 -15 8 11.6
    1 15 8 9.42
    2 -15 8 -0.18
    -2 -15 -8 0.26
    2 15 8 2.14
    -3 -15 -8 1.83
    3 -15 8 1.97
    3 15 8 2.43
    -3 15 -8 2.37
    4 -15 8 5.41
    -4 -15 -8 8.07
    -4 15 -8 8.08
    4 15 8 6.64
    -5 -15 -8 6.75
    5 -15 8 1.1
    5 15 8 4.55
    -5 15 -8 1.69
    -4 -16 8 -0.55
    -4 16 8 0.03
    -3 -16 8 17.33
    3 -16 -8 22.04
    -3 16 8 15.42
    2 -16 -8 0.86
    -2 -16 8 -0.54
    2 -16 -8 3
    -2 16 8 -0.13
    1 -16 -8 1.75
    -1 -16 8 1.09
    1 -16 -8 4.64
    -1 16 8 2.4
    0 -16 -8 2.1
    0 16 8 0.67
    0 16 -8 2.3
    -1 -16 -8 -0.55
    1 -16 8 0.77
    1 16 8 0.05
    -2 -16 -8 0.49
    2 -16 8 -0.47
    2 16 8 0.66
    3 -16 8 26.37
    -3 -16 -8 28.38
    3 16 8 28.26
    2 -17 -8 14.97
    -2 -17 8 15.72
    1 -17 -8 3.45
    1 -17 -8 2.1
    -1 17 8 4.58
    0 -17 -8 4.85
    0 17 8 0
    -1 -17 -8 -0.51
    1 -17 8 2.26
    1 17 8 1.85
    10 0 -9 0.01
    9 0 -9 7.79
    -8 0 9 -1.21
    8 0 -9 -0.74
    -7 0 9 55.83
    7 0 -9 54.06
    6 0 -9 -0.12
    -6 0 9 -0.1
    5 0 -9 124.68
    -5 0 9 142.43
    4 0 -9 0.15
    -4 0 9 0.15
    4 0 -9 0.17
    3 0 -9 99.73
    3 0 -9 96.24
    -3 0 9 104.32
    3 0 -9 107.49
    -3 0 9 106.16
    -2 0 9 -0.06
    2 0 -9 0.04
    2 0 -9 0.11
    -2 0 9 0.13
    1 0 -9 12.8
    1 0 -9 10.02
    -1 0 9 12.04
    -1 0 9 14.09
    0 0 9 0
    0 0 -9 -0.32
    0 0 -9 0.15
    -1 0 -9 102.56
    -1 0 -9 106.42
    1 0 9 102.57
    -2 0 -9 0.11
    -2 0 -9 -0.22
    2 0 9 0.09
    -3 0 -9 181.2
    3 0 9 173.17
    -3 0 -9 174.55
    4 0 9 0.09
    -4 0 -9 -0.11
    -4 0 -9 -0.07
    -5 0 -9 38.16
    5 0 9 37.63
    6 0 9 -0.16
    -6 0 -9 0.21
    -7 0 -9 147.9
    7 0 9 152.28
    8 0 9 0.87
    -8 0 -9 -0.11
    9 0 9 26.7
    -9 0 -9 25.76
    -10 0 -9 -0.49
    10 0 9 0.59
    10 -1 -9 9.85
    10 1 -9 11.51
    9 -1 -9 6.87
    9 1 -9 8.46
    -8 -1 9 49.76
    8 -1 -9 56.8
    8 1 -9 50.32
    -8 1 9 57.42
    7 -1 -9 3.98
    -7 -1 9 7.17
    7 1 -9 4.02
    -7 1 9 6.89
    6 -1 -9 132.31
    -6 -1 9 132.63
    -6 1 9 129.69
    6 1 -9 130.81
    5 -1 -9 1.45
    -5 -1 9 0.11
    5 -1 -9 0.5
    -5 1 9 0.65
    5 1 -9 1.15
    4 -1 -9 149.1
    4 -1 -9 156.33
    4 -1 -9 148.63
    -4 -1 9 158.35
    4 1 -9 147.54
    -4 1 9 152.64
    4 1 -9 148.21
    -3 -1 9 0.15
    3 -1 -9 0.25
    3 -1 -9 0.09
    3 -1 -9 0.54
    3 1 -9 0.48
    -3 1 9 0.18
    -3 1 9 0.25
    -2 -1 9 63.25
    2 -1 -9 61.54
    2 -1 -9 60.92
    -2 1 9 65.55
    2 1 -9 59.81
    -2 1 9 64.16
    2 1 -9 70.11
    -1 -1 9 59.66
    1 -1 -9 60.42
    1 -1 -9 64.57
    -1 -1 9 63.13
    1 1 -9 64.53
    -1 1 9 64.46
    1 1 -9 63.72
    0 -1 -9 1.53
    0 -1 9 0.92
    0 -1 9 1.54
    0 -1 -9 1.75
    0 1 -9 1.5
    0 1 9 2.64
    0 1 -9 2.08
    1 -1 9 12.85
    -1 -1 -9 13.81
    -1 -1 -9 14.98
    -1 1 -9 14.2
    -1 1 -9 13.53
    1 1 9 11.33
    -2 -1 -9 55.75
    2 -1 9 62.53
    -2 -1 -9 66.04
    -2 1 -9 60.26
    -2 1 -9 65.91
    2 1 9 59.94
    -3 -1 -9 30.71
    3 -1 9 30.65
    -3 -1 -9 31.28
    -3 1 -9 30.25
    -3 1 -9 31.2
    3 1 9 22.54
    -4 -1 -9 32.56
    -4 -1 -9 35.73
    4 -1 9 28.38
    -4 1 -9 36.53
    -4 1 -9 34.19
    4 1 9 31.71
    5 -1 9 2.98
    -5 -1 -9 6
    -5 -1 -9 7.21
    -5 1 -9 5.02
    5 1 9 5.45
    6 -1 9 94.45
    -6 -1 -9 93.8
    6 1 9 98.63
    -6 1 -9 102.07
    -7 -1 -9 0.79
    7 -1 9 1.14
    7 1 9 1.44
    -7 1 -9 1.52
    8 -1 9 59.9
    -8 -1 -9 55.57
    -8 1 -9 64.89
    8 1 9 57.89
    9 -1 9 1.75
    -9 -1 -9 -0.95
    -9 1 -9 2.08
    9 1 9 0.67
    -10 -1 -9 0.71
    10 -1 9 2.02
    10 1 9 1.95
    -10 1 -9 3.64
    10 -2 -9 5.57
    10 2 -9 5.3
    -9 -2 9 16.61
    9 -2 -9 13.78
    9 2 -9 12.45
    -8 -2 9 7.52
    8 -2 -9 14.18
    8 2 -9 7.65
    -7 -2 9 51.17
    7 -2 -9 55.73
    -7 2 9 55.3
    7 2 -9 55.35
    -6 -2 9 0.87
    6 -2 -9 1.5
    6 2 -9 -0.17
    -6 2 9 0.53
    5 -2 -9 56.5
    5 -2 -9 56.23
    -5 -2 9 57.83
    5 -2 -9 53.79
    -5 2 9 59.44
    5 2 -9 59.53
    -4 -2 9 -0.22
    4 -2 -9 0.01
    4 -2 -9 0.3
    4 -2 -9 -0.12
    4 2 -9 -0.11
    -4 2 9 -0.23
    3 -2 -9 48.74
    3 -2 -9 56.23
    3 -2 -9 53.84
    -3 -2 9 50.9
    -3 2 9 53.5
    3 2 -9 55.15
    -2 -2 9 15.27
    2 -2 -9 12.38
    2 -2 -9 10.84
    2 -2 -9 14.26
    -2 2 9 14.1
    2 2 -9 12.95
    -1 -2 9 15.93
    1 -2 -9 18.47
    -1 -2 9 17.4
    1 -2 -9 17.41
    1 2 -9 22.41
    -1 2 9 17.76
    1 2 -9 19.19
    0 -2 9 111.63
    0 -2 9 111.25
    0 -2 -9 120.6
    0 -2 -9 114.76
    0 2 -9 115.32
    0 2 9 116.2
    0 2 -9 110.85
    -1 -2 -9 0.84
    1 -2 9 1.62
    -1 -2 -9 1.29
    1 -2 9 1.04
    1 2 9 0.48
    -1 2 -9 1.26
    -1 2 -9 1.21
    -2 -2 -9 31.42
    -2 -2 -9 29.48
    2 -2 9 29.04
    -2 2 -9 30.49
    -2 2 -9 28.24
    2 2 9 31.79
    -3 -2 -9 77.8
    3 -2 9 69.22
    -3 -2 -9 76.62
    -3 2 -9 72.96
    3 2 9 75.32
    -3 2 -9 71.58
    -4 -2 -9 5.57
    4 -2 9 6.12
    -4 -2 -9 5.28
    -4 2 -9 2.2
    4 2 9 4.14
    -5 -2 -9 37.97
    -5 -2 -9 46.4
    5 -2 9 41.95
    5 2 9 45.49
    -5 2 -9 34.23
    -6 -2 -9 31.98
    6 -2 9 31.68
    -6 2 -9 32.94
    6 2 9 32.71
    7 -2 9 31.16
    -7 -2 -9 29.62
    7 2 9 38.49
    -7 2 -9 35.88
    -8 -2 -9 4.93
    8 -2 9 3.8
    8 2 9 4.32
    -8 2 -9 2.67
    -9 -2 -9 3.52
    9 -2 9 1.61
    -9 2 -9 4.04
    9 2 9 3.6
    10 -2 9 19.74
    -10 2 -9 23.59
    10 2 9 20.47
    10 -3 -9 1.57
    10 3 -9 0.18
    -9 -3 9 2.74
    9 -3 -9 3.39
    9 3 -9 1.92
    -8 -3 9 10.95
    8 -3 -9 17.34
    8 3 -9 21.74
    -7 -3 9 3.32
    7 -3 -9 3.11
    7 3 -9 4.22
    -7 3 9 4.58
    -6 -3 9 0.67
    6 -3 -9 0.73
    6 -3 -9 0.95
    -6 3 9 0.63
    6 3 -9 0.97
    -5 -3 9 31.46
    5 -3 -9 30.22
    5 -3 -9 26
    5 -3 -9 34.15
    -5 3 9 30.6
    5 3 -9 28.17
    4 -3 -9 12.72
    -4 -3 9 12.63
    4 -3 -9 12.31
    4 -3 -9 11.2
    -4 3 9 12.92
    4 3 -9 12.71
    -3 -3 9 51.36
    3 -3 -9 55.28
    3 -3 -9 50.11
    3 -3 -9 57.83
    3 3 -9 53.83
    2 -3 -9 0.8
    2 -3 -9 1.49
    2 -3 -9 0.69
    -2 -3 9 1.22
    -2 3 9 0.76
    2 3 -9 2.34
    -1 -3 9 292.02
    -1 -3 9 293.09
    1 -3 -9 295.7
    1 -3 -9 288
    -1 3 9 298.87
    1 3 -9 291.62
    0 -3 -9 0.04
    0 -3 -9 -0.05
    0 -3 9 0.34
    0 -3 9 -0.15
    0 3 9 -0.19
    0 3 -9 -0.2
    -1 -3 -9 181.58
    1 -3 9 187.17
    1 -3 9 182.09
    -1 -3 -9 195
    1 3 9 181.68
    -1 3 -9 188.74
    -2 -3 -9 30.92
    2 -3 9 33.92
    2 -3 9 30.28
    -2 -3 -9 34.09
    -2 3 -9 32.11
    2 3 9 29.49
    -2 3 -9 27.03
    3 -3 9 106.89
    -3 -3 -9 103.37
    3 -3 9 110.72
    -3 -3 -9 101.67
    -3 3 -9 105.34
    3 3 9 101.77
    -3 3 -9 107.81
    -4 -3 -9 40.35
    4 -3 9 40.16
    -4 -3 -9 39.47
    -4 3 -9 41.95
    4 3 9 42.78
    -5 -3 -9 6.3
    5 -3 9 5.2
    -5 -3 -9 9.51
    -5 3 -9 8.63
    5 3 9 6.64
    6 -3 9 44.9
    -6 -3 -9 46.97
    6 3 9 43.9
    -6 3 -9 34.37
    -7 -3 -9 1.93
    7 -3 9 0.48
    -7 3 -9 0.9
    7 3 9 1.76
    8 -3 9 6.44
    -8 -3 -9 6.5
    -8 3 -9 7.66
    8 3 9 4.92
    9 -3 9 7.79
    -9 3 -9 11.16
    9 3 9 13.27
    10 -4 -9 15.52
    10 4 -9 20.91
    -9 -4 9 9.24
    9 -4 -9 10.26
    9 4 -9 9.35
    8 -4 -9 11.08
    -8 -4 9 10.64
    8 4 -9 12.99
    -7 -4 9 12.44
    7 -4 -9 18.62
    7 4 -9 13.28
    6 -4 -9 0.43
    -6 -4 9 -0.72
    6 -4 -9 0.58
    6 -4 -9 0.39
    6 4 -9 0.26
    -6 4 9 0.03
    5 -4 -9 9.34
    5 -4 -9 9.37
    -5 -4 9 9.37
    5 -4 -9 8.3
    -5 4 9 8.13
    5 4 -9 11.15
    4 -4 -9 32.27
    4 -4 -9 38.84
    -4 -4 9 40.95
    4 -4 -9 38.82
    4 4 -9 36.93
    -3 -4 9 80.72
    3 -4 -9 82.76
    3 -4 -9 80.54
    3 -4 -9 82.95
    3 4 -9 84.72
    2 -4 -9 38.15
    2 -4 -9 40.76
    -2 -4 9 43.85
    -2 -4 9 37.96
    2 -4 -9 40.73
    2 4 -9 37.03
    2 4 -9 38.29
    -2 4 9 41.43
    -1 -4 9 15.07
    1 -4 -9 13.81
    -1 -4 9 14.94
    1 -4 -9 17.24
    -1 4 9 13.19
    1 4 -9 17.19
    0 -4 9 197.95
    0 -4 -9 205.15
    0 -4 -9 194.36
    0 -4 9 191.79
    0 4 9 194.37
    0 4 -9 201.92
    -1 -4 -9 6.32
    1 -4 9 6.69
    -1 -4 -9 7.64
    1 -4 9 7.09
    1 4 9 7.84
    -1 4 -9 7.12
    -2 -4 -9 46.64
    -2 -4 -9 51.23
    2 -4 9 46.09
    2 -4 9 50.99
    -2 4 -9 44.63
    2 4 9 47.29
    3 -4 9 32.65
    -3 -4 -9 37.38
    -3 -4 -9 37.01
    3 -4 9 39.2
    -3 4 -9 35.61
    3 4 9 39.45
    4 -4 9 6.33
    -4 -4 -9 6.89
    -4 -4 -9 2.88
    -4 4 -9 7.74
    4 4 9 7.09
    -5 -4 -9 12.64
    -5 -4 -9 12.06
    5 -4 9 12.09
    -5 4 -9 14.1
    5 4 9 15.73
    -6 -4 -9 4.36
    -6 -4 -9 1.31
    6 -4 9 1.16
    -6 4 -9 2.32
    6 4 9 2.55
    7 -4 9 6.7
    -7 4 -9 6.78
    7 4 9 8.79
    8 -4 9 8.44
    -8 4 -9 10.91
    8 4 9 6.71
    9 -4 9 8.82
    9 4 9 7.4
    -9 4 -9 8.99
    -9 -5 9 37.53
    9 -5 -9 40.46
    9 5 -9 38.56
    -8 -5 9 4.91
    8 -5 -9 3.88
    8 5 -9 4.11
    -7 -5 9 37.94
    7 -5 -9 35.94
    7 5 -9 34.94
    6 -5 -9 0.72
    6 -5 -9 -0.33
    -6 -5 9 0.59
    6 -5 -9 0.43
    6 5 -9 0.49
    -6 5 9 0.06
    5 -5 -9 3.74
    5 -5 -9 3.41
    5 -5 -9 2.9
    -5 -5 9 3.16
    5 5 -9 3
    -5 5 9 3.07
    4 -5 -9 7.86
    -4 -5 9 7.29
    4 -5 -9 8.39
    4 -5 -9 7.31
    4 5 -9 9.09
    3 -5 -9 33.59
    -3 -5 9 33.31
    3 -5 -9 30.02
    3 -5 -9 31.99
    3 5 -9 30.55
    -2 -5 9 -0.11
    2 -5 -9 -0.35
    2 -5 -9 0.16
    -2 -5 9 0.2
    2 -5 -9 0.07
    2 5 -9 0.09
    2 5 -9 0.14
    -2 5 9 0.03
    1 -5 -9 14.39
    1 -5 -9 16.16
    1 -5 -9 18.32
    -1 -5 9 17.23
    -1 -5 9 17.26
    -1 5 9 18.3
    1 5 -9 14.62
    0 -5 9 0.69
    0 -5 9 1.61
    0 -5 -9 1.33
    0 -5 -9 0.7
    0 5 9 0.85
    0 5 -9 1.49
    -1 -5 -9 53.41
    -1 -5 -9 46.37
    1 -5 9 50.23
    1 -5 9 49.43
    -1 5 -9 49.46
    1 5 9 49.61
    2 -5 9 9.83
    -2 -5 -9 9.82
    2 -5 9 12.1
    -2 -5 -9 10.72
    2 5 9 8.74
    -2 5 -9 12.68
    -3 -5 -9 7.59
    3 -5 9 8.1
    -3 -5 -9 8.64
    3 -5 9 6.9
    3 5 9 7.43
    -3 5 -9 7.72
    -4 -5 -9 2.61
    -4 -5 -9 3.79
    4 -5 9 2.36
    -4 5 -9 1.94
    4 5 9 -0.18
    -5 -5 -9 -0.23
    5 -5 9 0.55
    -5 5 -9 0.24
    5 5 9 0.05
    6 -5 9 3.79
    -6 -5 -9 3.7
    6 5 9 6.07
    -6 5 -9 6.77
    7 -5 9 7.95
    -7 5 -9 11.52
    7 5 9 7.41
    8 -5 9 0.5
    -8 5 -9 0
    8 5 9 1.68
    9 -5 9 74.79
    -9 5 -9 76.36
    9 5 9 75.16
    9 -6 -9 1.98
    -9 -6 9 4.63
    9 6 -9 2.93
    -8 -6 9 8.48
    8 -6 -9 8.94
    8 6 -9 8.76
    7 -6 -9 2.16
    7 -6 -9 3.76
    -7 -6 9 2.4
    7 6 -9 3.68
    6 -6 -9 2.99
    6 -6 -9 1.95
    6 -6 -9 1.39
    -6 -6 9 2.78
    -6 6 9 1.3
    6 6 -9 2.07
    -5 -6 9 -0.23
    5 -6 -9 -0.3
    5 -6 -9 0.31
    5 -6 -9 0.03
    5 6 -9 0.32
    -4 -6 9 59.33
    4 -6 -9 71.06
    4 -6 -9 76.71
    4 -6 -9 75.4
    4 6 -9 77.67
    -3 -6 9 14.73
    3 -6 -9 21.06
    3 -6 -9 16.5
    3 -6 -9 15.45
    3 6 -9 17.4
    -2 -6 9 188.15
    2 -6 -9 183.99
    -2 -6 9 170.3
    2 -6 -9 183.88
    2 -6 -9 196.82
    2 6 -9 177.07
    2 6 -9 188.17
    -2 6 9 182.09
    -1 -6 9 2.35
    1 -6 -9 2
    1 -6 -9 1.5
    -1 -6 9 1.56
    1 -6 -9 1.63
    1 6 -9 1.08
    -1 6 9 1.54
    0 -6 9 323.54
    0 -6 -9 338.18
    0 -6 -9 351.16
    0 -6 9 340.74
    0 6 9 341.33
    0 6 -9 337.81
    -1 -6 -9 4.07
    -1 -6 -9 3.64
    1 -6 9 4.05
    1 -6 9 4.2
    1 6 9 4.42
    -1 6 -9 4.99
    -2 -6 -9 142.51
    2 -6 9 112.71
    2 -6 9 151.31
    2 6 9 144.12
    -2 6 -9 141.05
    3 -6 9 0.88
    -3 -6 -9 0.04
    -3 6 -9 1.22
    3 6 9 0.22
    -4 -6 -9 12.85
    4 -6 9 8.9
    -4 6 -9 10.91
    4 6 9 8.51
    -5 -6 -9 3.88
    5 -6 9 4.04
    5 6 9 2.21
    -5 6 -9 3.44
    6 -6 9 27.38
    -6 -6 -9 28.44
    -6 6 -9 32.28
    6 6 9 26.1
    -7 -6 -9 0.19
    7 -6 9 0.08
    7 6 9 -1.01
    -7 6 -9 1.61
    8 -6 9 7.93
    -8 6 -9 5.58
    8 6 9 6.72
    9 -6 9 1.63
    -9 6 -9 1.85
    9 6 9 1.57
    -9 -7 9 7.11
    9 -7 -9 7.8
    9 7 -9 9.95
    -9 7 9 4.37
    -8 -7 9 1.01
    8 -7 -9 2.15
    8 7 -9 2.27
    -8 7 9 1.97
    7 -7 -9 -0.13
    7 -7 -9 0.1
    -7 -7 9 0.84
    7 7 -9 -0.03
    6 -7 -9 0.52
    6 -7 -9 0.29
    6 -7 -9 0.44
    -6 -7 9 1.97
    6 7 -9 0.7
    5 -7 -9 14.06
    5 -7 -9 15.58
    -5 -7 9 7.36
    5 -7 -9 14.84
    5 7 -9 14.6
    4 -7 -9 5.29
    4 -7 -9 4.17
    4 -7 -9 4.09
    -4 -7 9 5.9
    4 7 -9 2.79
    3 -7 -9 105.11
    -3 -7 9 75.85
    3 -7 -9 112.97
    3 -7 -9 112.21
    3 7 -9 105.88
    2 -7 -9 24.33
    -2 -7 9 28.61
    2 -7 -9 27.27
    -2 -7 9 25.66
    2 -7 -9 29.33
    2 7 -9 23.61
    -2 7 9 25.1
    2 7 -9 27.11
    -1 -7 9 165.7
    1 -7 -9 155.46
    1 -7 -9 156.49
    1 -7 -9 159.84
    -1 -7 9 118.73
    -1 7 9 167.72
    1 7 -9 156.12
    0 -7 9 20.52
    0 -7 9 30.91
    0 -7 -9 29.59
    0 -7 -9 28.46
    0 7 -9 30.34
    0 7 9 25.99
    1 -7 9 251.4
    1 -7 9 209.48
    -1 -7 -9 250.81
    -1 7 -9 249.75
    1 7 9 259.29
    -2 -7 -9 12.72
    2 -7 9 8.4
    2 -7 9 11.21
    -2 7 -9 9.55
    2 7 9 11.84
    3 -7 9 59.93
    -3 -7 -9 58.74
    -3 7 -9 48.15
    3 7 9 63.3
    -4 -7 -9 29.85
    4 -7 9 30.04
    4 7 9 25.63
    -4 7 -9 25.38
    5 -7 9 32.67
    -5 -7 -9 30.78
    -5 7 -9 28.72
    5 7 9 32.26
    -6 -7 -9 14.28
    6 -7 9 10.97
    -6 7 -9 9.76
    6 7 9 15.85
    -7 -7 -9 1.4
    7 -7 9 1.85
    -7 7 -9 1.24
    7 7 9 0.49
    8 -7 9 3.28
    8 7 9 0.55
    -8 7 -9 3.28
    9 -7 9 14.51
    -9 7 -9 19.06
    9 7 9 17.19
    9 -8 -9 9.85
    -9 -8 9 10.24
    -9 8 9 13.2
    9 8 -9 7.47
    8 -8 -9 20.83
    -8 -8 9 26.33
    -8 8 9 20.75
    8 8 -9 25.58
    7 -8 -9 47.98
    7 -8 -9 43.03
    -7 -8 9 50.23
    7 8 -9 44.29
    -7 8 9 41.98
    -6 -8 9 0.99
    6 -8 -9 0.65
    6 -8 -9 1.28
    6 8 -9 0.67
    5 -8 -9 17.21
    5 -8 -9 21.18
    5 -8 -9 21.2
    -5 -8 9 18.62
    5 8 -9 21.72
    4 -8 -9 0.68
    4 -8 -9 -0.45
    -4 -8 9 -0.25
    4 -8 -9 0.5
    4 8 -9 0.74
    -3 -8 9 76.99
    3 -8 -9 79.09
    3 -8 -9 76.61
    3 -8 -9 72.22
    3 8 -9 68.12
    2 -8 -9 17.08
    2 -8 -9 18.76
    -2 -8 9 15.89
    2 -8 -9 12.91
    -2 8 9 19.42
    2 8 -9 20.45
    2 8 -9 15.06
    1 -8 -9 17.64
    -1 -8 9 13.71
    1 -8 -9 16.89
    -1 -8 9 15.26
    -1 8 9 18.89
    1 8 -9 18.34
    0 -8 -9 28.7
    0 -8 9 26.29
    0 -8 9 22.91
    0 8 -9 23.26
    0 8 9 26.2
    1 -8 9 10.79
    1 -8 9 15
    -1 -8 -9 13.88
    1 8 9 13.52
    -1 8 -9 8.78
    -2 -8 -9 49.86
    2 -8 9 44.38
    2 -8 9 42.71
    2 8 9 43.29
    -2 8 -9 48.21
    -3 -8 -9 15.55
    3 -8 9 14.9
    3 8 9 16.43
    -3 8 -9 15.05
    -4 -8 -9 0.13
    4 -8 9 -0.18
    4 8 9 0.41
    -4 8 -9 -0.25
    5 -8 9 41.59
    -5 -8 -9 39.91
    -5 8 -9 47.34
    5 8 9 46.37
    -6 -8 -9 11.94
    6 -8 9 15.12
    6 8 9 9.92
    -6 8 -9 10.79
    -7 -8 -9 8.37
    7 -8 9 6.54
    -7 8 -9 4.93
    7 8 9 5.45
    8 -8 9 8.99
    8 8 9 10.92
    -8 8 -9 12.34
    8 -9 -9 38.01
    -8 -9 9 40.84
    -8 9 9 39.23
    8 9 -9 35.83
    7 -9 -9 2.46
    -7 -9 9 1.02
    7 -9 -9 1.59
    -7 9 9 0.84
    7 9 -9 2.11
    6 -9 -9 35.19
    6 -9 -9 29.27
    -6 -9 9 39.28
    6 9 -9 36.33
    -6 9 9 32.59
    5 -9 -9 3.08
    5 -9 -9 1.15
    -5 -9 9 1.35
    5 -9 -9 1.99
    -5 9 9 2.39
    5 9 -9 1.28
    4 -9 -9 30.07
    -4 -9 9 31.53
    4 -9 -9 33.79
    4 -9 -9 28.83
    4 9 -9 27.87
    -4 9 9 29.68
    3 -9 -9 0.72
    3 -9 -9 -0.21
    3 -9 -9 0.55
    -3 -9 9 0.47
    -3 9 9 0.64
    3 9 -9 1.03
    -2 -9 9 50.16
    2 -9 -9 51.83
    2 -9 -9 58.59
    2 9 -9 51.9
    -2 9 9 48.86
    2 9 -9 50.87
    1 -9 -9 19.86
    -1 -9 9 27.27
    1 -9 -9 23.96
    -1 -9 9 26.98
    -1 9 9 22.72
    1 9 -9 26.65
    0 -9 -9 0.98
    0 -9 9 1.88
    0 -9 9 1.96
    0 9 -9 1.25
    0 9 9 1.29
    1 -9 9 8.95
    1 -9 9 9.35
    -1 -9 -9 6.92
    1 9 9 10.48
    -1 9 -9 8.81
    -2 -9 -9 24.07
    2 -9 9 22.18
    -2 9 -9 24.94
    2 9 9 28.04
    3 -9 9 24.91
    -3 -9 -9 25.21
    -3 9 -9 26.23
    3 9 9 25.39
    4 -9 9 44.79
    -4 -9 -9 38.5
    4 9 9 37.43
    -4 9 -9 35.18
    -5 -9 -9 0.01
    5 -9 9 0
    -5 9 -9 -0.41
    5 9 9 0.12
    6 -9 9 54.95
    -6 -9 -9 50.39
    -6 9 -9 51.08
    6 9 9 47.43
    7 -9 9 7.79
    -7 -9 -9 7.49
    -7 9 -9 9.22
    7 9 9 5.74
    8 -9 9 17.31
    -8 9 -9 22.59
    8 9 9 20.73
    8 -10 -9 1.1
    8 -10 -9 2.7
    -8 -10 9 0.54
    -8 10 9 0.77
    7 -10 -9 31.78
    7 -10 -9 38.45
    -7 -10 9 33.67
    -7 10 9 28.63
    7 10 -9 28.54
    6 -10 -9 1.98
    6 -10 -9 4.38
    -6 -10 9 6.84
    6 10 -9 2.51
    -6 10 9 5.66
    5 -10 -9 30.68
    5 -10 -9 33.56
    -5 -10 9 39.68
    5 -10 -9 25.79
    5 10 -9 31.75
    4 -10 -9 0.07
    4 -10 -9 0.02
    4 -10 -9 0.68
    -4 -10 9 0.87
    4 10 -9 1.12
    3 -10 -9 18.91
    3 -10 -9 21.73
    -3 -10 9 30.73
    -3 10 9 21.89
    3 10 -9 22.12
    2 -10 -9 12.05
    -2 -10 9 12.53
    2 -10 -9 13.03
    2 10 -9 13.43
    -2 10 9 11.68
    1 -10 -9 8.72
    -1 -10 9 4.62
    1 -10 -9 6.68
    -1 -10 9 5.25
    -1 10 9 5.17
    1 10 -9 3.66
    0 -10 9 4.11
    0 -10 -9 4.07
    0 -10 9 3.39
    0 10 9 2.34
    0 10 -9 4.5
    1 -10 9 34.56
    1 -10 9 41.34
    -1 -10 -9 38.57
    1 10 9 42.24
    -1 10 -9 39.31
    -2 -10 -9 3.61
    2 -10 9 7.56
    2 10 9 8.56
    -2 10 -9 5.27
    3 -10 9 42.55
    -3 -10 -9 46.04
    3 10 9 46.37
    -3 10 -9 41.94
    -4 -10 -9 0.53
    4 -10 9 1.22
    4 10 9 0.42
    -4 10 -9 1.03
    5 -10 9 45.91
    -5 -10 -9 55.2
    5 10 9 55.44
    -5 10 -9 53.66
    6 -10 9 0.03
    -6 -10 -9 2.19
    6 10 9 0.68
    -6 10 -9 1.15
    -7 -10 -9 43.79
    7 -10 9 35.84
    -7 10 -9 41.94
    7 10 9 37.33
    -8 -10 -9 -0.66
    8 -10 9 -0.5
    8 10 9 0.33
    -8 10 -9 -0.02
    7 -11 -9 0.08
    7 -11 -9 1.26
    -7 -11 9 1.8
    -6 -11 9 78.67
    6 -11 -9 80.19
    6 -11 -9 79.5
    5 -11 -9 0.77
    -5 -11 9 1.4
    5 11 -9 1.35
    4 -11 -9 66.17
    4 -11 -9 62.71
    -4 -11 9 65.08
    4 11 -9 68.08
    -3 -11 9 -0.17
    3 -11 -9 -0.14
    3 -11 -9 -0.04
    3 11 -9 0.25
    -3 11 9 -0.11
    2 -11 -9 23.17
    -2 -11 9 21.73
    2 -11 -9 23.55
    2 11 -9 17.07
    -2 11 9 20.55
    -1 -11 9 2.76
    1 -11 -9 5.08
    1 -11 -9 4.44
    -1 -11 9 3.42
    1 11 -9 3.7
    -1 11 9 4.08
    0 -11 9 -0.02
    0 -11 9 -0.19
    0 -11 -9 1.19
    0 11 -9 0.44
    0 11 9 0.5
    -1 -11 -9 -0.22
    1 -11 9 0.17
    1 -11 9 0.06
    -1 11 -9 1.38
    1 11 9 0.67
    -2 -11 -9 14.66
    2 -11 9 16.94
    2 11 9 13.22
    -2 11 -9 12.31
    3 -11 9 0.54
    -3 -11 -9 0.81
    -3 11 -9 0.94
    3 11 9 0.15
    4 -11 9 18.73
    -4 -11 -9 18.77
    -4 11 -9 22.77
    4 11 9 23.09
    -5 -11 -9 0.51
    5 -11 9 0.71
    5 11 9 -0.11
    -5 11 -9 0.49
    6 -11 9 41.59
    -6 -11 -9 40.96
    6 11 9 45.93
    -6 11 -9 49.07
    -7 -11 -9 -0.26
    7 -11 9 0.15
    7 11 9 0.35
    -7 11 -9 0.23
    -7 -12 9 23.12
    7 -12 -9 24.48
    -6 -12 9 0.44
    6 -12 -9 1.15
    -5 -12 9 73.71
    5 -12 -9 73.94
    4 -12 -9 -0.12
    -4 -12 9 0.79
    4 -12 -9 -0.2
    3 -12 -9 16.14
    -3 -12 9 19.33
    3 -12 -9 17.03
    3 12 -9 15.37
    -3 12 9 18.14
    2 -12 -9 3.23
    -2 -12 9 5.98
    2 -12 -9 4.7
    -2 12 9 4.33
    2 12 -9 6.11
    1 -12 -9 3.64
    -1 -12 9 4.84
    1 -12 -9 5.76
    1 12 -9 6.27
    -1 12 9 3.39
    0 -12 -9 8.27
    0 -12 9 8.64
    0 -12 9 10.54
    0 12 9 8.91
    0 12 -9 8.51
    -1 -12 -9 4.89
    1 -12 9 4.65
    1 12 9 7.16
    -1 12 -9 3.98
    -2 -12 -9 0.33
    2 -12 9 0.42
    -2 12 -9 1.25
    2 12 9 -0.32
    3 -12 9 20.54
    -3 -12 -9 17.88
    -3 12 -9 15.43
    3 12 9 21.17
    4 -12 9 0.54
    -4 -12 -9 -0.52
    4 12 9 0.8
    -4 12 -9 1.08
    -5 -12 -9 28.97
    5 -12 9 33.63
    -5 12 -9 30.04
    5 12 9 34.5
    6 -12 9 2.27
    -6 -12 -9 -0.22
    6 12 9 3.04
    -6 12 -9 -0.72
    -7 -12 -9 14.09
    7 -12 9 16.73
    7 12 9 14.49
    -7 12 -9 20.34
    6 -13 -9 20.52
    -6 -13 9 25.39
    5 -13 -9 7.75
    -5 -13 9 6.94
    4 -13 -9 19.02
    -4 -13 9 21.67
    -4 13 9 24.15
    -3 -13 9 9.93
    3 -13 -9 7.89
    3 -13 -9 11.22
    -3 13 9 14.08
    -2 -13 9 4.74
    2 -13 -9 8.48
    2 -13 -9 9.03
    -2 13 9 7.36
    2 13 -9 3.56
    1 -13 -9 66.1
    -1 -13 9 60.31
    1 -13 -9 55.6
    -1 13 9 55.15
    1 13 -9 55.08
    1 13 -9 59.38
    0 -13 9 0.42
    0 -13 -9 0.08
    0 -13 9 0.13
    0 13 9 -0.06
    0 13 -9 0.74
    1 -13 9 32.49
    -1 -13 -9 36.46
    1 13 9 44.22
    -1 13 -9 38.96
    -2 -13 -9 8.67
    2 -13 9 14.88
    2 13 9 15.46
    -2 13 -9 12.32
    3 -13 9 19.59
    -3 -13 -9 15.66
    -3 13 -9 20.23
    3 13 9 19.57
    -4 -13 -9 34.12
    4 -13 9 34.11
    4 13 9 37.81
    -4 13 -9 35.67
    5 -13 9 5.72
    -5 -13 -9 6
    5 13 9 4.54
    -5 13 -9 3.6
    6 -13 9 38.87
    -6 -13 -9 43.49
    -6 13 -9 43.27
    6 13 9 36.05
    -6 -14 9 -0.48
    -5 -14 9 31.42
    5 -14 -9 29.55
    -4 -14 9 2.76
    4 -14 -9 0.74
    -4 14 9 0.2
    3 -14 -9 20.09
    3 -14 -9 16.97
    -3 -14 9 10.15
    -3 14 9 16.87
    2 -14 -9 17.06
    2 -14 -9 13.08
    -2 -14 9 14.35
    -2 14 9 10.03
    -1 -14 9 6.74
    1 -14 -9 7.32
    1 -14 -9 7.56
    -1 14 9 6.64
    0 -14 -9 36.73
    0 -14 9 30.91
    0 -14 9 31.16
    0 14 -9 25.3
    0 14 9 24.95
    -1 -14 -9 1.26
    1 -14 9 1.02
    -1 14 -9 0.05
    1 14 9 0.8
    -2 -14 -9 21.44
    2 -14 9 17.86
    -2 14 -9 19.08
    2 14 9 19.41
    3 -14 9 20.73
    -3 -14 -9 19.1
    -3 14 -9 17.84
    3 14 9 17.87
    4 -14 9 2.86
    -4 -14 -9 1.42
    4 14 9 3.88
    -4 14 -9 2.39
    -5 -14 -9 19.66
    5 -14 9 21.77
    -5 14 -9 28.99
    5 14 9 27.38
    -5 -15 9 -0.16
    -5 15 9 -0.04
    4 -15 -9 -0.79
    -4 -15 9 1.03
    -4 15 9 2.2
    -3 -15 9 3.66
    3 -15 -9 2.79
    3 -15 -9 5.43
    -3 15 9 3.81
    2 -15 -9 0.8
    -2 -15 9 4.07
    2 -15 -9 3.02
    -2 15 9 4.71
    -1 -15 9 17.19
    1 -15 -9 22.88
    1 -15 -9 19.47
    -1 15 9 26.24
    0 -15 -9 0.88
    0 15 9 0.34
    -1 -15 -9 20.29
    1 -15 9 26.19
    1 15 9 28.72
    -2 -15 -9 1.74
    2 -15 9 2.96
    -2 15 -9 2.19
    2 15 9 2.96
    3 -15 9 1.29
    -3 -15 -9 3.42
    -3 15 -9 3.95
    3 15 9 1.18
    4 -15 9 6.93
    -4 -15 -9 5.57
    -4 15 -9 7.19
    4 15 9 10.49
    -3 -16 9 0.13
    3 -16 -9 0.35
    -3 16 9 -0.17
    2 -16 -9 56.78
    2 -16 -9 49.24
    -2 -16 9 47.36
    -2 16 9 52.18
    1 -16 -9 0.43
    1 -16 -9 -0.92
    -1 -16 9 0.9
    -1 16 9 0.56
    0 -16 -9 76.23
    0 16 9 73.89
    -1 -16 -9 0.05
    1 -16 9 -0.48
    1 16 9 0.94
    -2 -16 -9 54.27
    2 -16 9 49.7
    2 16 9 45.47
    3 -16 9 1.22
    -3 -16 -9 1.09
    3 16 9 0.69
    1 -17 -9 44.61
    0 -17 -9 0.83
    0 17 9 1.31
    10 0 -10 2.55
    9 0 -10 1.53
    -8 0 10 0.12
    8 0 -10 -0.64
    -7 0 10 -0.48
    7 0 -10 -0.09
    6 0 -10 28.93
    -6 0 10 33.78
    -5 0 10 0.38
    5 0 -10 -0.07
    -4 0 10 152.63
    4 0 -10 158.63
    4 0 -10 157.35
    -3 0 10 0.1
    3 0 -10 0.42
    -3 0 10 -0.23
    3 0 -10 -0.03
    2 0 -10 309.48
    -2 0 10 314.55
    2 0 -10 298.26
    -2 0 10 308.46
    -1 0 10 -0.27
    -1 0 10 0.01
    1 0 -10 0.27
    1 0 -10 -0.34
    0 0 10 420.14
    0 0 -10 412.37
    0 0 -10 424.04
    -1 0 -10 0.22
    1 0 10 -0.12
    -1 0 -10 0.35
    2 0 10 93.56
    -2 0 -10 91.59
    -2 0 -10 92.78
    -3 0 -10 -0.03
    3 0 10 0.78
    -3 0 -10 -0.38
    -4 0 -10 63.64
    4 0 10 68.89
    -4 0 -10 67.07
    5 0 10 -0.44
    -5 0 -10 -0.32
    6 0 10 0.82
    -6 0 -10 1.91
    7 0 10 1.53
    -7 0 -10 -0.38
    -8 0 -10 3.2
    8 0 10 3.42
    -9 0 -10 1.03
    9 0 10 -0.03
    10 -1 -10 0.6
    10 1 -10 0.38
    9 -1 -10 6.81
    9 1 -10 7.75
    -8 -1 10 0.01
    8 -1 -10 -0.7
    8 1 -10 0.49
    -8 1 10 0.24
    -7 -1 10 1.08
    7 -1 -10 0.7
    7 1 -10 0.95
    -7 1 10 1.94
    6 -1 -10 0.04
    -6 -1 10 -0.29
    6 1 -10 0.74
    -6 1 10 -0.07
    -5 -1 10 42.81
    5 -1 -10 38.85
    -5 1 10 38.84
    5 1 -10 31.58
    -4 -1 10 1.84
    4 -1 -10 1.44
    4 -1 -10 1.26
    4 -1 -10 1.63
    4 1 -10 0.53
    -4 1 10 0.55
    3 -1 -10 54.64
    3 -1 -10 52.93
    -3 -1 10 55.62
    3 -1 -10 49.14
    -3 1 10 51.46
    3 1 -10 50.66
    -3 1 10 50.37
    2 -1 -10 -0.22
    -2 -1 10 0.19
    2 -1 -10 -0.07
    -2 -1 10 0.02
    2 1 -10 -0.27
    -2 1 10 -0.18
    2 1 -10 -0.06
    -2 1 10 0
    1 -1 -10 189.92
    -1 -1 10 196.45
    1 -1 -10 186.85
    -1 -1 10 190.02
    1 1 -10 188.94
    1 1 -10 189.58
    -1 1 10 193.8
    0 -1 10 11.56
    0 -1 -10 10.54
    0 -1 -10 10.04
    0 -1 10 11.13
    0 1 -10 10.11
    0 1 -10 11.03
    0 1 10 9.13
    1 -1 10 4.96
    -1 -1 -10 4.54
    -1 -1 -10 4.57
    -1 1 -10 5.27
    1 1 10 5.99
    -1 1 -10 5.54
    -2 -1 -10 3.77
    2 -1 10 4.11
    -2 -1 -10 4.01
    2 1 10 3.82
    -2 1 -10 3.87
    -2 1 -10 4.29
    -3 -1 -10 1.63
    -3 -1 -10 1.3
    3 -1 10 0.76
    3 1 10 1.43
    -3 1 -10 1.99
    -3 1 -10 2.05
    4 -1 10 3.94
    -4 -1 -10 2.94
    -4 -1 -10 5.57
    -4 1 -10 4.46
    -4 1 -10 4.42
    4 1 10 4.21
    -5 -1 -10 1.16
    5 -1 10 1.63
    -5 1 -10 1.28
    5 1 10 1.14
    -6 -1 -10 0.25
    6 -1 10 -0.15
    6 1 10 -0.78
    -6 1 -10 0.01
    7 -1 10 39.74
    -7 -1 -10 40.54
    -7 1 -10 31.28
    7 1 10 36.14
    8 -1 10 2.9
    -8 -1 -10 2.83
    8 1 10 1.91
    -8 1 -10 0.11
    9 -1 10 37.92
    -9 -1 -10 53.23
    -9 1 -10 42.77
    9 1 10 44.79
    10 -2 -10 14.26
    10 2 -10 23.04
    -9 -2 10 12.04
    9 -2 -10 16.98
    9 2 -10 10.36
    8 -2 -10 3.37
    -8 -2 10 0.93
    8 2 -10 4.49
    -7 -2 10 25.42
    7 -2 -10 23.16
    -7 2 10 31.07
    7 2 -10 23.86
    6 -2 -10 1.44
    -6 -2 10 2.76
    -6 2 10 1.24
    6 2 -10 0.81
    5 -2 -10 24.24
    5 -2 -10 27.27
    -5 -2 10 24.13
    5 -2 -10 25.43
    5 2 -10 29.71
    -5 2 10 28.83
    -4 -2 10 17.9
    4 -2 -10 17.92
    4 -2 -10 16.55
    4 -2 -10 19
    -4 2 10 17.38
    4 2 -10 17.99
    3 -2 -10 43.75
    3 -2 -10 44.89
    3 -2 -10 43.92
    -3 -2 10 46.93
    3 2 -10 48.47
    -3 2 10 46.44
    -3 2 10 44.72
    2 -2 -10 59.77
    -2 -2 10 66.74
    2 -2 -10 63.09
    -2 2 10 67.22
    2 2 -10 59.81
    -1 -2 10 0.69
    -1 -2 10 0.82
    1 -2 -10 1.4
    1 -2 -10 0.45
    1 2 -10 0.74
    -1 2 10 0.78
    1 2 -10 1.13
    0 -2 10 49.75
    0 -2 -10 47.05
    0 -2 10 47.69
    0 -2 -10 51.45
    0 2 -10 53.14
    0 2 -10 49.51
    0 2 10 50.16
    -1 -2 -10 0.29
    1 -2 10 0.43
    -1 -2 -10 0.76
    1 -2 10 0.54
    -1 2 -10 0.84
    1 2 10 0.66
    -1 2 -10 0.36
    -2 -2 -10 11.71
    2 -2 10 12.6
    -2 -2 -10 11.56
    2 -2 10 14.72
    -2 2 -10 13.26
    2 2 10 11.85
    -2 2 -10 14.66
    -3 -2 -10 71.57
    3 -2 10 68.34
    -3 -2 -10 73.44
    -3 2 -10 74.67
    -3 2 -10 74.99
    3 2 10 75.82
    -4 -2 -10 2.79
    4 -2 10 3.1
    -4 -2 -10 2.52
    4 2 10 1.98
    -4 2 -10 3.35
    5 -2 10 19.42
    -5 -2 -10 19.13
    -5 -2 -10 19.4
    -5 2 -10 22.07
    5 2 10 18.74
    -6 -2 -10 44.65
    6 -2 10 40.77
    6 2 10 46.36
    -6 2 -10 46.87
    -7 -2 -10 19.08
    7 -2 10 13.06
    7 2 10 11.64
    -7 2 -10 13.18
    8 -2 10 45.83
    -8 -2 -10 48.88
    8 2 10 40.56
    -8 2 -10 41.78
    9 -2 10 5.3
    9 2 10 9.79
    -9 2 -10 9.03
    10 -3 -10 17.56
    10 3 -10 20.92
    -9 -3 10 4.6
    9 -3 -10 0.96
    9 3 -10 3.04
    8 -3 -10 21.96
    -8 -3 10 16.86
    8 3 -10 17.44
    7 -3 -10 5.52
    -7 -3 10 6.01
    7 3 -10 6.24
    -7 3 10 5.98
    -6 -3 10 59.62
    6 -3 -10 63.69
    -6 3 10 52.9
    6 3 -10 48.67
    -5 -3 10 17.98
    5 -3 -10 14.54
    5 -3 -10 13.51
    5 -3 -10 11.59
    5 3 -10 15
    -5 3 10 12.44
    4 -3 -10 38.1
    4 -3 -10 41.85
    4 -3 -10 40.87
    -4 -3 10 36.79
    4 3 -10 39.33
    -4 3 10 38.39
    3 -3 -10 163.5
    -3 -3 10 166.04
    3 -3 -10 153.46
    3 -3 -10 172.46
    3 3 -10 168.34
    -3 3 10 166.26
    2 -3 -10 0.74
    2 -3 -10 0.09
    -2 -3 10 0.5
    2 -3 -10 0.22
    -2 3 10 0.74
    2 3 -10 0.69
    -1 -3 10 131.08
    1 -3 -10 121.91
    1 -3 -10 122.71
    -1 -3 10 129.65
    -1 3 10 127.1
    1 3 -10 124.13
    0 -3 10 33.39
    0 -3 -10 34.81
    0 -3 -10 34.67
    0 -3 10 36.28
    0 3 -10 33.18
    0 3 10 33.8
    1 -3 10 74.47
    1 -3 10 85.01
    -1 -3 -10 77.92
    -1 -3 -10 73.23
    -1 3 -10 78.04
    1 3 10 81.1
    -1 3 -10 79.72
    2 -3 10 59.1
    -2 -3 -10 52.82
    -2 -3 -10 55.93
    2 -3 10 48.31
    2 3 10 55.38
    -2 3 -10 55.7
    -2 3 -10 56.83
    3 -3 10 60.45
    -3 -3 -10 57.39
    -3 -3 -10 56.15
    3 -3 10 54.48
    -3 3 -10 54.85
    3 3 10 57.69
    -3 3 -10 59.62
    -4 -3 -10 102.23
    4 -3 10 93.57
    -4 -3 -10 92.79
    4 3 10 96.79
    -4 3 -10 93.5
    -5 -3 -10 5.86
    5 -3 10 4.7
    -5 -3 -10 3.05
    -5 3 -10 5.01
    5 3 10 4.52
    6 -3 10 47.08
    -6 -3 -10 45.13
    -6 3 -10 39.58
    6 3 10 41.26
    -7 -3 -10 1.09
    7 -3 10 -0.08
    -7 3 -10 0.7
    7 3 10 1.01
    8 -3 10 21.28
    -8 3 -10 24.99
    8 3 10 24.85
    9 -3 10 19.07
    -9 3 -10 18.19
    9 3 10 16.2
    9 -4 -10 19.22
    -9 -4 10 14.88
    9 4 -10 17.68
    8 -4 -10 0.86
    -8 -4 10 -0.49
    8 4 -10 -0.18
    -7 -4 10 49.75
    7 -4 -10 55.28
    7 4 -10 49.59
    -7 4 10 55.44
    6 -4 -10 0.61
    6 -4 -10 1.21
    -6 -4 10 -0.4
    6 4 -10 0.56
    -6 4 10 0.87
    5 -4 -10 67.91
    5 -4 -10 61.34
    5 -4 -10 61.64
    -5 -4 10 73.22
    5 4 -10 68.16
    -5 4 10 58.48
    4 -4 -10 19.57
    4 -4 -10 17.88
    -4 -4 10 19.27
    4 -4 -10 18.02
    4 4 -10 16.9
    -3 -4 10 28.43
    3 -4 -10 25.29
    3 -4 -10 29.27
    3 -4 -10 31.63
    3 4 -10 31.92
    -3 4 10 29.75
    2 -4 -10 91.84
    -2 -4 10 93.43
    2 -4 -10 96.53
    2 -4 -10 97.81
    -2 4 10 96.31
    2 4 -10 94.72
    2 4 -10 93.21
    1 -4 -10 7.46
    -1 -4 10 6.38
    1 -4 -10 6.73
    -1 -4 10 7.19
    1 4 -10 6.88
    -1 4 10 5.77
    0 -4 10 4.43
    0 -4 -10 5
    0 -4 10 4.73
    0 -4 -10 3.7
    0 4 -10 4.07
    0 4 10 5.97
    1 -4 10 27.19
    -1 -4 -10 32.43
    -1 -4 -10 29.55
    1 -4 10 30.27
    1 4 10 32.71
    -1 4 -10 28.61
    2 -4 10 31.95
    -2 -4 -10 30.11
    2 -4 10 31.59
    -2 -4 -10 31.17
    -2 4 -10 27.47
    2 4 10 28.39
    3 -4 10 135.32
    3 -4 10 141.18
    -3 -4 -10 136.45
    -3 -4 -10 133.29
    3 4 10 141.79
    -3 4 -10 135.1
    -4 -4 -10 0.05
    4 -4 10 -0.07
    -4 -4 -10 0.62
    4 4 10 0.46
    -4 4 -10 -0.05
    5 -4 10 68.63
    -5 -4 -10 71.46
    -5 -4 -10 72.52
    5 4 10 77.09
    -5 4 -10 73.65
    -6 -4 -10 0.42
    6 -4 10 -0.18
    -6 4 -10 -0.11
    6 4 10 0.88
    7 -4 10 20.3
    -7 4 -10 18.21
    7 4 10 22.31
    8 -4 10 0.42
    8 4 10 4.56
    -8 4 -10 2.75
    9 -4 10 3.41
    9 4 10 1.8
    -9 4 -10 3.27
    -9 -5 10 0.53
    9 -5 -10 -0.65
    9 5 -10 -0.36
    -8 -5 10 29.46
    8 -5 -10 48.03
    8 5 -10 39.16
    -7 -5 10 0.49
    7 -5 -10 0.55
    7 5 -10 0.11
    6 -5 -10 109.7
    6 -5 -10 113.3
    6 -5 -10 110.07
    -6 -5 10 91.99
    6 5 -10 113.34
    -6 5 10 110.08
    5 -5 -10 0.66
    5 -5 -10 1.8
    -5 -5 10 1.15
    5 -5 -10 1.58
    5 5 -10 0.34
    -5 5 10 1.68
    4 -5 -10 57.66
    4 -5 -10 61.72
    4 -5 -10 57.96
    -4 -5 10 57.59
    4 5 -10 61.23
    3 -5 -10 15.01
    -3 -5 10 10.58
    3 -5 -10 9.59
    3 -5 -10 12
    3 5 -10 10.77
    -3 5 10 11.98
    2 -5 -10 2.07
    2 -5 -10 2.34
    2 -5 -10 1.35
    -2 -5 10 1.84
    2 5 -10 1.72
    2 5 -10 2.37
    -2 5 10 1.7
    1 -5 -10 0.78
    1 -5 -10 0.95
    -1 -5 10 1.85
    -1 -5 10 1.03
    -1 5 10 1.58
    1 5 -10 1.37
    0 -5 10 23.24
    0 -5 10 22.27
    0 -5 -10 19.23
    0 -5 -10 23.4
    0 5 10 18.58
    0 5 -10 23.37
    1 -5 10 2.38
    -1 -5 -10 1.63
    1 -5 10 2.93
    -1 -5 -10 2.1
    1 5 10 1.68
    -1 5 -10 3
    2 -5 10 84.99
    -2 -5 -10 91.01
    -2 -5 -10 88.99
    2 -5 10 91.27
    2 5 10 97.45
    -2 5 -10 90.19
    -3 -5 -10 0.04
    3 -5 10 0.18
    -3 -5 -10 -0.04
    3 5 10 0.07
    -3 5 -10 -0.25
    -4 -5 -10 53.23
    4 -5 10 46.03
    4 5 10 50.08
    -4 5 -10 51.97
    -5 -5 -10 0.43
    5 -5 10 -0.28
    5 5 10 -0.22
    -5 5 -10 -0.17
    -6 -5 -10 67.98
    6 -5 10 65.22
    6 5 10 66.56
    -6 5 -10 70.37
    7 -5 10 0.46
    7 5 10 0
    -7 5 -10 0.79
    8 -5 10 19.49
    8 5 10 13.36
    -8 5 -10 15.48
    9 -5 10 1.21
    -9 5 -10 2.82
    9 5 10 4.08
    9 -6 -10 10.61
    -9 -6 10 8.64
    9 6 -10 11.88
    -8 -6 10 -0.1
    8 -6 -10 -0.11
    8 6 -10 0.89
    7 -6 -10 45.93
    -7 -6 10 29.41
    7 6 -10 42.66
    6 -6 -10 0.59
    6 -6 -10 0.32
    6 -6 -10 0.18
    -6 -6 10 0.56
    6 6 -10 0.82
    -6 6 10 0.7
    -5 -6 10 50.87
    5 -6 -10 65.89
    5 -6 -10 55.89
    5 -6 -10 60.55
    5 6 -10 69.3
    -5 6 10 55.67
    4 -6 -10 3.57
    4 -6 -10 2.56
    4 -6 -10 3.88
    -4 -6 10 2.3
    4 6 -10 1.74
    3 -6 -10 0.03
    -3 -6 10 1.41
    3 -6 -10 2.17
    3 -6 -10 1.26
    -3 6 10 1.87
    3 6 -10 1.19
    2 -6 -10 20.33
    -2 -6 10 16.86
    2 -6 -10 19.67
    2 -6 -10 21.29
    2 6 -10 21.39
    -2 6 10 19.47
    2 6 -10 20.05
    -1 -6 10 7.63
    -1 -6 10 7.19
    1 -6 -10 9.14
    1 -6 -10 7.06
    1 6 -10 6.98
    -1 6 10 8.8
    0 -6 10 3.28
    0 -6 -10 3.42
    0 -6 10 2.72
    0 -6 -10 2.62
    0 6 10 3.96
    0 6 -10 2.55
    1 -6 10 84.63
    1 -6 10 80.46
    -1 -6 -10 84.52
    1 6 10 76.7
    -1 6 -10 79.82
    2 -6 10 0.74
    -2 -6 -10 1.93
    2 -6 10 0.72
    -2 6 -10 0.19
    2 6 10 0.16
    3 -6 10 66.81
    -3 -6 -10 60.46
    -3 6 -10 74.37
    3 6 10 70.13
    -4 -6 -10 4.13
    4 -6 10 3.61
    4 6 10 5.68
    -4 6 -10 4.51
    5 -6 10 98.76
    -5 -6 -10 100.78
    5 6 10 97.21
    -5 6 -10 90.55
    6 -6 10 1.57
    -6 -6 -10 0.43
    -6 6 -10 1.12
    6 6 10 0.23
    7 -6 10 31.06
    -7 6 -10 21.83
    7 6 10 27.01
    8 -6 10 0.47
    8 6 10 -0.1
    -8 6 -10 0.52
    9 -6 10 3.16
    -9 6 -10 4.87
    9 6 10 4.25
    -9 -7 10 0.55
    9 -7 -10 -0.37
    9 7 -10 0.25
    -9 7 10 -0.81
    -8 -7 10 37.35
    8 -7 -10 44.43
    8 7 -10 51.26
    7 -7 -10 -0.59
    -7 -7 10 0.26
    7 7 -10 1.76
    6 -7 -10 57.87
    6 -7 -10 61.74
    -6 -7 10 49.26
    6 -7 -10 62.28
    -6 7 10 53.96
    6 7 -10 65.89
    5 -7 -10 1.03
    5 -7 -10 0.61
    5 -7 -10 0.26
    -5 -7 10 2.37
    5 7 -10 2.05
    4 -7 -10 19.81
    4 -7 -10 19.13
    4 -7 -10 24.59
    -4 -7 10 15.78
    4 7 -10 17.98
    3 -7 -10 76.95
    3 -7 -10 71.01
    3 -7 -10 73.07
    -3 -7 10 51.87
    3 7 -10 65.07
    -3 7 10 70.89
    -2 -7 10 2.33
    2 -7 -10 2.37
    2 -7 -10 3
    2 -7 -10 1.23
    2 7 -10 1.64
    2 7 -10 2.29
    -2 7 10 2.82
    1 -7 -10 41.45
    1 -7 -10 37.7
    1 -7 -10 42.37
    -1 -7 10 38.04
    -1 -7 10 34.22
    1 7 -10 39.22
    -1 7 10 37.68
    0 -7 -10 15.64
    0 -7 10 13.26
    0 -7 10 14.33
    0 7 -10 16.77
    0 7 10 16.27
    1 -7 10 14.88
    1 -7 10 19.88
    -1 -7 -10 18.99
    1 7 10 19.78
    -1 7 -10 21.79
    2 -7 10 29.42
    -2 -7 -10 38.11
    2 -7 10 32.76
    2 7 10 32.16
    -2 7 -10 31.08
    -3 -7 -10 10.37
    3 -7 10 12.16
    -3 7 -10 9.56
    3 7 10 11.9
    4 -7 10 56.26
    -4 -7 -10 56.87
    4 7 10 56.65
    -4 7 -10 50.79
    5 -7 10 0.41
    -5 -7 -10 1.04
    -5 7 -10 -0.01
    5 7 10 0.55
    -6 -7 -10 63.83
    6 -7 10 65.22
    6 7 10 74.87
    -6 7 -10 71.77
    -7 -7 -10 -0.09
    7 -7 10 0.39
    7 7 10 0.88
    -7 7 -10 -0.81
    8 -7 10 16.96
    -8 7 -10 14.71
    8 7 10 17.04
    9 -7 10 8.87
    9 7 10 6.74
    -9 7 -10 5.15
    9 -8 -10 23.69
    -9 -8 10 28.37
    -9 8 10 30.3
    9 8 -10 19.96
    -8 -8 10 2.59
    8 -8 -10 4.28
    8 8 -10 -0.08
    -8 8 10 3.48
    -7 -8 10 36.02
    7 -8 -10 42.09
    7 -8 -10 31.86
    7 8 -10 34.12
    6 -8 -10 1.21
    6 -8 -10 0.81
    6 -8 -10 0.91
    -6 -8 10 -0.68
    6 8 -10 2.06
    5 -8 -10 31.8
    5 -8 -10 31.63
    -5 -8 10 32.73
    5 -8 -10 42.34
    5 8 -10 36.15
    4 -8 -10 0.99
    -4 -8 10 0.47
    4 -8 -10 0.99
    4 -8 -10 1.37
    4 8 -10 0.76
    -3 -8 10 12.41
    3 -8 -10 14.78
    3 -8 -10 12.19
    3 -8 -10 13.13
    -3 8 10 12.6
    3 8 -10 11.63
    2 -8 -10 41
    -2 -8 10 32.97
    2 -8 -10 41.98
    2 -8 -10 40.68
    -2 8 10 42.26
    2 8 -10 45.11
    1 -8 -10 3.49
    1 -8 -10 3.11
    -1 -8 10 2.02
    -1 -8 10 5.03
    1 8 -10 1.45
    -1 8 10 1.24
    0 -8 10 2.92
    0 -8 10 1.47
    0 -8 -10 2.47
    0 8 10 1.89
    0 8 -10 3.71
    -1 -8 -10 19.34
    1 -8 10 16.81
    1 -8 10 18.59
    1 8 10 16.36
    -1 8 -10 19.2
    -2 -8 -10 2.2
    2 -8 10 4.38
    2 -8 10 2.5
    -2 8 -10 4.87
    2 8 10 3.05
    -3 -8 -10 36.41
    3 -8 10 38.08
    3 8 10 30.82
    -3 8 -10 30
    -4 -8 -10 4.73
    4 -8 10 8.11
    4 8 10 9.2
    -4 8 -10 5.49
    5 -8 10 51.47
    -5 -8 -10 54.26
    5 8 10 53.43
    -5 8 -10 53.78
    6 -8 10 20.1
    -6 -8 -10 22.71
    -6 8 -10 26.18
    6 8 10 21.84
    7 -8 10 5.98
    -7 -8 -10 5.68
    -7 8 -10 6.78
    7 8 10 4.03
    8 -8 10 28.75
    -8 8 -10 27.46
    8 8 10 19.44
    8 -9 -10 9.57
    -8 -9 10 12.23
    -8 9 10 8.98
    8 9 -10 12.11
    -7 -9 10 -0.29
    7 -9 -10 0.45
    7 -9 -10 0.86
    7 9 -10 0.02
    -7 9 10 -0.5
    -6 -9 10 2.29
    6 -9 -10 0.82
    6 -9 -10 2.74
    -6 9 10 1.35
    6 9 -10 1.04
    5 -9 -10 6.67
    5 -9 -10 5.88
    5 -9 -10 7.16
    -5 -9 10 6.25
    -5 9 10 8.47
    5 9 -10 7.46
    4 -9 -10 5.07
    4 -9 -10 5.57
    4 -9 -10 4.58
    -4 -9 10 4.99
    4 9 -10 5.22
    3 -9 -10 71.82
    3 -9 -10 64.85
    -3 -9 10 66.22
    3 -9 -10 65.93
    3 9 -10 74.5
    -3 9 10 65.73
    2 -9 -10 6.91
    2 -9 -10 4.18
    -2 -9 10 6.73
    2 9 -10 6.2
    -2 9 10 4.23
    1 -9 -10 59.76
    -1 -9 10 61.78
    1 -9 -10 66.35
    -1 -9 10 62.33
    1 9 -10 67.98
    -1 9 10 54.63
    0 -9 10 20.74
    0 -9 10 17.71
    0 -9 -10 22.22
    0 9 -10 16.83
    0 9 10 22.56
    1 -9 10 39.84
    1 -9 10 40.49
    -1 -9 -10 38.51
    -1 9 -10 37.98
    1 9 10 39.9
    2 -9 10 10.51
    -2 -9 -10 10.12
    2 9 10 10.48
    -2 9 -10 9.55
    3 -9 10 10.13
    -3 -9 -10 9.52
    3 9 10 10.34
    -3 9 -10 6.18
    -4 -9 -10 30.63
    4 -9 10 29.5
    4 9 10 30.04
    -4 9 -10 28.71
    5 -9 10 0.01
    -5 -9 -10 -0.03
    5 9 10 0.21
    -5 9 -10 1.63
    -6 -9 -10 3.94
    6 -9 10 4.25
    6 9 10 3.33
    -6 9 -10 3.15
    -7 -9 -10 14
    7 -9 10 11.87
    7 9 10 14.17
    -7 9 -10 18.63
    8 -9 10 3.16
    -8 9 -10 2.13
    8 9 10 4.4
    8 -10 -10 -0.25
    -8 -10 10 -0.6
    -8 10 10 0.01
    -7 -10 10 3.95
    7 -10 -10 2.53
    7 -10 -10 3.52
    -7 10 10 3.41
    7 10 -10 3.09
    6 -10 -10 23.07
    6 -10 -10 16.88
    -6 -10 10 23.02
    6 10 -10 21.26
    -5 -10 10 9.79
    5 -10 -10 9.07
    5 -10 -10 10.91
    5 -10 -10 10.79
    5 10 -10 9.93
    -4 -10 10 94.06
    4 -10 -10 90.34
    4 -10 -10 84.79
    4 10 -10 75.78
    3 -10 -10 5.32
    -3 -10 10 11.49
    3 -10 -10 7.72
    3 10 -10 6.73
    -3 10 10 8.3
    -2 -10 10 174.29
    2 -10 -10 161.44
    2 -10 -10 169.84
    -2 10 10 167.41
    2 10 -10 167.96
    -1 -10 10 -0.2
    1 -10 -10 0.28
    1 -10 -10 0.41
    -1 10 10 0.19
    1 10 -10 0.65
    0 -10 10 162.43
    0 -10 -10 149.58
    0 -10 10 153.9
    0 10 -10 152.64
    0 10 10 160.06
    1 -10 10 8.17
    -1 -10 -10 7.47
    1 -10 10 5.45
    1 10 10 6.2
    -1 10 -10 6.94
    -2 -10 -10 67.69
    2 -10 10 74.71
    2 10 10 72.42
    -2 10 -10 69.82
    -3 -10 -10 5.78
    3 -10 10 7.32
    -3 10 -10 9.89
    3 10 10 6.03
    4 -10 10 20.92
    -4 -10 -10 30.11
    4 10 10 23.26
    -4 10 -10 28.02
    -5 -10 -10 13.24
    5 -10 10 12.2
    -5 10 -10 13.55
    5 10 10 20.94
    6 -10 10 0.45
    -6 -10 -10 0.52
    -6 10 -10 -0.12
    6 10 10 1.15
    -7 -10 -10 0.95
    7 -10 10 -0.09
    7 10 10 0.44
    -7 10 -10 0.03
    7 -11 -10 0.96
    -7 -11 10 1.36
    7 -11 -10 0.09
    -6 -11 10 1.64
    6 -11 -10 0.27
    6 11 -10 2.18
    -5 -11 10 13.55
    5 -11 -10 17.8
    5 11 -10 15.26
    4 -11 -10 -0.04
    -4 -11 10 -0.33
    4 -11 -10 0.27
    4 11 -10 -0.19
    -4 11 10 0.49
    -3 -11 10 19.56
    3 -11 -10 20.12
    3 -11 -10 19.25
    3 11 -10 17.52
    -3 11 10 21.23
    2 -11 -10 2.28
    2 -11 -10 1.37
    -2 -11 10 2.28
    -2 11 10 3.06
    2 11 -10 2.93
    1 -11 -10 75.77
    1 -11 -10 78.96
    -1 -11 10 77.57
    -1 11 10 77.71
    1 11 -10 77.92
    0 -11 10 0.54
    0 -11 10 2.81
    0 -11 -10 1.34
    0 11 -10 4.22
    0 11 10 3.25
    -1 -11 -10 17.25
    1 -11 10 19.53
    1 -11 10 16.33
    1 11 10 24.53
    -1 11 -10 16.83
    -2 -11 -10 1.92
    2 -11 10 1.71
    -2 11 -10 0.5
    2 11 10 1.74
    -3 -11 -10 0.62
    3 -11 10 0.46
    3 11 10 -0.25
    -3 11 -10 -0.08
    4 -11 10 0.61
    -4 -11 -10 -0.27
    4 11 10 1.08
    -4 11 -10 0.51
    -5 -11 -10 1.03
    5 -11 10 0.01
    -5 11 -10 1.06
    5 11 10 0.68
    6 -11 10 1.67
    -6 -11 -10 0.22
    6 11 10 3.95
    -6 11 -10 2.01
    -7 -11 -10 37.09
    7 -11 10 41.67
    -7 11 -10 34.91
    7 11 10 31.12
    -7 -12 10 4.95
    7 -12 -10 1.92
    6 -12 -10 1.74
    -6 -12 10 2.12
    5 -12 -10 17.86
    -5 -12 10 18.32
    4 -12 -10 15.02
    4 -12 -10 15.21
    -4 -12 10 10.72
    -4 12 10 13.88
    4 12 -10 12.61
    3 -12 -10 3.63
    3 -12 -10 4.79
    -3 -12 10 4.15
    -3 12 10 4.09
    3 12 -10 5.06
    -2 -12 10 26.69
    2 -12 -10 23.89
    2 -12 -10 23.06
    2 12 -10 22.73
    -2 12 10 27.25
    -1 -12 10 0.82
    1 -12 -10 2.9
    1 -12 -10 0.6
    1 12 -10 1.51
    -1 12 10 0.15
    0 -12 10 46.89
    0 -12 10 43.48
    0 -12 -10 48.51
    0 12 10 51.17
    0 12 -10 49.93
    1 -12 10 1.37
    -1 -12 -10 2.62
    -1 12 -10 -0.24
    1 12 10 0.83
    2 -12 10 5.48
    -2 -12 -10 6.71
    2 12 10 5.02
    -2 12 -10 6.7
    -3 -12 -10 6.65
    3 -12 10 6.19
    3 12 10 11.59
    -3 12 -10 6.65
    4 -12 10 -0.43
    -4 -12 -10 -0.15
    -4 12 -10 0.48
    4 12 10 1.17
    5 -12 10 2.17
    -5 -12 -10 6.24
    5 12 10 4.6
    -5 12 -10 2.98
    -6 -12 -10 14.01
    6 -12 10 14.73
    6 12 10 13.09
    -6 12 -10 18.83
    -6 -13 10 10.32
    6 -13 -10 8.11
    -5 -13 10 20.78
    5 -13 -10 16.62
    -5 13 10 21.89
    4 -13 -10 30.08
    -4 -13 10 35.2
    4 -13 -10 32
    -4 13 10 20.74
    3 -13 -10 37.26
    3 -13 -10 37.79
    -3 -13 10 37.34
    -3 13 10 35.28
    2 -13 -10 0.71
    2 -13 -10 1.98
    -2 -13 10 -0.07
    2 13 -10 0.76
    -2 13 10 1.17
    1 -13 -10 58.41
    1 -13 -10 64.28
    -1 -13 10 60.38
    -1 13 10 61.78
    1 13 -10 62.09
    0 -13 10 1.05
    0 -13 -10 1.91
    0 13 -10 2.78
    0 13 10 2.95
    1 -13 10 42.3
    -1 -13 -10 37.38
    1 13 10 42.34
    -1 13 -10 38.99
    2 -13 10 12.08
    -2 -13 -10 8.46
    2 13 10 10.65
    -2 13 -10 14.12
    3 -13 10 14.43
    -3 -13 -10 12.93
    3 13 10 13.54
    -3 13 -10 14.9
    4 -13 10 19.85
    -4 -13 -10 21.15
    4 13 10 26.44
    -4 13 -10 25.06
    5 -13 10 4.12
    -5 -13 -10 1.21
    -5 13 -10 5.31
    5 13 10 3.94
    -6 -13 -10 1.88
    6 -13 10 2.25
    -6 13 -10 3.14
    6 13 10 4.6
    -5 -14 10 24.02
    5 -14 -10 16.51
    -5 14 10 26.86
    -4 -14 10 15.85
    4 -14 -10 16.15
    -4 14 10 15.82
    3 -14 -10 6.02
    3 -14 -10 7.13
    -3 -14 10 6.69
    -3 14 10 5.46
    2 -14 -10 25.16
    2 -14 -10 16.53
    -2 -14 10 20.35
    -2 14 10 21.36
    -1 -14 10 0.83
    1 -14 -10 0.6
    1 -14 -10 0.51
    -1 14 10 1.37
    1 14 -10 0
    0 -14 -10 7.87
    0 14 10 14.71
    0 14 -10 10.46
    1 -14 10 5.95
    -1 -14 -10 3.53
    -1 14 -10 4.86
    1 14 10 7.4
    2 -14 10 20.87
    -2 -14 -10 15.14
    -2 14 -10 16.8
    2 14 10 18.89
    3 -14 10 28.77
    -3 -14 -10 23.89
    -3 14 -10 33.53
    3 14 10 34.68
    -4 -14 -10 0.52
    4 -14 10 -0.51
    4 14 10 -0.04
    -4 14 -10 -0.55
    -5 -14 -10 16.78
    5 -14 10 18.51
    -5 14 -10 20.17
    5 14 10 16.23
    -4 -15 10 16.45
    4 -15 -10 16.67
    -4 15 10 16.03
    -3 -15 10 16.5
    3 -15 -10 10.77
    3 -15 -10 13.82
    -3 15 10 11.8
    2 -15 -10 0.79
    -2 -15 10 0.39
    2 -15 -10 -0.43
    -2 15 10 0.08
    -1 -15 10 11.09
    1 -15 -10 12.4
    1 -15 -10 9.87
    -1 15 10 15.55
    0 -15 -10 3.16
    0 15 10 2.13
    -1 -15 -10 2.38
    1 -15 10 2.88
    -1 15 -10 2.02
    1 15 10 3.41
    2 -15 10 29.43
    -2 -15 -10 23.53
    -2 15 -10 33.67
    2 15 10 22.04
    -3 -15 -10 0.72
    3 -15 10 1.31
    -3 15 -10 1.1
    3 15 10 -0.05
    -4 -15 -10 25.86
    4 -15 10 24.06
    4 15 10 32.7
    -4 15 -10 30.78
    -3 -16 10 -0.66
    3 -16 -10 0.25
    -3 16 10 0.92
    2 -16 -10 0.84
    -2 -16 10 1.35
    2 -16 -10 1.92
    -2 16 10 -0.04
    1 -16 -10 2.92
    -1 16 10 0.19
    0 -16 -10 1.51
    0 16 10 -0.71
    -1 -16 -10 18.01
    1 16 10 13.45
    -2 -16 -10 2.51
    2 -16 10 0.68
    2 16 10 0.58
    -3 -16 -10 40.82
    10 0 -11 0.17
    9 0 -11 34.56
    -8 0 11 -0.15
    8 0 -11 0.18
    7 0 -11 120.03
    -7 0 11 126.95
    6 0 -11 0.11
    -6 0 11 0.6
    5 0 -11 17.68
    -5 0 11 16.8
    -4 0 11 0.74
    4 0 -11 0.09
    -3 0 11 45.34
    3 0 -11 46.6
    3 0 -11 38.3
    2 0 -11 -0.54
    2 0 -11 -0.06
    -2 0 11 0.13
    -2 0 11 -0.08
    -1 0 11 85.12
    1 0 -11 90.67
    1 0 -11 87.5
    -1 0 11 94.91
    0 0 -11 0.06
    0 0 -11 -0.02
    0 0 11 0.43
    -1 0 -11 47.38
    1 0 11 47.23
    -1 0 -11 48.59
    -2 0 -11 0.21
    2 0 11 -0.04
    -2 0 -11 0
    -3 0 -11 32.54
    -3 0 -11 35.53
    3 0 11 27.33
    -4 0 -11 0.47
    4 0 11 0.26
    -4 0 -11 -0.05
    -5 0 -11 91.77
    5 0 11 90.88
    -6 0 -11 -0.23
    6 0 11 -0.23
    -7 0 -11 11.82
    7 0 11 12.72
    8 0 11 0.44
    -8 0 -11 0.18
    -9 0 -11 0.29
    9 0 11 1.04
    10 -1 -11 20.52
    10 1 -11 20.97
    9 -1 -11 0.04
    -9 -1 11 -0.16
    9 1 -11 -0.99
    -8 -1 11 68.11
    8 -1 -11 77.24
    8 1 -11 67.24
    -8 1 11 68.99
    7 -1 -11 1.97
    -7 -1 11 2.36
    7 1 -11 0.39
    -7 1 11 1.49
    -6 -1 11 61.52
    6 -1 -11 54.4
    -6 1 11 58.86
    6 1 -11 64.99
    5 -1 -11 2.43
    -5 -1 11 2.66
    -5 1 11 1.57
    5 1 -11 1.84
    4 -1 -11 18.85
    4 -1 -11 21.75
    -4 -1 11 20.22
    4 -1 -11 25.59
    4 1 -11 19.76
    -4 1 11 21.47
    3 -1 -11 30.81
    3 -1 -11 32.04
    -3 -1 11 26.8
    -3 1 11 31.03
    -3 1 11 33.06
    3 1 -11 31.3
    2 -1 -11 6.98
    -2 -1 11 7.65
    2 -1 -11 6.34
    -2 -1 11 7.55
    -2 1 11 6.03
    -2 1 11 5.61
    2 1 -11 7.8
    2 1 -11 6.81
    -1 -1 11 4.53
    1 -1 -11 4.51
    1 -1 -11 4.16
    -1 -1 11 4.72
    1 1 -11 5.61
    1 1 -11 5.28
    -1 1 11 5.46
    0 -1 -11 147.67
    0 -1 11 148.01
    0 -1 -11 143.61
    0 -1 11 142.6
    0 1 -11 138.91
    0 1 -11 142.62
    0 1 11 139.68
    -1 -1 -11 1.68
    -1 -1 -11 1.45
    1 -1 11 1.93
    -1 1 -11 0.99
    -1 1 -11 1.93
    1 1 11 1.59
    2 -1 11 104.42
    -2 -1 -11 105.71
    -2 -1 -11 104.57
    2 1 11 105.83
    -2 1 -11 99.54
    -2 1 -11 104.15
    3 -1 11 0.6
    -3 -1 -11 0.58
    -3 -1 -11 1.14
    -3 1 -11 0.87
    -3 1 -11 0.93
    3 1 11 0.77
    -4 -1 -11 59.22
    -4 -1 -11 56.94
    4 -1 11 51
    4 1 11 58.79
    -4 1 -11 57.28
    -5 -1 -11 0.17
    5 -1 11 0.08
    5 1 11 0.04
    -5 1 -11 -0.26
    -6 -1 -11 83.41
    6 -1 11 80.07
    -6 1 -11 82.46
    6 1 11 80.07
    7 -1 11 1.22
    -7 -1 -11 1.72
    -7 1 -11 1.73
    7 1 11 1.59
    8 -1 11 7.78
    -8 -1 -11 10.82
    8 1 11 8.88
    -8 1 -11 8.61
    -9 -1 -11 5.9
    9 -1 11 9.31
    9 1 11 9.56
    -9 1 -11 3.56
    10 -2 -11 0.84
    10 2 -11 2.65
    9 -2 -11 27.33
    -9 -2 11 26.51
    9 2 -11 37.08
    -8 -2 11 0.32
    8 -2 -11 -0.01
    -8 2 11 0.65
    8 2 -11 -0.46
    7 -2 -11 21.32
    -7 -2 11 18.48
    -7 2 11 19.88
    7 2 -11 21.26
    6 -2 -11 1.11
    -6 -2 11 1.16
    -6 2 11 2.01
    6 2 -11 1.9
    -5 -2 11 6.1
    5 -2 -11 4.64
    5 -2 -11 3.99
    -5 2 11 5.55
    5 2 -11 6.48
    -4 -2 11 25.15
    4 -2 -11 26.44
    4 -2 -11 22.48
    4 -2 -11 24.75
    -4 2 11 30.75
    4 2 -11 25.25
    3 -2 -11 -0.09
    3 -2 -11 -0.04
    -3 -2 11 0.21
    3 -2 -11 0.88
    -3 2 11 -0.09
    -3 2 11 -0.03
    3 2 -11 0.39
    -2 -2 11 22.18
    2 -2 -11 20.38
    2 -2 -11 20.71
    -2 2 11 23.73
    2 2 -11 20.62
    -1 -2 11 109.39
    -1 -2 11 108.16
    1 -2 -11 103.33
    1 -2 -11 99.06
    1 2 -11 104.67
    -1 2 11 104.65
    1 2 -11 106.29
    0 -2 -11 6.34
    0 -2 11 5.01
    0 -2 11 5.57
    0 -2 -11 5.84
    0 2 11 5.24
    0 2 -11 5.64
    0 2 -11 6.32
    -1 -2 -11 65.98
    1 -2 11 66.28
    -1 -2 -11 65.1
    1 -2 11 72.8
    -1 2 -11 67.33
    -1 2 -11 63.32
    1 2 11 71.85
    2 -2 11 0.06
    -2 -2 -11 0.11
    2 -2 11 -0.29
    -2 -2 -11 -0.04
    -2 2 -11 0.2
    2 2 11 0
    -2 2 -11 -0.07
    3 -2 11 122.2
    -3 -2 -11 127.81
    -3 -2 -11 126.3
    -3 2 -11 124.04
    3 2 11 120.99
    -3 2 -11 124.56
    -4 -2 -11 10.42
    4 -2 11 10.43
    -4 -2 -11 5.82
    -4 2 -11 9.83
    4 2 11 7.29
    5 -2 11 78.53
    -5 -2 -11 88.45
    -5 -2 -11 81.27
    5 2 11 79.83
    -5 2 -11 78.84
    6 -2 11 21.15
    -6 -2 -11 20.52
    -6 2 -11 18.6
    6 2 11 20.84
    7 -2 11 17.8
    -7 -2 -11 17.54
    -7 2 -11 19.71
    7 2 11 12.72
    -8 -2 -11 21
    8 -2 11 17.68
    -8 2 -11 21.1
    8 2 11 17.59
    9 -2 11 -0.42
    9 2 11 2.14
    -9 2 -11 2.39
    -9 -3 11 0.95
    9 -3 -11 0.78
    9 3 -11 3.2
    -8 -3 11 17.22
    8 -3 -11 24.07
    8 3 -11 16.51
    7 -3 -11 6.99
    -7 -3 11 11.11
    7 3 -11 10.86
    -7 3 11 9.82
    6 -3 -11 5.66
    -6 -3 11 4.61
    -6 3 11 2.5
    6 3 -11 6.49
    5 -3 -11 77.38
    5 -3 -11 69.43
    -5 -3 11 73.89
    -5 3 11 72.88
    5 3 -11 79.29
    4 -3 -11 19.63
    4 -3 -11 18.38
    -4 -3 11 17.14
    4 -3 -11 18.8
    4 3 -11 15.33
    -4 3 11 17.47
    3 -3 -11 135.8
    -3 -3 11 135.99
    3 -3 -11 133.28
    3 -3 -11 135.25
    3 3 -11 135.51
    -3 3 11 138.07
    2 -3 -11 20.39
    2 -3 -11 22.04
    -2 -3 11 18.49
    -2 3 11 19.45
    2 3 -11 18.34
    -1 -3 11 84.24
    1 -3 -11 80.82
    -1 -3 11 81.54
    1 -3 -11 85.25
    -1 3 11 87.71
    1 3 -11 83.13
    0 -3 -11 3.28
    0 -3 11 5.14
    0 -3 -11 3.75
    0 -3 11 4.63
    0 3 11 3.79
    0 3 -11 2.98
    1 -3 11 140.95
    -1 -3 -11 142.2
    1 -3 11 144.16
    -1 -3 -11 138.88
    1 3 11 138.07
    -1 3 -11 138.92
    -1 3 -11 133.85
    -2 -3 -11 117.53
    2 -3 11 114.73
    -2 -3 -11 118.89
    2 -3 11 116.96
    -2 3 -11 111.72
    2 3 11 115.87
    -2 3 -11 118.01
    3 -3 11 0.99
    3 -3 11 3.68
    -3 -3 -11 1.25
    -3 -3 -11 2.21
    -3 3 -11 1.28
    3 3 11 1.43
    -3 3 -11 1.24
    -4 -3 -11 24.09
    4 -3 11 21.39
    -4 -3 -11 19.95
    4 3 11 23.7
    -4 3 -11 28.9
    -5 -3 -11 0.34
    5 -3 11 1.32
    -5 -3 -11 2.15
    -5 3 -11 0.93
    5 3 11 0.52
    -6 -3 -11 4.89
    6 -3 11 6.15
    -6 3 -11 6.62
    6 3 11 7.88
    7 -3 11 4.13
    -7 3 -11 6.96
    7 3 11 6.68
    8 -3 11 0.3
    -8 3 -11 0.67
    8 3 11 0.01
    9 -3 11 14.86
    9 3 11 12.48
    -9 3 -11 9.76
    -9 -4 11 22.37
    9 -4 -11 34.59
    9 4 -11 39.06
    -8 -4 11 3.63
    8 -4 -11 2.94
    8 4 -11 1.26
    -7 -4 11 8.24
    7 -4 -11 8.21
    -7 4 11 10.05
    7 4 -11 10.19
    6 -4 -11 33.88
    -6 -4 11 33.04
    6 -4 -11 35.18
    6 4 -11 34.8
    -6 4 11 32.26
    5 -4 -11 36.52
    -5 -4 11 45.14
    5 -4 -11 39.39
    5 -4 -11 39.15
    5 4 -11 42.41
    -5 4 11 41.26
    4 -4 -11 97.84
    4 -4 -11 101.86
    -4 -4 11 97.99
    4 -4 -11 100.41
    4 4 -11 97.32
    -4 4 11 95.73
    3 -4 -11 0.2
    3 -4 -11 0.18
    -3 -4 11 0.09
    3 -4 -11 0.18
    -3 4 11 0.66
    3 4 -11 0.74
    2 -4 -11 128.25
    2 -4 -11 127.64
    2 -4 -11 134.24
    -2 -4 11 123.47
    -2 4 11 119.66
    2 4 -11 128.35
    -1 -4 11 1.67
    -1 -4 11 1.42
    1 -4 -11 0.84
    1 -4 -11 0.53
    1 4 -11 1.48
    -1 4 11 0.44
    0 -4 11 85.29
    0 -4 -11 83.05
    0 -4 11 75.27
    0 -4 -11 81.11
    0 4 -11 83.94
    0 4 11 81.89
    1 -4 11 0.37
    -1 -4 -11 -0.03
    -1 -4 -11 0.16
    1 -4 11 0.04
    -1 4 -11 1.2
    1 4 11 0.12
    2 -4 11 19.21
    -2 -4 -11 17.81
    2 -4 11 16.56
    -2 -4 -11 16.05
    -2 4 -11 17.16
    2 4 11 19.43
    -3 -4 -11 55.77
    -3 -4 -11 62.11
    3 -4 11 53.3
    3 -4 11 56.8
    3 4 11 56.62
    -3 4 -11 55.18
    4 -4 11 -0.02
    -4 -4 -11 0.21
    -4 -4 -11 0.38
    -4 4 -11 -0.05
    4 4 11 -0.09
    -5 -4 -11 0.13
    5 -4 11 1.58
    5 4 11 1.64
    -5 4 -11 0.99
    6 -4 11 36.35
    -6 4 -11 35.32
    6 4 11 35.08
    7 -4 11 4.68
    -7 4 -11 8.07
    7 4 11 7.28
    8 -4 11 42.6
    8 4 11 35.87
    -8 4 -11 39.14
    9 -4 11 -1.19
    9 4 11 1.16
    -9 4 -11 0.23
    -9 -5 11 6.36
    9 -5 -11 12.53
    9 5 -11 7.16
    8 -5 -11 -0.91
    -8 -5 11 -0.72
    8 5 -11 1.06
    7 -5 -11 -0.1
    -7 -5 11 1
    7 5 -11 -0.3
    6 -5 -11 0.61
    -6 -5 11 -0.93
    6 -5 -11 0.08
    -6 5 11 -0.27
    6 5 -11 0.09
    5 -5 -11 24.35
    -5 -5 11 28.31
    5 -5 -11 21.42
    5 -5 -11 24.77
    5 5 -11 23.43
    -5 5 11 21.81
    4 -5 -11 3.08
    4 -5 -11 2.02
    4 -5 -11 1.68
    -4 -5 11 5.36
    4 5 -11 3.7
    3 -5 -11 73.48
    -3 -5 11 70.81
    3 -5 -11 68.97
    3 -5 -11 69.13
    3 5 -11 72.33
    -3 5 11 72.59
    -2 -5 11 1.72
    2 -5 -11 1.67
    2 -5 -11 0.92
    2 -5 -11 1.78
    2 5 -11 1.92
    -2 5 11 0.86
    1 -5 -11 26.43
    1 -5 -11 29.83
    -1 -5 11 28.77
    -1 -5 11 27.09
    -1 5 11 26.75
    1 5 -11 26.09
    0 -5 -11 0.94
    0 -5 -11 0.68
    0 -5 11 0.7
    0 -5 11 0.32
    0 5 11 1.49
    0 5 -11 1.03
    1 -5 11 1.01
    -1 -5 -11 0.17
    1 -5 11 0.4
    -1 -5 -11 0.17
    -1 5 -11 -0.15
    1 5 11 0.08
    -2 -5 -11 11.34
    2 -5 11 10.8
    2 -5 11 14.16
    -2 -5 -11 15.16
    -2 5 -11 10.51
    2 5 11 8.65
    3 -5 11 16.08
    -3 -5 -11 13.89
    -3 5 -11 18.79
    3 5 11 16.03
    4 -5 11 -0.06
    -4 -5 -11 0.43
    -4 5 -11 0.7
    4 5 11 1.68
    5 -5 11 39.61
    -5 -5 -11 35.5
    5 5 11 35.12
    -5 5 -11 40.75
    -6 -5 -11 0.15
    6 -5 11 0.72
    6 5 11 -0.23
    -6 5 -11 0.23
    7 -5 11 66.15
    7 5 11 76.32
    -7 5 -11 72.38
    8 -5 11 -0.58
    -8 5 -11 1.37
    8 5 11 1.67
    9 -5 11 91.02
    -9 5 -11 99.83
    9 5 11 86.44
    9 -6 -11 5.38
    -9 -6 11 6.63
    9 6 -11 2.06
    8 -6 -11 1.9
    -8 -6 11 -0.74
    8 6 -11 1.25
    7 -6 -11 11.73
    -7 -6 11 7.99
    7 -6 -11 9.83
    7 6 -11 11.25
    6 -6 -11 57.62
    6 -6 -11 64.37
    -6 -6 11 44.33
    6 -6 -11 64.47
    6 6 -11 64.68
    -6 6 11 56.55
    5 -6 -11 1.76
    -5 -6 11 1.28
    5 -6 -11 2.03
    5 -6 -11 1.36
    -5 6 11 0.98
    5 6 -11 0.74
    -4 -6 11 116.58
    4 -6 -11 132.51
    4 -6 -11 130.77
    4 -6 -11 122.4
    4 6 -11 121.62
    -3 -6 11 5.4
    3 -6 -11 6.21
    3 -6 -11 5.64
    3 -6 -11 6.58
    3 6 -11 6.41
    -3 6 11 5.38
    2 -6 -11 197.47
    2 -6 -11 191.38
    2 -6 -11 193.43
    -2 -6 11 201.88
    2 6 -11 191.94
    -2 6 11 188.72
    1 -6 -11 1.66
    1 -6 -11 2.07
    -1 -6 11 2.77
    -1 -6 11 3.4
    1 6 -11 1.39
    -1 6 11 1.55
    0 -6 -11 54.64
    0 -6 11 53.39
    0 -6 11 59.5
    0 -6 -11 57.28
    0 6 11 52.94
    0 6 -11 52.6
    -1 -6 -11 1.58
    1 -6 11 1.62
    1 -6 11 1.7
    1 6 11 1
    -1 6 -11 0.34
    2 -6 11 28.48
    -2 -6 -11 25.36
    2 -6 11 22.45
    2 6 11 32.57
    -2 6 -11 25.52
    -3 -6 -11 0.21
    3 -6 11 0.68
    -3 6 -11 -0.04
    3 6 11 0.32
    -4 -6 -11 1.77
    4 -6 11 4.72
    -4 6 -11 1.66
    4 6 11 1.37
    -5 -6 -11 0.01
    5 -6 11 1.19
    5 6 11 0.2
    -5 6 -11 0.24
    -6 -6 -11 27.32
    6 -6 11 24.48
    -6 6 -11 29.41
    6 6 11 22.12
    7 -6 11 0.59
    -7 6 -11 2.6
    7 6 11 0.17
    8 -6 11 27.75
    -8 6 -11 38.83
    8 6 11 30.81
    9 -6 11 -0.23
    -9 6 -11 1.86
    9 6 11 -0.02
    -9 -7 11 -0.64
    9 -7 -11 -0.26
    9 7 -11 -0.83
    8 -7 -11 2.26
    -8 -7 11 0.63
    8 7 -11 1.38
    -7 -7 11 21.25
    7 -7 -11 15.48
    7 7 -11 16.07
    -6 -7 11 3.09
    6 -7 -11 3.16
    6 -7 -11 1.97
    6 -7 -11 2.35
    6 7 -11 2.78
    -6 7 11 2.42
    5 -7 -11 73.34
    -5 -7 11 52.68
    5 -7 -11 68.1
    5 -7 -11 70.43
    5 7 -11 64.46
    4 -7 -11 0.51
    4 -7 -11 0.76
    -4 -7 11 0.04
    4 -7 -11 1.35
    4 7 -11 2.05
    3 -7 -11 129.63
    3 -7 -11 129.91
    3 -7 -11 121.88
    -3 -7 11 108.31
    3 7 -11 121.3
    -3 7 11 125.28
    -2 -7 11 5.25
    2 -7 -11 6.88
    2 -7 -11 4.99
    2 -7 -11 7
    2 7 -11 5.74
    -2 7 11 6.43
    1 -7 -11 114.92
    1 -7 -11 105.13
    -1 -7 11 107.82
    1 7 -11 120.88
    -1 7 11 108.22
    0 -7 11 1.85
    0 -7 -11 4.05
    0 -7 11 5.38
    0 7 11 3.68
    0 7 -11 5.6
    1 -7 11 51.53
    1 -7 11 40.54
    -1 -7 -11 50.43
    -1 7 -11 52.65
    1 7 11 54.4
    -2 -7 -11 33.76
    2 -7 11 23.65
    2 -7 11 35.78
    -2 7 -11 34.72
    2 7 11 33.37
    3 -7 11 7.6
    -3 -7 -11 8.98
    -3 7 -11 7.15
    3 7 11 8.11
    4 -7 11 1.19
    -4 -7 -11 2.78
    -4 7 -11 3.43
    4 7 11 1.62
    -5 -7 -11 1.09
    5 -7 11 2.76
    5 7 11 3.78
    -5 7 -11 1.48
    6 -7 11 6.24
    -6 -7 -11 1.61
    -6 7 -11 4.18
    6 7 11 5.44
    7 -7 11 7.63
    7 7 11 9.82
    -7 7 -11 11.87
    8 -7 11 -0.6
    8 7 11 -0.28
    -8 7 -11 0.73
    8 -8 -11 0.46
    -8 -8 11 0.35
    8 8 -11 -0.78
    -8 8 11 1.22
    7 -8 -11 7.91
    -7 -8 11 11.84
    7 8 -11 6.25
    6 -8 -11 1.74
    6 -8 -11 1.13
    6 -8 -11 2.17
    -6 -8 11 0.06
    6 8 -11 1.19
    5 -8 -11 6.04
    -5 -8 11 8
    5 -8 -11 9.19
    5 -8 -11 4.81
    5 8 -11 7.85
    -4 -8 11 23.73
    4 -8 -11 23.37
    4 -8 -11 25.47
    4 -8 -11 25.75
    -4 8 11 27.84
    4 8 -11 28.04
    3 -8 -11 0.52
    -3 -8 11 0.81
    3 -8 -11 0.17
    3 -8 -11 0.63
    -3 8 11 0.07
    3 8 -11 0.18
    -2 -8 11 13.54
    2 -8 -11 20.76
    2 -8 -11 18.1
    2 8 -11 20.5
    -2 8 11 19.98
    1 -8 -11 6.83
    -1 -8 11 4.07
    -1 8 11 5.67
    1 8 -11 10.42
    0 -8 11 5.9
    0 -8 -11 4.88
    0 -8 11 3.86
    0 8 -11 3.2
    0 8 11 0.81
    -1 -8 -11 33.18
    1 -8 11 35.43
    1 -8 11 32.19
    1 8 11 36.39
    -1 8 -11 31.18
    2 -8 11 1.98
    -2 -8 -11 3.65
    2 8 11 0.4
    -2 8 -11 4.67
    -3 -8 -11 43.43
    3 -8 11 48.6
    -3 8 -11 50.25
    3 8 11 44.26
    4 -8 11 11.05
    -4 -8 -11 13.99
    -4 8 -11 5.61
    4 8 11 8.71
    5 -8 11 24.73
    -5 -8 -11 31.38
    -5 8 -11 33.27
    5 8 11 28.74
    -6 -8 -11 37.65
    6 -8 11 42.01
    -6 8 -11 40.44
    6 8 11 44.25
    -7 -8 -11 11.07
    7 -8 11 12.03
    -7 8 -11 9.16
    7 8 11 7.91
    8 -8 11 31.85
    8 8 11 33.34
    -8 8 -11 32.58
    -8 -9 11 31.66
    8 -9 -11 35.2
    -8 9 11 29.66
    -7 -9 11 0.74
    7 -9 -11 0.59
    -7 9 11 0.22
    7 9 -11 1.26
    6 -9 -11 28.92
    -6 -9 11 29.23
    6 -9 -11 34.53
    6 9 -11 32.23
    -6 9 11 33.55
    5 -9 -11 8.92
    -5 -9 11 9.44
    5 -9 -11 10.06
    5 -9 -11 5.86
    5 9 -11 6.65
    4 -9 -11 4.7
    -4 -9 11 1.38
    4 -9 -11 2.6
    4 -9 -11 4.68
    4 9 -11 2.55
    -4 9 11 3.03
    -3 -9 11 27.47
    3 -9 -11 34.43
    3 -9 -11 33.04
    3 9 -11 29.95
    -3 9 11 29.92
    2 -9 -11 -0.13
    -2 -9 11 2.07
    2 -9 -11 1.34
    2 9 -11 1.8
    -2 9 11 1.09
    1 -9 -11 25.58
    -1 -9 11 26.54
    1 9 -11 26.93
    -1 9 11 27.36
    0 -9 -11 19.1
    0 -9 11 17.45
    0 -9 11 16.32
    0 9 11 15.55
    0 9 -11 15.88
    1 -9 11 12.78
    -1 -9 -11 10.44
    1 -9 11 10.19
    1 9 11 6.56
    -1 9 -11 9.02
    -2 -9 -11 60.54
    2 -9 11 63.83
    2 9 11 69.59
    -2 9 -11 64.38
    -3 -9 -11 0.6
    3 -9 11 0.49
    -3 9 -11 0.34
    3 9 11 1.46
    4 -9 11 42.57
    -4 -9 -11 43.12
    4 9 11 47.7
    -4 9 -11 38.88
    5 -9 11 5.21
    -5 -9 -11 2.86
    5 9 11 4.99
    -5 9 -11 2.48
    -6 -9 -11 22.08
    6 -9 11 20.57
    -6 9 -11 21.02
    6 9 11 22.92
    -7 -9 -11 13.12
    7 -9 11 11.71
    -7 9 -11 10.29
    7 9 11 15.12
    -8 9 -11 6.63
    8 9 11 5.04
    8 -10 -11 0.81
    -8 -10 11 0.41
    -8 10 11 2.31
    7 -10 -11 47.61
    -7 -10 11 38.4
    7 -10 -11 43.83
    7 10 -11 42.56
    -7 10 11 41.4
    6 -10 -11 -0.22
    6 -10 -11 1.01
    -6 -10 11 0.18
    6 10 -11 0.78
    -5 -10 11 20.31
    5 -10 -11 18.92
    5 -10 -11 17.69
    5 10 -11 22.25
    -4 -10 11 9.34
    4 -10 -11 8.58
    4 -10 -11 10.67
    -4 10 11 6.29
    4 10 -11 7.99
    3 -10 -11 0.54
    -3 -10 11 0.62
    3 -10 -11 0.47
    -3 10 11 0.34
    3 10 -11 1.44
    -2 -10 11 1.97
    2 -10 -11 2.59
    2 -10 -11 3.74
    -2 10 11 4.39
    2 10 -11 4.13
    1 -10 -11 7.86
    1 -10 -11 4.94
    -1 -10 11 7.78
    -1 10 11 5.21
    1 10 -11 2.99
    0 -10 11 12.15
    0 -10 -11 6.54
    0 -10 11 9.77
    0 10 -11 11.43
    0 10 11 10.13
    1 -10 11 58.65
    1 -10 11 62.55
    -1 -10 -11 59.51
    -1 10 -11 58.78
    1 10 11 47.67
    2 -10 11 1.17
    -2 -10 -11 1.15
    -2 10 -11 2.07
    2 10 11 1.82
    -3 -10 -11 30.38
    3 -10 11 28.65
    -3 10 -11 21.25
    3 10 11 22.4
    -4 -10 -11 2.89
    4 -10 11 3.44
    -4 10 -11 3.04
    4 10 11 1.67
    -5 -10 -11 61.82
    5 -10 11 55.89
    5 10 11 54.93
    -5 10 -11 55.84
    -6 -10 -11 1.3
    6 -10 11 3.55
    6 10 11 1.35
    -6 10 -11 2.81
    -7 -10 -11 2.54
    7 -10 11 4.6
    -7 10 -11 4.06
    7 10 11 7.98
    -7 -11 11 -0.48
    7 -11 -11 -0.36
    -6 -11 11 43.71
    6 -11 -11 42.43
    6 11 -11 41.32
    5 -11 -11 0.5
    -5 -11 11 0.08
    5 -11 -11 0.5
    5 11 -11 1.18
    -4 -11 11 2.9
    4 -11 -11 1.29
    4 -11 -11 2.18
    -4 11 11 1.36
    4 11 -11 2.52
    3 -11 -11 2.11
    -3 -11 11 1.96
    3 -11 -11 1.47
    3 11 -11 1.4
    -3 11 11 0.22
    -2 -11 11 4.45
    2 -11 -11 2.15
    2 -11 -11 2.22
    2 11 -11 3.84
    -2 11 11 4.65
    -1 -11 11 -0.01
    1 -11 -11 0.35
    1 -11 -11 0.76
    -1 11 11 0.31
    1 11 -11 0.57
    0 -11 11 131.85
    0 -11 -11 127.28
    0 11 11 119.16
    0 11 -11 113.01
    1 -11 11 1.93
    -1 -11 -11 1.64
    1 11 11 1.24
    -1 11 -11 1.73
    -2 -11 -11 34.1
    2 -11 11 28.95
    -2 11 -11 34.74
    2 11 11 33.31
    3 -11 11 -0.43
    -3 -11 -11 0.63
    -3 11 -11 0.38
    3 11 11 -0.25
    4 -11 11 63.69
    -4 -11 -11 61.25
    -4 11 -11 56.06
    4 11 11 57.38
    5 -11 11 0.9
    -5 -11 -11 1.71
    5 11 11 0.82
    -5 11 -11 0.48
    -6 -11 -11 36.21
    6 -11 11 27.6
    -6 11 -11 30.96
    6 11 11 34.11
    -7 -11 -11 0.09
    7 -11 11 0.41
    -7 11 -11 2.14
    7 11 11 2.4
    -7 -12 11 12.81
    6 -12 -11 0.04
    -6 -12 11 0.18
    -5 -12 11 19.21
    5 -12 -11 10.71
    5 12 -11 15.41
    -5 12 11 15.79
    -4 -12 11 4.37
    4 -12 -11 2.56
    4 -12 -11 5.14
    4 12 -11 5.45
    -4 12 11 2.84
    3 -12 -11 1.01
    -3 -12 11 -0.67
    3 -12 -11 1.21
    -3 12 11 0.6
    3 12 -11 -0.69
    -2 -12 11 2.38
    2 -12 -11 2.2
    2 -12 -11 2.31
    -2 12 11 3.2
    2 12 -11 3.36
    1 -12 -11 30.98
    -1 -12 11 39.81
    -1 12 11 37.33
    1 12 -11 38.73
    0 -12 -11 0.49
    0 -12 11 0.36
    0 12 -11 -0.13
    0 12 11 1.53
    -1 -12 -11 58.44
    1 -12 11 50.84
    1 12 11 51.68
    -1 12 -11 55.53
    2 -12 11 -0.46
    -2 -12 -11 -0.16
    2 12 11 1.16
    -2 12 -11 -0.24
    3 -12 11 34.37
    -3 -12 -11 30.73
    3 12 11 29.86
    -3 12 -11 32.81
    4 -12 11 2.82
    -4 -12 -11 0.37
    4 12 11 4.14
    -4 12 -11 1.93
    -5 -12 -11 65
    5 -12 11 60.15
    5 12 11 70.72
    -5 12 -11 58.14
    -6 -12 -11 3.29
    6 -12 11 2.81
    -6 12 -11 1.47
    6 12 11 3.46
    6 -13 -11 13.82
    -6 -13 11 18.19
    5 -13 -11 14.18
    -5 -13 11 20.43
    -5 13 11 20.13
    -4 -13 11 4.78
    4 -13 -11 4.95
    4 -13 -11 5.17
    -4 13 11 2.87
    -3 -13 11 39.01
    3 -13 -11 33.84
    3 -13 -11 42.65
    -3 13 11 34.58
    3 13 -11 35.29
    2 -13 -11 -0.84
    -2 -13 11 -0.86
    2 -13 -11 0.33
    2 13 -11 0.55
    -2 13 11 0.03
    -1 -13 11 30.61
    1 -13 -11 33.29
    1 13 -11 26.3
    -1 13 11 28.93
    0 -13 11 13.72
    0 -13 -11 12.94
    0 13 -11 10.48
    0 13 11 12.78
    -1 -13 -11 28.55
    1 -13 11 31.95
    -1 13 -11 26.87
    1 13 11 27.88
    -2 -13 -11 14.35
    2 -13 11 25.63
    -2 13 -11 22.49
    2 13 11 23.17
    -3 -13 -11 1.35
    3 -13 11 -0.18
    -3 13 -11 1.49
    3 13 11 1.52
    4 -13 11 36.76
    -4 -13 -11 33.78
    -4 13 -11 36.78
    4 13 11 33.33
    5 -13 11 0.87
    -5 -13 -11 1.1
    -5 13 -11 -1.35
    5 13 11 -0.03
    5 -14 -11 17.38
    -5 -14 11 14.08
    -5 14 11 13.37
    4 -14 -11 16.71
    -4 -14 11 21.45
    -4 14 11 17.71
    -3 -14 11 -0.82
    3 -14 -11 -0.29
    3 -14 -11 0.45
    -3 14 11 0.37
    2 -14 -11 17.04
    2 -14 -11 21.25
    -2 -14 11 17.25
    -2 14 11 19.12
    -1 -14 11 1.04
    1 -14 -11 0.08
    1 14 -11 0.1
    -1 14 11 -0.94
    0 -14 -11 17.19
    0 14 -11 16.01
    0 14 11 17.14
    -1 -14 -11 4.94
    -1 14 -11 5.72
    1 14 11 6.37
    2 -14 11 5.21
    -2 -14 -11 3.06
    2 14 11 2.28
    -2 14 -11 5.14
    3 -14 11 48.87
    -3 -14 -11 48.1
    3 14 11 55.41
    -3 14 -11 48.35
    4 -14 11 3.58
    -4 -14 -11 2.09
    4 14 11 2.05
    -4 14 -11 1.01
    -5 -14 -11 11.79
    5 -14 11 9.59
    5 14 11 11.31
    -5 14 -11 8.59
    4 -15 -11 0.98
    -4 -15 11 1.78
    -4 15 11 -0.15
    3 -15 -11 11.49
    3 -15 -11 17.08
    -3 -15 11 12.57
    -3 15 11 9.01
    -2 -15 11 1.68
    2 -15 -11 3.59
    2 -15 -11 1.1
    -2 15 11 0.18
    -1 -15 11 16.46
    1 -15 -11 11.18
    -1 15 11 14.91
    0 -15 -11 0.13
    0 15 11 1.85
    -1 -15 -11 1.24
    1 15 11 1.32
    -1 15 -11 0.39
    2 -15 11 24.21
    -2 -15 -11 22.25
    2 15 11 16.42
    -2 15 -11 15.53
    3 -15 11 2.63
    -3 -15 -11 2.56
    3 15 11 1.21
    -3 15 -11 1.77
    -4 -15 -11 6.05
    -4 15 -11 3.86
    2 -16 -11 59.38
    -2 -16 11 61.95
    2 -16 -11 61.3
    -2 16 11 60.12
    1 -16 -11 1.27
    -1 16 11 0.96
    0 -16 -11 25.06
    0 16 11 23.52
    -1 -16 -11 0.03
    1 16 11 -0.44
    -2 -16 -11 14.2
    2 16 11 14.43
    9 0 -12 -0.72
    -8 0 12 39.33
    8 0 -12 40.41
    -7 0 12 -0.37
    7 0 -12 0.4
    6 0 -12 148.52
    -6 0 12 138.35
    -5 0 12 0.81
    5 0 -12 0.28
    -4 0 12 185.3
    4 0 -12 190.7
    3 0 -12 -0.12
    -3 0 12 0.36
    3 0 -12 0.54
    -2 0 12 281.46
    2 0 -12 284.03
    -2 0 12 287.77
    2 0 -12 273.75
    1 0 -12 0.09
    -1 0 12 -0.04
    1 0 -12 -0.36
    -1 0 12 0.08
    0 0 -12 36.78
    0 0 -12 37.36
    0 0 12 31.5
    -1 0 -12 0.23
    -1 0 -12 0.2
    1 0 12 0.25
    -2 0 -12 73.65
    2 0 12 72.48
    -2 0 -12 62.38
    -3 0 -12 0.23
    3 0 12 -0.29
    -3 0 -12 -0.07
    -4 0 -12 8.44
    -4 0 -12 8.46
    4 0 12 6.18
    5 0 12 -0.05
    -5 0 -12 0.95
    -6 0 -12 36.14
    6 0 12 42.48
    7 0 12 -0.1
    -7 0 -12 0.37
    -8 0 -12 19.68
    8 0 12 21.17
    9 0 12 0.16
    -9 0 -12 -0.08
    -9 -1 12 0.38
    9 -1 -12 0.94
    9 1 -12 0.29
    8 -1 -12 0.2
    -8 -1 12 -0.61
    -8 1 12 0.31
    8 1 -12 -0.14
    7 -1 -12 31.45
    -7 -1 12 30.83
    7 1 -12 31.16
    -7 1 12 31.19
    6 -1 -12 12.01
    -6 -1 12 10.4
    6 1 -12 14.64
    -6 1 12 14.06
    -5 -1 12 82.03
    5 -1 -12 76.58
    -5 1 12 77.37
    5 1 -12 76.35
    -4 -1 12 14.04
    4 -1 -12 11.17
    4 -1 -12 9.73
    -4 1 12 13.64
    4 1 -12 12.84
    -3 -1 12 38.81
    3 -1 -12 38.66
    3 -1 -12 43.26
    3 1 -12 43.06
    -3 1 12 40.03
    3 1 -12 38.66
    2 -1 -12 13.66
    -2 -1 12 13.92
    2 -1 -12 16.53
    -2 1 12 14.95
    2 1 -12 11.97
    -2 1 12 15.15
    2 1 -12 13.62
    1 -1 -12 38.78
    -1 -1 12 39.38
    -1 -1 12 42.56
    1 -1 -12 42.77
    1 1 -12 41.03
    -1 1 12 42.55
    1 1 -12 41.35
    0 -1 12 6.82
    0 -1 -12 7.87
    0 -1 -12 7.28
    0 -1 12 8.08
    0 1 -12 9.36
    0 1 12 6.28
    0 1 -12 7.05
    -1 -1 -12 6.57
    -1 -1 -12 6.3
    1 -1 12 6.61
    -1 1 -12 8.98
    1 1 12 7.17
    -1 1 -12 8.16
    2 -1 12 34.19
    -2 -1 -12 36.6
    -2 -1 -12 40.32
    2 1 12 31.06
    -2 1 -12 37.72
    -2 1 -12 37.01
    -3 -1 -12 7.22
    -3 -1 -12 6.62
    3 -1 12 8.5
    -3 1 -12 7.1
    3 1 12 8.36
    -3 1 -12 8.13
    -4 -1 -12 1.41
    4 -1 12 1.9
    -4 -1 -12 1.01
    -4 1 -12 1.16
    4 1 12 1.93
    5 -1 12 99.08
    -5 -1 -12 106.07
    -5 1 -12 95.69
    5 1 12 104.94
    -6 -1 -12 2.83
    6 -1 12 6.97
    -6 1 -12 2.67
    6 1 12 2.11
    7 -1 12 35.84
    -7 -1 -12 38.16
    -7 1 -12 43.82
    7 1 12 42.67
    -8 -1 -12 0.3
    8 -1 12 2.12
    8 1 12 0.09
    -8 1 -12 -0.07
    9 -1 12 53.53
    -9 1 -12 57.08
    9 1 12 47.67
    9 -2 -12 1.98
    -9 -2 12 2.57
    9 2 -12 2.27
    8 -2 -12 1.19
    -8 -2 12 2.87
    8 2 -12 2.35
    -8 2 12 1.06
    -7 -2 12 32.3
    7 -2 -12 30.97
    7 2 -12 28.53
    -7 2 12 27.16
    6 -2 -12 39.23
    -6 -2 12 34.7
    6 2 -12 35.46
    -6 2 12 43.26
    5 -2 -12 11.04
    -5 -2 12 12.24
    5 -2 -12 6.92
    -5 2 12 10.01
    5 2 -12 12.08
    -4 -2 12 38.41
    4 -2 -12 37.4
    4 -2 -12 41.37
    -4 2 12 39.72
    4 2 -12 36.12
    3 -2 -12 28.02
    3 -2 -12 31.63
    -3 -2 12 32.5
    -3 2 12 33.81
    -3 2 12 37.23
    3 2 -12 32.7
    -2 -2 12 19.1
    2 -2 -12 21.15
    2 -2 -12 19
    2 2 -12 20.15
    -2 2 12 19.01
    -1 -2 12 30.18
    -1 -2 12 32.1
    1 -2 -12 29.98
    1 -2 -12 29.37
    -1 2 12 34.43
    1 2 -12 28.76
    1 2 -12 26.41
    0 -2 12 0.03
    0 -2 12 0.03
    0 -2 -12 0.65
    0 -2 -12 -0.29
    0 2 12 0.48
    0 2 -12 -0.22
    0 2 -12 0.34
    1 -2 12 77.4
    -1 -2 -12 79.23
    1 -2 12 76.75
    -1 -2 -12 81.45
    1 2 12 73.63
    -1 2 -12 71.23
    -1 2 -12 74.99
    -2 -2 -12 4.23
    2 -2 12 3.71
    2 -2 12 4.39
    -2 -2 -12 2.92
    -2 2 -12 4.28
    2 2 12 3.11
    -2 2 -12 5.38
    -3 -2 -12 25.33
    3 -2 12 25.07
    -3 -2 -12 27.91
    -3 2 -12 27.79
    -3 2 -12 25.39
    3 2 12 25.29
    -4 -2 -12 51.62
    4 -2 12 48.74
    -4 -2 -12 53.33
    -4 2 -12 50.42
    4 2 12 55.65
    5 -2 12 39.52
    -5 -2 -12 36.09
    -5 2 -12 38.25
    5 2 12 40.04
    -6 -2 -12 113.88
    6 -2 12 101.14
    -6 2 -12 106.7
    6 2 12 98.15
    -7 -2 -12 1.53
    7 -2 12 1.09
    7 2 12 1.1
    -7 2 -12 2.02
    8 -2 12 64.87
    -8 2 -12 68.55
    8 2 12 55.72
    9 -2 12 -0.03
    -9 2 -12 -0.26
    9 2 12 -0.25
    -9 -3 12 2.5
    9 -3 -12 1.16
    9 3 -12 5.65
    8 -3 -12 15.49
    -8 -3 12 11.96
    8 3 -12 18.67
    7 -3 -12 8.81
    -7 -3 12 9.04
    7 3 -12 11.37
    -7 3 12 11.47
    6 -3 -12 38.73
    6 -3 -12 42.21
    -6 -3 12 50.83
    6 3 -12 49.04
    -6 3 12 44.45
    5 -3 -12 87.71
    5 -3 -12 98.61
    -5 -3 12 95.87
    5 3 -12 105.1
    -5 3 12 100.63
    4 -3 -12 -0.3
    4 -3 -12 0.25
    -4 -3 12 0.95
    4 -3 -12 0.43
    -4 3 12 0.8
    4 3 -12 0.27
    3 -3 -12 65.12
    -3 -3 12 78.44
    3 -3 -12 71.42
    3 -3 -12 72.42
    -3 3 12 71.84
    3 3 -12 73.41
    -2 -3 12 11.19
    2 -3 -12 10.56
    2 -3 -12 9.56
    -2 3 12 7.27
    2 3 -12 11.26
    1 -3 -12 108.08
    -1 -3 12 100.84
    1 -3 -12 112.18
    -1 -3 12 110.76
    -1 3 12 109.42
    1 3 -12 96.45
    0 -3 -12 12.03
    0 -3 -12 11.02
    0 -3 12 11.54
    0 -3 12 11.69
    0 3 -12 11.99
    0 3 12 13.15
    0 3 -12 10.77
    1 -3 12 25.96
    -1 -3 -12 24.88
    -1 -3 -12 25.41
    1 -3 12 23.85
    -1 3 -12 24.76
    -1 3 -12 26.17
    1 3 12 23.85
    -2 -3 -12 98.73
    -2 -3 -12 98.01
    2 -3 12 106.39
    2 -3 12 97.3
    -2 3 -12 100.45
    -2 3 -12 101.36
    2 3 12 100.94
    3 -3 12 10.18
    -3 -3 -12 11.04
    -3 -3 -12 13.14
    3 -3 12 7.58
    -3 3 -12 8.47
    3 3 12 8.39
    -4 -3 -12 10.72
    -4 -3 -12 11.32
    4 -3 12 11.05
    4 3 12 12.59
    -4 3 -12 9.71
    5 -3 12 7.27
    -5 -3 -12 6.51
    -5 -3 -12 9.06
    -5 3 -12 10.11
    5 3 12 11.33
    6 -3 12 4.4
    -6 -3 -12 1.77
    6 3 12 3.42
    -6 3 -12 0.87
    7 -3 12 4.72
    7 3 12 6.67
    -7 3 -12 6.27
    8 -3 12 2.15
    -8 3 -12 4.62
    8 3 12 0.62
    9 -3 12 10.15
    -9 3 -12 16.94
    9 3 12 16.27
    -9 -4 12 23.11
    9 -4 -12 28.32
    9 4 -12 28.01
    8 -4 -12 -1.1
    -8 -4 12 0.45
    8 4 -12 0.01
    7 -4 -12 28.29
    -7 -4 12 22.65
    -7 4 12 25.12
    7 4 -12 21.09
    -6 -4 12 4.23
    6 -4 -12 6.01
    6 -4 -12 4.55
    6 4 -12 6.11
    -6 4 12 4.09
    -5 -4 12 3.49
    5 -4 -12 1.2
    5 -4 -12 1.43
    5 4 -12 1.21
    -5 4 12 1.12
    4 -4 -12 24.8
    4 -4 -12 26.1
    4 -4 -12 26.16
    -4 -4 12 23.56
    4 4 -12 20.34
    -4 4 12 23.29
    -4 4 12 23.83
    -3 -4 12 8.87
    3 -4 -12 7.93
    3 -4 -12 8.56
    3 -4 -12 8.66
    -3 4 12 7.47
    3 4 -12 8.29
    2 -4 -12 25.89
    2 -4 -12 23.63
    -2 -4 12 25.68
    -2 4 12 24.68
    2 4 -12 27.24
    1 -4 -12 71.25
    1 -4 -12 76.9
    -1 -4 12 75.2
    -1 -4 12 72.2
    1 4 -12 74.25
    -1 4 12 79.3
    0 -4 -12 3.56
    0 -4 -12 2.71
    0 -4 12 3.43
    0 -4 12 4.13
    0 4 -12 3.38
    0 4 12 4.09
    -1 -4 -12 39.03
    1 -4 12 35
    1 -4 12 39.62
    -1 -4 -12 33.59
    1 4 12 29.66
    -1 4 -12 34.97
    -2 -4 -12 1.38
    2 -4 12 3.91
    -2 -4 -12 4.97
    2 -4 12 3.34
    2 4 12 4.98
    -2 4 -12 3.89
    -3 -4 -12 75.31
    3 -4 12 79.42
    -3 -4 -12 73.3
    3 -4 12 77.57
    -3 4 -12 76.43
    3 4 12 75.41
    4 -4 12 0.2
    -4 -4 -12 3.76
    -4 -4 -12 3.49
    4 4 12 2.96
    -4 4 -12 3.13
    5 -4 12 46.62
    -5 -4 -12 50.75
    5 4 12 47.36
    -5 4 -12 42.29
    6 -4 12 -0.68
    6 4 12 -0.17
    -6 4 -12 -0.66
    7 -4 12 -0.56
    -7 4 -12 0.47
    7 4 12 0.62
    8 -4 12 8.35
    -8 4 -12 11.31
    8 4 12 16.81
    9 -4 12 4.74
    9 4 12 5.44
    -9 4 -12 3.87
    -9 -5 12 0.42
    9 -5 -12 0.82
    9 5 -12 -0.03
    -8 -5 12 29.61
    8 -5 -12 42.49
    8 5 -12 44.55
    -7 -5 12 -0.43
    7 -5 -12 -0.3
    7 5 -12 0.66
    -7 5 12 0.3
    6 -5 -12 4.05
    6 -5 -12 4.78
    -6 -5 12 3.44
    -6 5 12 2.34
    6 5 -12 5.99
    -5 -5 12 0.61
    5 -5 -12 1.58
    5 -5 -12 1.4
    5 -5 -12 0.1
    -5 5 12 0.5
    5 5 -12 1.47
    4 -5 -12 2.28
    4 -5 -12 1.78
    -4 -5 12 2.53
    4 -5 -12 0.55
    4 5 -12 2.37
    -4 5 12 1.67
    3 -5 -12 2.21
    3 -5 -12 2.74
    3 -5 -12 1.72
    -3 -5 12 2.86
    3 5 -12 2.43
    -3 5 12 1.81
    2 -5 -12 76.96
    -2 -5 12 76.24
    2 -5 -12 76.63
    -2 5 12 80.27
    2 5 -12 86.82
    -1 -5 12 3.45
    1 -5 -12 3.83
    1 -5 -12 4.7
    -1 5 12 4.2
    1 5 -12 3.39
    0 -5 -12 75.21
    0 -5 12 77.24
    0 -5 12 73.26
    0 -5 -12 79.85
    0 5 -12 74.49
    0 5 12 85.89
    -1 -5 -12 8.5
    -1 -5 -12 9.49
    1 -5 12 8.06
    1 -5 12 8.06
    -1 5 -12 10.22
    1 5 12 7.74
    2 -5 12 173.18
    2 -5 12 190.7
    -2 -5 -12 185.97
    -2 5 -12 177.56
    2 5 12 172.41
    3 -5 12 1.31
    -3 -5 -12 1.37
    3 5 12 0.32
    -3 5 -12 1.46
    -4 -5 -12 126.53
    4 -5 12 119.29
    4 5 12 122.84
    -4 5 -12 123.23
    5 -5 12 0.67
    -5 -5 -12 0.81
    -5 5 -12 0.72
    5 5 12 -0.29
    6 -5 12 15.48
    -6 -5 -12 15.87
    -6 5 -12 15.24
    6 5 12 16.33
    7 -5 12 1.17
    -7 5 -12 0.67
    7 5 12 1.07
    8 -5 12 2.92
    -8 5 -12 7.08
    8 5 12 5.42
    9 -5 12 1.52
    -9 5 -12 0.38
    9 5 12 1.86
    -9 -6 12 44.66
    9 -6 -12 40.85
    9 6 -12 38.5
    -8 -6 12 -0.31
    8 -6 -12 0.26
    8 6 -12 0.39
    7 -6 -12 11.52
    -7 -6 12 12.18
    7 -6 -12 18.21
    7 6 -12 15.54
    6 -6 -12 0.93
    6 -6 -12 -0.39
    -6 -6 12 0.71
    6 6 -12 0.45
    -6 6 12 -0.11
    5 -6 -12 2.69
    -5 -6 12 4.3
    5 -6 -12 5
    5 -6 -12 7.27
    5 6 -12 5.09
    -5 6 12 5.79
    4 -6 -12 10.97
    4 -6 -12 7.36
    -4 -6 12 11.24
    4 -6 -12 8.2
    4 6 -12 12.61
    -4 6 12 7.41
    3 -6 -12 5.44
    3 -6 -12 7.02
    -3 -6 12 4.53
    3 -6 -12 7
    -3 6 12 6.06
    3 6 -12 5.21
    -2 -6 12 0.46
    2 -6 -12 0.76
    2 -6 -12 0.92
    2 -6 -12 0.71
    -2 6 12 1.35
    2 6 -12 0.11
    -1 -6 12 83.29
    1 -6 -12 83.89
    1 -6 -12 86.43
    1 6 -12 85.42
    -1 6 12 84.44
    0 -6 12 5.52
    0 -6 12 7.37
    0 -6 -12 5.99
    0 -6 -12 4.61
    0 6 12 5.38
    0 6 -12 4.96
    -1 -6 -12 26.49
    1 -6 12 25.7
    1 -6 12 26.57
    1 6 12 26.33
    -1 6 -12 29.43
    -2 -6 -12 2.33
    2 -6 12 2.98
    2 -6 12 2.32
    -2 6 -12 0.23
    2 6 12 1.69
    -3 -6 -12 106.75
    3 -6 12 95.53
    3 6 12 104.95
    -3 6 -12 107.48
    -4 -6 -12 1.27
    4 -6 12 2.36
    -4 6 -12 0.45
    4 6 12 0.47
    5 -6 12 20.98
    -5 -6 -12 21.7
    -5 6 -12 22.52
    5 6 12 25.46
    -6 -6 -12 -0.21
    6 -6 12 -0.3
    -6 6 -12 0.17
    6 6 12 0.67
    7 -6 12 0.6
    -7 6 -12 1.37
    7 6 12 -0.15
    8 -6 12 0.04
    -8 6 -12 -0.55
    8 6 12 -0.09
    -8 -7 12 27
    8 -7 -12 30.31
    8 7 -12 39.92
    7 -7 -12 3.64
    -7 -7 12 1.88
    7 7 -12 2.6
    -6 -7 12 20.93
    6 -7 -12 32.69
    6 -7 -12 27.64
    -6 7 12 31.19
    6 7 -12 24.53
    5 -7 -12 44.91
    5 -7 -12 47.67
    5 -7 -12 49.83
    -5 -7 12 30.92
    5 7 -12 56.47
    4 -7 -12 -0.02
    -4 -7 12 0.93
    4 -7 -12 -0.18
    4 -7 -12 0.52
    4 7 -12 0.54
    -4 7 12 1.02
    3 -7 -12 28.05
    -3 -7 12 29.73
    3 -7 -12 30.07
    3 -7 -12 34.44
    -3 7 12 31.46
    3 7 -12 33.41
    2 -7 -12 4.05
    2 -7 -12 3.73
    2 -7 -12 5.73
    -2 -7 12 5.33
    2 7 -12 4.24
    -2 7 12 5.92
    -1 -7 12 10.87
    1 -7 -12 10.88
    -1 7 12 11.9
    1 7 -12 14.76
    0 -7 -12 37.46
    0 -7 12 38.11
    0 -7 12 35.4
    0 7 12 37.8
    0 7 -12 45.17
    -1 -7 -12 7.05
    1 -7 12 8.48
    1 -7 12 8.22
    1 7 12 10.04
    -1 7 -12 11.01
    -2 -7 -12 86.95
    2 -7 12 70.43
    2 -7 12 83.35
    2 7 12 82.05
    -2 7 -12 89.93
    -3 -7 -12 7.22
    3 -7 12 6.75
    3 7 12 5.99
    -3 7 -12 8.77
    -4 -7 -12 38.39
    4 -7 12 44.98
    4 7 12 38.41
    -4 7 -12 47.52
    5 -7 12 0.1
    -5 -7 -12 0.63
    -5 7 -12 0.49
    5 7 12 -0.27
    6 -7 12 0.01
    -6 -7 -12 1.27
    -6 7 -12 -0.01
    6 7 12 0
    7 -7 12 8.13
    -7 7 -12 8.15
    7 7 12 15.11
    8 -7 12 -0.27
    -8 7 -12 2.24
    8 7 12 -0.65
    8 -8 -12 0.26
    -8 -8 12 -0.14
    8 8 -12 -0.24
    -7 -8 12 17.57
    7 -8 -12 18.17
    7 8 -12 16.04
    6 -8 -12 8.89
    -6 -8 12 7.36
    6 -8 -12 7.56
    6 -8 -12 7.07
    -6 8 12 10.86
    6 8 -12 10.71
    5 -8 -12 6.33
    -5 -8 12 7.36
    5 -8 -12 4.06
    5 -8 -12 3.72
    5 8 -12 5.95
    4 -8 -12 21.36
    4 -8 -12 24.55
    4 -8 -12 21.45
    -4 -8 12 18.53
    4 8 -12 21.16
    -4 8 12 19.07
    -3 -8 12 16.03
    3 -8 -12 18.36
    3 -8 -12 17.86
    3 -8 -12 17.96
    -3 8 12 14.54
    3 8 -12 21.19
    -2 -8 12 1.89
    2 -8 -12 2.17
    2 -8 -12 2.91
    -2 8 12 3.36
    2 8 -12 2.64
    1 -8 -12 17.44
    -1 -8 12 7.48
    -1 8 12 13.47
    1 8 -12 9.85
    0 -8 -12 1.16
    0 -8 12 1.09
    0 -8 12 -0.08
    0 8 12 -0.1
    0 8 -12 0.61
    -1 -8 -12 69.54
    1 -8 12 54.17
    1 -8 12 67.03
    1 8 12 67.74
    -1 8 -12 78.04
    2 -8 12 20.71
    -2 -8 -12 15.09
    2 8 12 19.49
    -2 8 -12 14.18
    3 -8 12 70.76
    -3 -8 -12 67.04
    -3 8 -12 67.28
    3 8 12 74.44
    -4 -8 -12 18.83
    4 -8 12 12.68
    4 8 12 15.02
    -4 8 -12 16.71
    5 -8 12 26.65
    -5 -8 -12 35.05
    -5 8 -12 26.97
    5 8 12 25.41
    -6 -8 -12 54.99
    6 -8 12 52.24
    6 8 12 58.51
    -6 8 -12 49.27
    7 -8 12 4.02
    -7 -8 -12 4.61
    -7 8 -12 2.45
    7 8 12 4.72
    8 -8 12 42
    8 8 12 46.06
    -8 8 -12 49.8
    8 -9 -12 -0.2
    -8 -9 12 -0.78
    8 9 -12 1.58
    -8 9 12 0.41
    7 -9 -12 17.97
    -7 -9 12 17.53
    7 9 -12 16.68
    -7 9 12 18.07
    6 -9 -12 10.92
    6 -9 -12 10.7
    -6 -9 12 5.72
    6 -9 -12 10.64
    6 9 -12 10.96
    5 -9 -12 44.05
    -5 -9 12 48.75
    5 -9 -12 46.8
    5 -9 -12 52.17
    5 9 -12 48.74
    -5 9 12 49.76
    4 -9 -12 13.62
    4 -9 -12 16.05
    -4 -9 12 18.79
    -4 9 12 17.03
    4 9 -12 15.16
    3 -9 -12 38.66
    3 -9 -12 35.69
    -3 -9 12 31.41
    -3 9 12 31.56
    3 9 -12 37.68
    2 -9 -12 0.7
    2 -9 -12 1.55
    -2 -9 12 1.41
    2 9 -12 1.86
    -2 9 12 1.36
    -1 -9 12 31.07
    1 -9 -12 39.14
    1 9 -12 39.27
    -1 9 12 39.27
    0 -9 12 37.48
    0 -9 -12 41.48
    0 9 -12 40.15
    0 9 12 38.29
    1 -9 12 6.33
    1 -9 12 5.63
    -1 -9 -12 8.05
    -1 9 -12 5.69
    1 9 12 5.79
    2 -9 12 26.43
    -2 -9 -12 26.17
    2 9 12 35.22
    -2 9 -12 32.78
    3 -9 12 6.36
    -3 -9 -12 7.27
    -3 9 -12 9.04
    3 9 12 6.99
    -4 -9 -12 6.06
    4 -9 12 10.24
    4 9 12 6.78
    -4 9 -12 7.78
    -5 -9 -12 10.53
    5 -9 12 12.64
    -5 9 -12 13.87
    5 9 12 14.47
    -6 -9 -12 2.24
    6 -9 12 0.41
    6 9 12 -0.07
    -6 9 -12 1.12
    -7 -9 -12 27.16
    7 -9 12 29.12
    -7 9 -12 35.34
    7 9 12 37.93
    -7 -10 12 4.59
    7 -10 -12 4.44
    7 10 -12 6.13
    -6 -10 12 61.66
    6 -10 -12 57.98
    6 10 -12 60.53
    5 -10 -12 2.6
    5 -10 -12 1.65
    -5 -10 12 2.48
    5 10 -12 1.56
    -5 10 12 2.66
    -4 -10 12 93.82
    4 -10 -12 93.17
    4 -10 -12 92.28
    -4 10 12 90.7
    4 10 -12 82.77
    3 -10 -12 1.96
    3 -10 -12 1.26
    -3 -10 12 1.33
    -3 10 12 2.43
    3 10 -12 3.68
    2 -10 -12 96.65
    -2 -10 12 92.81
    2 -10 -12 103.49
    -2 10 12 105.08
    2 10 -12 89.71
    -1 -10 12 -0.06
    1 -10 -12 1.44
    -1 10 12 1.87
    1 10 -12 1.53
    0 -10 -12 30.63
    0 -10 12 36.41
    0 10 12 33.96
    0 10 -12 32.68
    1 -10 12 17.03
    1 -10 12 18.43
    -1 -10 -12 19.77
    1 10 12 21.4
    -1 10 -12 14.13
    -2 -10 -12 4
    2 -10 12 6.03
    -2 10 -12 6.57
    2 10 12 10.43
    3 -10 12 1.43
    -3 -10 -12 2.72
    -3 10 -12 1.08
    3 10 12 0.24
    4 -10 12 0.08
    -4 -10 -12 0.16
    4 10 12 0.5
    -4 10 -12 -0.35
    5 -10 12 3.46
    -5 -10 -12 1.6
    5 10 12 3.21
    -5 10 -12 4.06
    -6 -10 -12 15.38
    6 -10 12 17
    6 10 12 19.26
    -6 10 -12 18.35
    7 -10 12 0.36
    -7 -10 -12 0.19
    -7 10 -12 -0.16
    7 10 12 1.84
    -7 -11 12 4.21
    7 11 -12 12.29
    -6 -11 12 0.21
    6 -11 -12 -0.11
    6 11 -12 0.49
    5 -11 -12 36.49
    5 -11 -12 27.67
    -5 -11 12 38.95
    5 11 -12 33.91
    -5 11 12 30.76
    -4 -11 12 1.57
    4 -11 -12 0.9
    4 -11 -12 0.79
    -4 11 12 0.42
    4 11 -12 1.06
    3 -11 -12 25.08
    3 -11 -12 24.58
    -3 -11 12 29.47
    3 11 -12 23.24
    -3 11 12 23.51
    2 -11 -12 6.49
    2 -11 -12 6.09
    -2 -11 12 8.42
    2 11 -12 4.1
    -2 11 12 6.29
    1 -11 -12 7.95
    -1 -11 12 8.7
    -1 11 12 9.74
    1 11 -12 8.5
    0 -11 -12 6.49
    0 -11 12 5.75
    0 11 12 4.02
    0 11 -12 5.69
    -1 -11 -12 0.54
    1 -11 12 -0.13
    -1 11 -12 0.18
    1 11 12 0.13
    2 -11 12 1.39
    -2 -11 -12 2.18
    -2 11 -12 3.61
    2 11 12 2.71
    3 -11 12 20.25
    -3 -11 -12 16.94
    -3 11 -12 16.18
    3 11 12 15.84
    4 -11 12 3.19
    -4 -11 -12 2.22
    -4 11 -12 0.29
    4 11 12 1.88
    -5 -11 -12 48.34
    5 -11 12 39.11
    5 11 12 57.43
    -5 11 -12 46.02
    -6 -11 -12 0.46
    6 -11 12 0.61
    6 11 12 1.52
    -6 11 -12 0.9
    -7 -11 -12 45.5
    -7 11 -12 48.79
    -6 -12 12 36.24
    6 -12 -12 25.53
    -6 12 12 25.49
    5 -12 -12 2.57
    -5 -12 12 6.03
    -5 12 12 1.11
    5 12 -12 2.75
    4 -12 -12 51.17
    -4 -12 12 53.45
    4 -12 -12 51.63
    -4 12 12 43.29
    4 12 -12 49.51
    3 -12 -12 4.01
    -3 -12 12 4.83
    3 -12 -12 3.58
    -3 12 12 3.38
    3 12 -12 3.91
    -2 -12 12 15.57
    2 -12 -12 19.14
    2 -12 -12 15.92
    -2 12 12 21.02
    2 12 -12 19.08
    -1 -12 12 2.63
    1 -12 -12 1.12
    1 12 -12 4.84
    -1 12 12 2.62
    0 -12 -12 4.83
    0 -12 12 7.16
    0 12 12 5.33
    0 12 -12 8.77
    1 -12 12 3.68
    -1 -12 -12 2.77
    1 12 12 3.76
    -1 12 -12 6.12
    -2 -12 -12 0.39
    2 -12 12 -0.71
    2 12 12 0.11
    -2 12 -12 0.3
    3 -12 12 2.87
    -3 -12 -12 2.7
    3 12 12 1.76
    -3 12 -12 4.35
    -4 -12 -12 25.72
    4 -12 12 24.63
    -4 12 -12 24.28
    4 12 12 21.46
    5 -12 12 4.64
    -5 -12 -12 2.96
    5 12 12 3.35
    -5 12 -12 1.89
    6 -12 12 36.78
    -6 -12 -12 40.63
    -6 12 -12 41.17
    6 12 12 43.25
    -6 -13 12 13.32
    -5 -13 12 50.5
    5 -13 -12 48.59
    -5 13 12 51.54
    4 -13 -12 -0.22
    -4 -13 12 -0.58
    4 -13 -12 0.92
    -4 13 12 0.5
    -3 -13 12 46.48
    3 -13 -12 52.85
    3 -13 -12 47.51
    3 13 -12 49.89
    -3 13 12 45.94
    -2 -13 12 2.6
    2 -13 -12 3.24
    2 -13 -12 0.81
    -2 13 12 3.45
    2 13 -12 2.74
    -1 -13 12 39.14
    1 -13 -12 45.3
    1 13 -12 39.03
    -1 13 12 53.08
    0 -13 -12 8.65
    0 13 -12 7.45
    0 13 12 6.17
    -1 -13 -12 24.97
    1 13 12 26.42
    -1 13 -12 24.16
    2 -13 12 3.08
    -2 -13 -12 3.16
    2 13 12 4.27
    -2 13 -12 6.76
    3 -13 12 0.33
    -3 -13 -12 2.21
    3 13 12 0.85
    -3 13 -12 4.64
    -4 -13 -12 1.2
    4 -13 12 1.71
    4 13 12 0.95
    -4 13 -12 4.39
    -5 -13 -12 5.8
    5 -13 12 4.24
    5 13 12 4.42
    -5 13 -12 5.7
    5 -14 -12 3.01
    -5 -14 12 1.6
    -5 14 12 4.05
    4 -14 -12 15.94
    4 -14 -12 12.58
    -4 -14 12 18.56
    -4 14 12 14.32
    -3 -14 12 11.71
    3 -14 -12 7.87
    3 -14 -12 2.14
    -3 14 12 6.38
    -2 -14 12 9.98
    2 -14 -12 5.79
    2 -14 -12 5.06
    2 14 -12 9.45
    -2 14 12 10.29
    -1 -14 12 14.2
    1 -14 -12 16.03
    -1 14 12 12.13
    1 14 -12 14.61
    0 -14 -12 4.11
    0 14 -12 7.8
    0 14 12 7.44
    -1 -14 -12 30.53
    1 14 12 23.5
    -1 14 -12 22.91
    -2 -14 -12 1.26
    2 -14 12 0.8
    -2 14 -12 0.07
    2 14 12 1.94
    3 -14 12 22.24
    -3 -14 -12 20.1
    3 14 12 22.87
    -3 14 -12 16.71
    -4 -14 -12 4.49
    4 -14 12 4.7
    4 14 12 5.9
    -4 14 -12 6.82
    -3 -15 12 7.61
    3 -15 -12 6.49
    3 -15 -12 6.64
    -3 15 12 3.73
    2 -15 -12 19.36
    2 -15 -12 16.27
    -2 -15 12 18.44
    -2 15 12 17.91
    1 -15 -12 3.17
    -1 15 12 4.1
    0 -15 -12 39.65
    0 15 -12 38.51
    0 15 12 34.18
    -1 -15 -12 0.49
    -1 15 -12 -0.97
    1 15 12 0.55
    -2 -15 -12 49.16
    -2 15 -12 46.27
    2 15 12 40.3
    3 -15 12 5.98
    -3 -15 -12 7.97
    -3 15 -12 5.06
    3 15 12 8.2
    1 -16 -12 20.84
    -1 16 12 15.63
    0 -16 -12 0.16
    0 16 12 0.76
    -1 -16 -12 18.72
    1 16 12 15.68
    9 0 -13 51.65
    -9 0 13 53.75
    8 0 -13 0.39
    -8 0 13 -0.63
    7 0 -13 14.22
    -7 0 13 16.46
    6 0 -13 -0.76
    -6 0 13 0.09
    5 0 -13 3.62
    -5 0 13 3.47
    -4 0 13 -0.23
    4 0 -13 0.19
    4 0 -13 -0.37
    3 0 -13 52.24
    3 0 -13 51.71
    -3 0 13 49.56
    2 0 -13 -0.24
    -2 0 13 0.75
    2 0 -13 -0.11
    -1 0 13 60.26
    -1 0 13 62
    1 0 -13 60.37
    1 0 -13 65.99
    0 0 -13 -0.13
    0 0 -13 0.12
    0 0 13 -0.02
    -1 0 -13 41.47
    1 0 13 38.72
    -1 0 -13 40.69
    2 0 13 0.04
    -2 0 -13 -0.01
    -2 0 -13 0.36
    3 0 13 0.93
    -3 0 -13 0.57
    -3 0 -13 2.4
    4 0 13 -0.15
    -4 0 -13 0.85
    -5 0 -13 3.46
    5 0 13 3.49
    6 0 13 -0.34
    -6 0 -13 -0.57
    -7 0 -13 5.79
    7 0 13 6
    8 0 13 0.44
    -8 0 -13 0.7
    9 0 13 39.46
    -9 0 -13 40.55
    9 -1 -13 2.41
    -9 -1 13 0.32
    9 1 -13 0.14
    -8 -1 13 21.76
    8 -1 -13 23.18
    -8 1 13 25.18
    8 1 -13 22.66
    7 -1 -13 15.37
    -7 -1 13 20.2
    -7 1 13 17.08
    7 1 -13 14.95
    6 -1 -13 -0.21
    -6 -1 13 0.84
    -6 1 13 -0.15
    6 1 -13 -0.43
    5 -1 -13 15.59
    -5 -1 13 12.67
    5 1 -13 9.77
    -5 1 13 12.32
    4 -1 -13 27.66
    4 -1 -13 20.28
    -4 -1 13 23.03
    4 1 -13 20.19
    -4 1 13 20.15
    3 -1 -13 1.24
    -3 -1 13 -0.05
    3 -1 -13 -0.18
    -3 1 13 0.66
    3 1 -13 0.59
    3 1 -13 0.18
    2 -1 -13 77.17
    2 -1 -13 66.87
    -2 -1 13 75.16
    2 1 -13 74.53
    -2 1 13 71.52
    2 1 -13 69.44
    -2 1 13 75.01
    1 -1 -13 33.73
    -1 -1 13 34.76
    1 -1 -13 35.72
    -1 -1 13 34.17
    1 1 -13 35.26
    -1 1 13 33.24
    1 1 -13 37.12
    0 -1 13 85.49
    0 -1 13 82.73
    0 -1 -13 84.76
    0 -1 -13 86.79
    0 1 -13 84.19
    0 1 13 83.37
    0 1 -13 85.94
    -1 -1 -13 4
    1 -1 13 4.26
    -1 -1 -13 3.98
    -1 1 -13 2.89
    1 1 13 4.83
    -1 1 -13 4.86
    -2 -1 -13 161.07
    -2 -1 -13 151.31
    2 -1 13 166.42
    -2 1 -13 159.79
    2 1 13 155.63
    -2 1 -13 154.03
    -3 -1 -13 3.35
    3 -1 13 2.99
    -3 -1 -13 7.09
    -3 1 -13 6.66
    3 1 13 6.33
    -3 1 -13 5.17
    -4 -1 -13 17.27
    4 -1 13 18.48
    -4 -1 -13 22.38
    4 1 13 18.46
    -4 1 -13 20.69
    5 -1 13 9.95
    -5 -1 -13 9.03
    5 1 13 7.94
    -5 1 -13 7.54
    -6 -1 -13 5.38
    6 -1 13 2.37
    -6 1 -13 4.26
    6 1 13 1.68
    -7 -1 -13 3.01
    7 -1 13 7.9
    7 1 13 3.93
    -7 1 -13 8.47
    8 -1 13 6.53
    -8 -1 -13 6.29
    -8 1 -13 3.93
    8 1 13 3.25
    9 -1 13 2.09
    -9 1 -13 6.37
    9 1 13 8.29
    9 -2 -13 14.27
    -9 -2 13 15.55
    9 2 -13 18.62
    -8 -2 13 4.81
    8 -2 -13 6.21
    -8 2 13 8.27
    8 2 -13 4.55
    -7 -2 13 -0.28
    7 -2 -13 0.22
    -7 2 13 0.47
    7 2 -13 1.3
    -6 -2 13 13.77
    6 -2 -13 14.08
    -6 2 13 11.86
    6 2 -13 16.52
    5 -2 -13 16.29
    5 -2 -13 15.88
    -5 -2 13 17.76
    -5 2 13 17.57
    5 2 -13 20.44
    4 -2 -13 -0.23
    4 -2 -13 -0.02
    -4 -2 13 0.05
    4 2 -13 0.51
    -4 2 13 0.24
    3 -2 -13 13.99
    -3 -2 13 15.3
    3 -2 -13 8.6
    -3 2 13 12.78
    3 2 -13 11.48
    -2 -2 13 5.24
    2 -2 -13 6.34
    2 -2 -13 7.38
    -2 2 13 6.89
    2 2 -13 4.01
    -1 -2 13 143.27
    -1 -2 13 140.22
    1 -2 -13 146.69
    1 -2 -13 133.4
    1 2 -13 147.38
    -1 2 13 140.62
    1 2 -13 134.65
    0 -2 -13 0.11
    0 -2 -13 0.97
    0 -2 13 0.89
    0 -2 13 0.27
    0 2 -13 0.35
    0 2 -13 0.69
    0 2 13 0.55
    1 -2 13 209.31
    -1 -2 -13 209.59
    1 -2 13 200.07
    -1 -2 -13 201.93
    -1 2 -13 203.11
    1 2 13 203.51
    -1 2 -13 223.41
    -2 -2 -13 71.43
    -2 -2 -13 63.37
    2 -2 13 66.26
    2 -2 13 70
    -2 2 -13 69.3
    -2 2 -13 71.08
    2 2 13 65.49
    -3 -2 -13 52.37
    -3 -2 -13 58.42
    3 -2 13 58.9
    -3 2 -13 55.89
    3 2 13 53.42
    -3 2 -13 51.12
    -4 -2 -13 6.87
    -4 -2 -13 7.74
    4 -2 13 5.9
    -4 2 -13 8.5
    4 2 13 8.98
    -5 -2 -13 36.74
    5 -2 13 40.39
    -5 2 -13 45.13
    5 2 13 36.87
    -6 -2 -13 58.64
    6 -2 13 64.33
    6 2 13 55.82
    -6 2 -13 64.49
    7 -2 13 -0.69
    -7 -2 -13 0.31
    -7 2 -13 0.49
    7 2 13 -0.28
    8 -2 13 6.8
    8 2 13 7.12
    -8 2 -13 5.12
    9 -2 13 9.15
    9 2 13 7.96
    -9 2 -13 9.07
    9 -3 -13 7.11
    -9 -3 13 5
    9 3 -13 6.73
    8 -3 -13 26.44
    -8 -3 13 27.55
    8 3 -13 25.33
    -8 3 13 27.44
    7 -3 -13 45.11
    -7 -3 13 54.85
    7 3 -13 45.78
    -7 3 13 44.46
    6 -3 -13 -0.25
    -6 -3 13 0.16
    6 -3 -13 0.29
    -6 3 13 0.06
    6 3 -13 -0.11
    5 -3 -13 59.11
    -5 -3 13 59.49
    5 -3 -13 65.24
    5 3 -13 61.48
    -5 3 13 62.37
    4 -3 -13 0.47
    4 -3 -13 0.31
    -4 -3 13 1.08
    4 3 -13 0.53
    -4 3 13 0.52
    -3 -3 13 34.01
    3 -3 -13 39
    3 -3 -13 36.7
    -3 3 13 36.89
    3 3 -13 29.47
    2 -3 -13 0.29
    -2 -3 13 0.13
    2 -3 -13 -0.19
    2 3 -13 -0.17
    -2 3 13 -0.04
    1 -3 -13 78.6
    -1 -3 13 75.07
    1 -3 -13 80.94
    -1 3 13 80.76
    1 3 -13 78.24
    0 -3 -13 91.53
    0 -3 -13 86.67
    0 -3 13 83.26
    0 -3 13 85.66
    0 3 -13 79.03
    0 3 -13 74.64
    0 3 13 85.24
    1 -3 13 3.55
    -1 -3 -13 3.07
    -1 -3 -13 4.14
    1 -3 13 2.62
    1 3 13 3.33
    -1 3 -13 3.52
    -1 3 -13 1.3
    -2 -3 -13 40.46
    2 -3 13 39.08
    2 -3 13 40.55
    -2 -3 -13 40.54
    2 3 13 35.54
    -2 3 -13 41.59
    -2 3 -13 37.43
    3 -3 13 6.04
    -3 -3 -13 7.48
    -3 -3 -13 7.06
    3 -3 13 6.57
    3 3 13 4.39
    -3 3 -13 9.21
    -4 -3 -13 16.25
    -4 -3 -13 16.65
    4 -3 13 16.76
    -4 3 -13 17.29
    4 3 13 19.51
    5 -3 13 47.41
    -5 -3 -13 46.97
    -5 -3 -13 49.33
    5 3 13 47.46
    -5 3 -13 38.31
    6 -3 13 0.16
    -6 3 -13 0.9
    6 3 13 -0.65
    7 -3 13 16.86
    -7 3 -13 16.95
    7 3 13 16.65
    8 -3 13 17.73
    -8 3 -13 18.24
    8 3 13 15.17
    9 -3 13 2.11
    9 3 13 3.62
    -9 3 -13 0.4
    9 -4 -13 12.45
    -9 -4 13 7.53
    9 4 -13 6.63
    8 -4 -13 49.64
    -8 -4 13 41.79
    8 4 -13 43.23
    7 -4 -13 18.14
    -7 -4 13 15.48
    -7 4 13 15.46
    7 4 -13 23.13
    6 -4 -13 45.65
    6 -4 -13 47.28
    -6 -4 13 56.12
    -6 4 13 49.21
    6 4 -13 46.58
    -5 -4 13 0.02
    5 -4 -13 -0.42
    5 -4 -13 -0.65
    -5 4 13 -0.03
    5 4 -13 -0.5
    4 -4 -13 126.97
    -4 -4 13 123.18
    4 -4 -13 119.44
    4 -4 -13 115.75
    4 4 -13 118.77
    -4 4 13 111.46
    3 -4 -13 4.41
    3 -4 -13 3.5
    3 -4 -13 5.52
    -3 -4 13 4.18
    -3 4 13 4.28
    3 4 -13 2.75
    2 -4 -13 74.71
    -2 -4 13 80.13
    2 -4 -13 79.72
    2 4 -13 79.29
    -2 4 13 77.67
    1 -4 -13 43.86
    1 -4 -13 42.64
    -1 -4 13 45.25
    1 4 -13 42.79
    -1 4 13 46.24
    0 -4 -13 5.74
    0 -4 -13 5.22
    0 -4 13 7.25
    0 -4 13 5.8
    0 4 -13 7.56
    0 4 13 5.88
    -1 -4 -13 18.03
    1 -4 13 18.3
    -1 -4 -13 14.08
    1 -4 13 19.91
    -1 4 -13 17.66
    1 4 13 16.28
    -2 -4 -13 0.86
    2 -4 13 2.36
    2 -4 13 1.78
    -2 -4 -13 2.88
    2 4 13 2.76
    -2 4 -13 2.31
    -3 -4 -13 4.93
    3 -4 13 7.88
    -3 -4 -13 3.83
    -3 4 -13 5.27
    3 4 13 6
    4 -4 13 29.23
    -4 -4 -13 28.17
    4 4 13 26.36
    -4 4 -13 23.38
    5 -4 13 14.16
    -5 -4 -13 9.26
    5 4 13 10.21
    -5 4 -13 10.5
    6 -4 13 63.01
    -6 4 -13 72.94
    6 4 13 63.88
    7 -4 13 -0.74
    -7 4 -13 0.27
    7 4 13 -0.36
    8 -4 13 37.86
    8 4 13 31.61
    -8 4 -13 37.96
    9 -4 13 2.84
    -9 4 -13 0.74
    9 4 13 2.75
    9 -5 -13 4.85
    -9 -5 13 5.67
    9 5 -13 10.24
    8 -5 -13 -0.43
    -8 -5 13 -0.17
    8 5 -13 -0.66
    7 -5 -13 24.08
    -7 -5 13 20.44
    7 -5 -13 28.22
    7 5 -13 23.66
    -7 5 13 28.86
    -6 -5 13 0.42
    6 -5 -13 -0.12
    6 -5 -13 -0.29
    -6 5 13 -0.13
    6 5 -13 -0.4
    -5 -5 13 54.09
    5 -5 -13 46.76
    5 -5 -13 43.46
    5 5 -13 44.95
    -5 5 13 43.38
    -4 -5 13 1.56
    4 -5 -13 -0.23
    4 -5 -13 0.39
    4 -5 -13 0.1
    4 5 -13 0.28
    -3 -5 13 55.75
    3 -5 -13 54.23
    3 -5 -13 48.03
    3 -5 -13 53.66
    -3 5 13 50.85
    3 5 -13 48.92
    2 -5 -13 4.59
    -2 -5 13 7
    2 -5 -13 7.93
    -2 5 13 6.43
    2 5 -13 2.83
    -1 -5 13 2.82
    1 -5 -13 1.74
    1 -5 -13 3
    -1 5 13 1.99
    1 5 -13 3.36
    0 -5 -13 7.44
    0 -5 -13 8.31
    0 -5 13 6.75
    0 -5 13 10.12
    0 5 13 7.97
    0 5 -13 10.13
    -1 -5 -13 0.8
    1 -5 13 1.41
    -1 -5 -13 2.01
    1 -5 13 1.15
    1 5 13 0.46
    -1 5 -13 0.81
    2 -5 13 2.27
    -2 -5 -13 0.59
    2 -5 13 1.48
    -2 5 -13 0.76
    2 5 13 2
    -3 -5 -13 71.55
    3 -5 13 66.22
    3 5 13 74.32
    -3 5 -13 68.02
    4 -5 13 0.8
    -4 -5 -13 0.79
    -4 5 -13 -0.26
    4 5 13 1.51
    5 -5 13 99.91
    -5 -5 -13 98.26
    5 5 13 96.03
    -5 5 -13 104.11
    6 -5 13 1.2
    6 5 13 0.53
    -6 5 -13 3.9
    7 -5 13 69
    7 5 13 69.4
    -7 5 -13 66.47
    8 -5 13 -0.81
    -8 5 -13 0.65
    8 5 13 2.15
    9 -6 -13 4.19
    -9 -6 13 0.46
    9 6 -13 6.85
    8 -6 -13 50.59
    -8 -6 13 34.73
    8 6 -13 45.43
    -7 -6 13 6.74
    7 -6 -13 4.74
    7 -6 -13 9.85
    7 6 -13 12.36
    -6 -6 13 42.89
    6 -6 -13 53.42
    6 -6 -13 55.63
    -6 6 13 51.46
    6 6 -13 55
    -5 -6 13 -0.24
    5 -6 -13 0.15
    5 -6 -13 0.1
    5 6 -13 0.84
    -5 6 13 -0.23
    4 -6 -13 115.41
    4 -6 -13 112.68
    4 -6 -13 112.09
    -4 -6 13 118.56
    -4 6 13 123.83
    4 6 -13 120.22
    3 -6 -13 3.18
    3 -6 -13 2.22
    3 -6 -13 3.65
    -3 -6 13 3.16
    -3 6 13 2.03
    3 6 -13 3.15
    2 -6 -13 44.45
    -2 -6 13 53
    2 -6 -13 40.47
    2 6 -13 38.25
    -2 6 13 45.76
    1 -6 -13 -0.15
    1 -6 -13 0.34
    -1 -6 13 -0.11
    1 6 -13 -0.31
    -1 6 13 0.87
    0 -6 13 1.66
    0 -6 -13 1.46
    0 -6 13 0.76
    0 6 13 1.41
    0 6 -13 0.74
    1 -6 13 4.44
    1 -6 13 2.42
    -1 -6 -13 2.79
    -1 6 -13 1.72
    1 6 13 1.98
    2 -6 13 1.8
    2 -6 13 1.66
    -2 -6 -13 3.08
    2 6 13 1.92
    -2 6 -13 0.98
    3 -6 13 0.02
    -3 -6 -13 -0.12
    -3 6 -13 0.78
    3 6 13 -0.09
    -4 -6 -13 27.84
    4 -6 13 20.93
    -4 6 -13 20.86
    4 6 13 27.46
    5 -6 13 6.59
    -5 -6 -13 6.9
    -5 6 -13 5.48
    5 6 13 7.46
    6 -6 13 30.44
    -6 -6 -13 30.87
    -6 6 -13 33.56
    6 6 13 32.31
    7 -6 13 -0.65
    7 6 13 0.38
    -7 6 -13 0.86
    8 -6 13 48.78
    8 6 13 51.79
    -8 6 -13 47.13
    -8 -7 13 8.52
    8 -7 -13 5.74
    8 7 -13 9.47
    7 -7 -13 39.39
    -7 -7 13 28.85
    7 -7 -13 31.05
    7 7 -13 33.18
    -6 -7 13 -0.67
    6 -7 -13 -0.34
    6 -7 -13 0.32
    6 7 -13 -0.03
    -6 7 13 0.42
    5 -7 -13 54.63
    5 -7 -13 49.48
    5 -7 -13 48.53
    -5 -7 13 40.24
    5 7 -13 49.24
    4 -7 -13 4.58
    4 -7 -13 3.11
    4 -7 -13 4.3
    -4 -7 13 1.46
    -4 7 13 7.05
    4 7 -13 0.65
    3 -7 -13 30.74
    3 -7 -13 33.21
    3 -7 -13 32.64
    -3 -7 13 34.58
    3 7 -13 31.04
    -3 7 13 27.37
    -2 -7 13 1.37
    2 -7 -13 1.58
    2 -7 -13 0.57
    -2 7 13 0.28
    2 7 -13 1.12
    -1 -7 13 4.37
    1 -7 -13 3.52
    -1 7 13 3.74
    1 7 -13 3.55
    0 -7 -13 31.73
    0 -7 13 27.87
    0 7 -13 28.71
    0 7 13 31.1
    -1 -7 -13 0.82
    1 -7 13 0.94
    1 -7 13 0.3
    1 7 13 -0.38
    -1 7 -13 1.02
    -2 -7 -13 4.42
    2 -7 13 3.13
    2 7 13 4.01
    -2 7 -13 5.69
    3 -7 13 21.03
    -3 -7 -13 24.28
    3 7 13 21.41
    -3 7 -13 27.85
    -4 -7 -13 1.11
    4 -7 13 0.28
    -4 7 -13 -0.11
    4 7 13 0.15
    5 -7 13 27.68
    -5 -7 -13 29.41
    -5 7 -13 26.82
    5 7 13 21.93
    -6 -7 -13 -0.53
    6 -7 13 -0.21
    6 7 13 -0.44
    -6 7 -13 -0.42
    7 -7 13 32.45
    7 7 13 31.43
    -7 7 -13 34.69
    8 -7 13 5.27
    8 7 13 10.74
    -8 7 -13 9.6
    -8 -8 13 12.24
    8 -8 -13 10.08
    8 8 -13 6.36
    7 -8 -13 1.11
    -7 -8 13 -0.15
    7 8 -13 0.71
    6 -8 -13 22.93
    -6 -8 13 25.69
    6 -8 -13 24.02
    -6 8 13 20.9
    6 8 -13 19.19
    -5 -8 13 8.34
    5 -8 -13 15.87
    5 -8 -13 16.88
    5 -8 -13 13.62
    5 8 -13 17.78
    4 -8 -13 5.9
    4 -8 -13 5.83
    4 -8 -13 3.18
    -4 -8 13 2.16
    -4 8 13 2.97
    4 8 -13 2.74
    -3 -8 13 3.66
    3 -8 -13 5.92
    3 -8 -13 4.34
    -3 8 13 8.01
    3 8 -13 5.97
    2 -8 -13 24.14
    -2 -8 13 14.95
    2 8 -13 21.57
    -2 8 13 19.84
    -1 -8 13 70.75
    1 8 -13 84.88
    -1 8 13 95.15
    0 -8 -13 0.31
    0 -8 13 1.23
    0 8 -13 -0.63
    0 8 13 -0.2
    1 -8 13 55.67
    -1 -8 -13 71.63
    1 -8 13 77
    -1 8 -13 75.31
    1 8 13 71.23
    -2 -8 -13 30.59
    2 -8 13 31.61
    -2 8 -13 27.47
    2 8 13 28.44
    3 -8 13 19.89
    -3 -8 -13 22.18
    -3 8 -13 16.59
    3 8 13 19.22
    4 -8 13 30.47
    -4 -8 -13 31.82
    4 8 13 24.42
    -4 8 -13 23.3
    -5 -8 -13 10.93
    5 -8 13 15.91
    5 8 13 8.95
    -5 8 -13 13.74
    6 -8 13 46.06
    -6 -8 -13 44.73
    6 8 13 40.77
    -6 8 -13 52.37
    7 -8 13 -0.24
    7 8 13 -0.29
    -7 8 -13 0.36
    8 -8 13 20.66
    -8 8 -13 30.11
    8 8 13 24.05
    8 -9 -13 15.6
    -8 -9 13 18.57
    8 9 -13 13.15
    -8 9 13 13.87
    -7 -9 13 26.4
    7 -9 -13 20.72
    7 9 -13 27.36
    -6 -9 13 0.5
    6 -9 -13 0.79
    6 -9 -13 1.21
    6 9 -13 1.89
    -5 -9 13 19.02
    5 -9 -13 23.52
    5 -9 -13 22.53
    -5 9 13 22.66
    5 9 -13 22.98
    -4 -9 13 8.87
    4 -9 -13 11.31
    4 -9 -13 10.43
    4 9 -13 14.24
    -4 9 13 11.5
    -3 -9 13 12.83
    3 -9 -13 18.63
    3 -9 -13 16.22
    -3 9 13 19.03
    3 9 -13 16.47
    2 -9 -13 19.46
    2 -9 -13 23.1
    -2 -9 13 15.38
    -2 9 13 28.24
    2 9 -13 21.84
    1 -9 -13 40.09
    -1 -9 13 34.7
    1 9 -13 39.28
    -1 9 13 37.96
    0 -9 -13 58.92
    0 -9 13 54.88
    0 9 -13 62.04
    0 9 13 59.52
    1 -9 13 0.37
    1 -9 13 1.42
    -1 -9 -13 0.31
    -1 9 -13 0.19
    1 9 13 0.42
    -2 -9 -13 50.32
    2 -9 13 50.28
    -2 9 -13 48.49
    2 9 13 53.34
    3 -9 13 9.19
    -3 -9 -13 11.7
    -3 9 -13 14.89
    3 9 13 12.48
    -4 -9 -13 20.66
    4 -9 13 20.59
    4 9 13 24.97
    -4 9 -13 22.56
    5 -9 13 15.48
    -5 -9 -13 15.08
    5 9 13 15.53
    -5 9 -13 16.16
    6 -9 13 -0.28
    -6 -9 -13 -0.24
    -6 9 -13 -0.19
    6 9 13 1.37
    -7 -9 -13 21.29
    7 -9 13 24.18
    -7 9 -13 18.58
    7 9 13 27.83
    -7 -10 13 14.59
    7 10 -13 16.22
    -6 -10 13 5.66
    6 -10 -13 3.89
    6 10 -13 5.84
    5 -10 -13 2.04
    -5 -10 13 1.09
    5 -10 -13 2.27
    -5 10 13 1.41
    5 10 -13 0.27
    4 -10 -13 3.2
    4 -10 -13 7.38
    -4 -10 13 2.27
    4 10 -13 4.83
    -4 10 13 1.76
    3 -10 -13 9.89
    3 -10 -13 6.55
    -3 -10 13 7.84
    3 10 -13 8.38
    -3 10 13 6.95
    -2 -10 13 6.49
    2 -10 -13 8.98
    2 -10 -13 5.09
    -2 10 13 6.66
    2 10 -13 5.06
    1 -10 -13 33.05
    -1 -10 13 34.77
    1 10 -13 32.58
    -1 10 13 33.05
    0 -10 13 0.29
    0 -10 -13 0.26
    0 10 13 -0.04
    0 10 -13 -0.21
    -1 -10 -13 29.22
    1 -10 13 24.26
    -1 10 -13 29.23
    1 10 13 28.7
    2 -10 13 3.47
    -2 -10 -13 1.5
    2 10 13 3.49
    -2 10 -13 2.69
    -3 -10 -13 16.4
    3 -10 13 18.79
    3 10 13 23.26
    -3 10 -13 17.3
    -4 -10 -13 0.48
    4 -10 13 0.12
    4 10 13 0.61
    -4 10 -13 0.32
    -5 -10 -13 0.31
    5 -10 13 1.25
    5 10 13 -0.42
    -5 10 -13 0.28
    -6 -10 -13 6.66
    6 -10 13 3.24
    6 10 13 9.48
    -6 10 -13 6.94
    -7 -10 -13 3.09
    7 -10 13 2.89
    7 10 13 0.11
    -7 10 -13 2.06
    -7 -11 13 1.45
    7 11 -13 2.54
    6 -11 -13 0.58
    -6 -11 13 0.75
    6 11 -13 0.55
    5 -11 -13 0.75
    -5 -11 13 0.34
    5 -11 -13 -0.69
    -5 11 13 0.19
    5 11 -13 -0.66
    -4 -11 13 22.1
    4 -11 -13 15.88
    4 -11 -13 14.61
    4 11 -13 15.41
    -4 11 13 16.43
    -3 -11 13 1.78
    3 -11 -13 0.01
    3 -11 -13 0.89
    -3 11 13 -0.13
    3 11 -13 0.18
    -2 -11 13 46.81
    2 -11 -13 43.15
    2 -11 -13 41.09
    -2 11 13 42.81
    2 11 -13 40.32
    -1 -11 13 2.08
    1 -11 -13 -0.27
    -1 11 13 2.54
    1 11 -13 0.03
    0 -11 13 77.94
    0 -11 -13 71.78
    0 11 13 84.72
    0 11 -13 68.36
    -1 -11 -13 -0.73
    -1 11 -13 -0.38
    1 11 13 0
    2 -11 13 78.24
    -2 -11 -13 84.9
    2 11 13 72.42
    -2 11 -13 89.11
    3 -11 13 -0.18
    -3 -11 -13 1.02
    3 11 13 -0.08
    -3 11 -13 0.45
    -4 -11 -13 32.99
    4 -11 13 29.75
    4 11 13 26.9
    -4 11 -13 31.04
    5 -11 13 0.22
    -5 -11 -13 0.38
    5 11 13 1.38
    -5 11 -13 -0.27
    6 -11 13 5.44
    -6 -11 -13 1.97
    6 11 13 5.48
    -6 11 -13 3.98
    -6 -12 13 4.82
    6 -12 -13 3.78
    6 12 -13 1
    5 -12 -13 1.31
    -5 -12 13 4.51
    5 -12 -13 1.46
    5 12 -13 2.13
    -5 12 13 4.21
    -4 -12 13 0.95
    4 -12 -13 -0.42
    4 -12 -13 0.25
    4 12 -13 1.32
    -4 12 13 1.52
    3 -12 -13 17.93
    -3 -12 13 21.84
    3 -12 -13 25.91
    3 12 -13 22.72
    -3 12 13 18.66
    -2 -12 13 3.55
    2 -12 -13 3.34
    2 -12 -13 1.89
    2 12 -13 2.83
    -2 12 13 3.38
    -1 -12 13 55.74
    1 -12 -13 62.47
    1 12 -13 58.47
    -1 12 13 61.29
    0 -12 -13 0.01
    0 -12 13 0.41
    0 12 -13 0.34
    0 12 13 1.23
    -1 -12 -13 73.82
    -1 12 -13 89.8
    1 12 13 61.69
    -2 -12 -13 1.35
    2 -12 13 1.86
    2 12 13 3.51
    -2 12 -13 2.68
    3 -12 13 24.12
    -3 -12 -13 21.03
    -3 12 -13 27.56
    3 12 13 22.57
    -4 -12 -13 2.37
    4 -12 13 3.17
    4 12 13 2.15
    -4 12 -13 2.05
    5 -12 13 14.28
    -5 -12 -13 7.19
    5 12 13 13.24
    -5 12 -13 7.39
    6 -12 13 5.31
    -6 -12 -13 6.12
    6 12 13 4.76
    -6 12 -13 6.68
    -5 -13 13 29.25
    5 -13 -13 23.47
    -5 13 13 22.73
    4 -13 -13 1.38
    -4 -13 13 1.75
    4 -13 -13 3
    -4 13 13 0.98
    4 13 -13 0.99
    -3 -13 13 12.73
    3 -13 -13 14.13
    3 -13 -13 12.86
    -3 13 13 12.13
    3 13 -13 15.45
    2 -13 -13 4.7
    2 -13 -13 3.98
    -2 -13 13 4.78
    2 13 -13 3.71
    -2 13 13 2.33
    -1 -13 13 22.36
    1 -13 -13 15.02
    1 13 -13 22.82
    -1 13 13 16.43
    0 -13 -13 26.52
    0 13 13 22.3
    0 13 -13 29.62
    -1 -13 -13 -0.38
    1 13 13 1.35
    -1 13 -13 -0.19
    2 -13 13 17.37
    -2 -13 -13 19.76
    -2 13 -13 14.88
    2 13 13 14.51
    3 -13 13 -0.03
    -3 -13 -13 -0.06
    -3 13 -13 -0.12
    3 13 13 1.12
    4 -13 13 6.9
    -4 -13 -13 5.31
    -4 13 -13 5.69
    4 13 13 4.18
    -5 -13 -13 5.33
    5 -13 13 5
    -5 13 -13 8.93
    5 13 13 3.61
    -4 -14 13 7.5
    4 -14 -13 6.92
    4 -14 -13 7.29
    -4 14 13 4.61
    -3 -14 13 4.59
    3 -14 -13 1.33
    3 -14 -13 3.5
    -3 14 13 3.17
    2 -14 -13 23.34
    -2 -14 13 18.83
    -2 14 13 21.86
    2 14 -13 26.12
    -1 -14 13 24.49
    1 -14 -13 19.49
    -1 14 13 22.21
    1 14 -13 19.56
    0 -14 -13 1.18
    0 14 13 1.23
    0 14 -13 1.78
    -1 -14 -13 11.2
    1 14 13 11.97
    -1 14 -13 18.72
    -2 -14 -13 3.74
    -2 14 -13 4.29
    2 14 13 4.38
    3 -14 13 3.35
    -3 -14 -13 4.52
    3 14 13 1.43
    -3 14 -13 9.09
    4 -14 13 19.38
    -4 -14 -13 15.38
    4 14 13 19.12
    -4 14 -13 19.47
    3 -15 -13 4.64
    -3 -15 13 5.86
    3 -15 -13 5.45
    -3 15 13 3.71
    2 -15 -13 9.61
    -2 -15 13 9.1
    -2 15 13 8.35
    1 -15 -13 0.56
    -1 15 13 -0.73
    0 -15 -13 11.96
    0 15 13 7.02
    0 15 -13 15.2
    -1 -15 -13 6.35
    1 15 13 3.11
    -1 15 -13 2.78
    -2 -15 -13 6.09
    -2 15 -13 8.19
    2 15 13 5.97
    -9 0 14 -0.56
    9 0 -14 -0.77
    8 0 -14 64.65
    -8 0 14 57.69
    -7 0 14 0.2
    7 0 -14 0.08
    -6 0 14 122.77
    6 0 -14 120.24
    5 0 -14 0.3
    -5 0 14 -0.47
    -4 0 14 98.18
    4 0 -14 94.76
    4 0 -14 102.62
    3 0 -14 -0.11
    -3 0 14 -0.16
    3 0 -14 -0.32
    -2 0 14 33.26
    2 0 -14 29.22
    2 0 -14 26.56
    1 0 -14 -0.01
    1 0 -14 0.23
    -1 0 14 -0.27
    -1 0 14 0.24
    0 0 -14 19.26
    0 0 -14 18.7
    0 0 14 18.89
    -1 0 -14 -0.06
    1 0 14 -0.39
    -1 0 -14 0.06
    -2 0 -14 90.09
    -2 0 -14 80.59
    2 0 14 85.15
    3 0 14 -0.21
    -3 0 -14 0.22
    -3 0 -14 0.13
    4 0 14 75.44
    -4 0 -14 73.33
    5 0 14 1.07
    -5 0 -14 0.22
    -6 0 -14 49.54
    6 0 14 42.51
    -7 0 -14 0.23
    7 0 14 0.46
    -8 0 -14 27.62
    8 0 14 15.74
    -9 0 -14 0.05
    9 0 14 0.63
    -9 -1 14 22.97
    9 -1 -14 12.01
    9 1 -14 19.41
    -8 -1 14 0.29
    8 -1 -14 0.98
    8 1 -14 0.66
    -8 1 14 -0.04
    7 -1 -14 25.48
    -7 -1 14 24.32
    -7 1 14 22.57
    7 1 -14 26.33
    6 -1 -14 -0.45
    -6 -1 14 0.19
    6 1 -14 0.41
    -6 1 14 0.08
    5 -1 -14 98.37
    -5 -1 14 102.61
    5 1 -14 99.12
    -5 1 14 106.36
    -4 -1 14 3.5
    4 -1 -14 1.61
    4 -1 -14 4.6
    -4 1 14 1.97
    4 1 -14 3.21
    -3 -1 14 -0.48
    3 -1 -14 -0.08
    3 -1 -14 0.23
    -3 1 14 -0.04
    3 1 -14 0.59
    3 1 -14 0.11
    2 -1 -14 82.38
    -2 -1 14 75.36
    2 -1 -14 83.08
    2 1 -14 82.98
    -2 1 14 85.31
    2 1 -14 86.2
    1 -1 -14 6.08
    -1 -1 14 4.88
    1 -1 -14 4.77
    -1 -1 14 4.19
    -1 1 14 4.42
    1 1 -14 4.74
    1 1 -14 4.32
    0 -1 14 13.28
    0 -1 -14 18.66
    0 -1 -14 14.22
    0 -1 14 16.44
    0 1 -14 13.78
    0 1 14 13.76
    0 1 -14 15.94
    1 -1 14 22.8
    -1 -1 -14 17.93
    -1 -1 -14 21.7
    1 1 14 16.44
    -1 1 -14 21.02
    -1 1 -14 23.54
    2 -1 14 1.37
    -2 -1 -14 1.69
    -2 -1 -14 1.17
    2 1 14 1.23
    -2 1 -14 0.53
    -2 1 -14 1.06
    3 -1 14 81.68
    -3 -1 -14 91.77
    -3 -1 -14 75.88
    3 1 14 81.96
    -3 1 -14 87.16
    -3 1 -14 87.06
    -4 -1 -14 15.96
    4 -1 14 15.05
    -4 -1 -14 17.32
    4 1 14 13.39
    -4 1 -14 16.47
    5 -1 14 125.66
    -5 -1 -14 124.83
    -5 1 -14 130.47
    5 1 14 119.41
    6 -1 14 0.53
    -6 -1 -14 0.35
    -6 1 -14 0.33
    6 1 14 -0.13
    7 -1 14 33.64
    -7 -1 -14 37.79
    7 1 14 31.82
    -7 1 -14 37.77
    8 -1 14 0.48
    -8 1 -14 0.87
    8 1 14 0.39
    9 -1 14 7.9
    9 1 14 7.48
    -9 1 -14 5.14
    9 -2 -14 3.03
    -9 -2 14 9.69
    9 2 -14 5.66
    -8 -2 14 24.01
    8 -2 -14 19.31
    8 2 -14 17.73
    -8 2 14 19.93
    7 -2 -14 2
    -7 -2 14 0.78
    7 2 -14 0.76
    -7 2 14 1.44
    -6 -2 14 27.29
    6 -2 -14 33.03
    6 2 -14 30.68
    -6 2 14 29.12
    5 -2 -14 0.18
    -5 -2 14 0.1
    5 -2 -14 -0.23
    5 2 -14 -0.2
    -5 2 14 0.05
    4 -2 -14 18.78
    4 -2 -14 13.71
    -4 -2 14 16.98
    4 2 -14 18.75
    -4 2 14 18.46
    3 -2 -14 39.4
    3 -2 -14 36.74
    -3 -2 14 40.91
    3 2 -14 39.38
    -3 2 14 43.15
    2 -2 -14 12.53
    -2 -2 14 9.14
    2 -2 -14 9.85
    2 2 -14 10.87
    2 2 -14 11.54
    -2 2 14 10.26
    -1 -2 14 118.96
    1 -2 -14 115.01
    1 -2 -14 108.01
    1 2 -14 113.12
    -1 2 14 118.46
    1 2 -14 111.64
    0 -2 -14 21.23
    0 -2 14 19
    0 -2 14 19.71
    0 -2 -14 18.73
    0 2 -14 18.83
    0 2 14 17.35
    0 2 -14 21.72
    1 -2 14 8.82
    -1 -2 -14 10.38
    1 -2 14 8.45
    -1 -2 -14 8.89
    -1 2 -14 10.03
    -1 2 -14 11.55
    1 2 14 12.17
    2 -2 14 38.89
    -2 -2 -14 39.52
    2 -2 14 42.36
    -2 -2 -14 42.17
    2 2 14 41.31
    -2 2 -14 36.74
    -2 2 -14 42.99
    3 -2 14 28.49
    -3 -2 -14 27.86
    -3 -2 -14 23.99
    -3 2 -14 29.34
    -3 2 -14 25.21
    3 2 14 28.19
    -4 -2 -14 77.07
    4 -2 14 76.43
    -4 -2 -14 80.97
    -4 2 -14 80.82
    4 2 14 80.23
    -5 -2 -14 2.18
    5 -2 14 3.29
    5 2 14 4.79
    -5 2 -14 3.66
    6 -2 14 55.02
    -6 -2 -14 61.12
    6 2 14 62.53
    -6 2 -14 51.37
    7 -2 14 2.08
    7 2 14 2.67
    -7 2 -14 3.42
    8 -2 14 11.21
    8 2 14 13.9
    -8 2 -14 16.4
    9 -2 14 -0.22
    9 2 14 1.47
    -9 2 -14 0.69
    -9 -3 14 6.26
    9 -3 -14 10.83
    9 3 -14 17.45
    -8 -3 14 3.86
    8 -3 -14 4.6
    -8 3 14 4.4
    8 3 -14 5.34
    7 -3 -14 45.86
    -7 -3 14 47.4
    -7 3 14 47.54
    7 3 -14 44.68
    6 -3 -14 0.63
    6 -3 -14 -0.26
    -6 -3 14 0.21
    6 3 -14 0.5
    -6 3 14 0.78
    5 -3 -14 24.14
    5 -3 -14 21.86
    -5 -3 14 28.74
    -5 3 14 27.12
    5 3 -14 22.52
    4 -3 -14 1.16
    -4 -3 14 1.61
    4 -3 -14 -0.05
    -4 3 14 1.84
    4 3 -14 0.35
    3 -3 -14 31.37
    3 -3 -14 25.71
    -3 -3 14 33.05
    3 3 -14 26.13
    2 -3 -14 31.23
    -2 -3 14 30.01
    2 -3 -14 36.01
    -2 3 14 34.77
    2 3 -14 30.84
    -1 -3 14 0.46
    1 -3 -14 0.62
    1 -3 -14 0.57
    1 3 -14 0.84
    -1 3 14 0.47
    0 -3 14 6.83
    0 -3 -14 6.26
    0 -3 -14 6.95
    0 -3 14 6.55
    0 3 -14 6.13
    0 3 -14 7.03
    0 3 14 5.37
    -1 -3 -14 -0.03
    1 -3 14 0.23
    -1 -3 -14 0.82
    1 -3 14 0.84
    1 3 14 -0.12
    -1 3 -14 0.47
    -1 3 -14 0.88
    -2 -3 -14 15.56
    2 -3 14 14.82
    -2 -3 -14 13.59
    2 -3 14 13.04
    -2 3 -14 12.79
    -2 3 -14 14.12
    2 3 14 12.9
    -3 -3 -14 2.45
    3 -3 14 1.01
    -3 -3 -14 2.31
    3 -3 14 0.97
    3 3 14 1.63
    -3 3 -14 1.54
    -4 -3 -14 -0.2
    4 -3 14 0.07
    -4 -3 -14 -0.2
    -4 3 -14 -0.32
    4 3 14 1.49
    5 -3 14 66.26
    5 3 14 59.58
    -5 3 -14 63.56
    6 -3 14 40.87
    6 3 14 32.41
    -6 3 -14 35.77
    7 -3 14 3.32
    -7 3 -14 2.42
    7 3 14 4.14
    8 -3 14 16.4
    -8 3 -14 17.61
    8 3 14 14.64
    -9 -4 14 7.02
    9 -4 -14 5.72
    9 4 -14 7.1
    8 -4 -14 0.21
    -8 -4 14 -0.18
    8 4 -14 1.04
    -7 -4 14 0.79
    7 -4 -14 0.73
    7 4 -14 0.68
    -7 4 14 1.46
    6 -4 -14 5.85
    6 -4 -14 7.09
    -6 -4 14 5.19
    6 4 -14 9.67
    -6 4 14 7.36
    5 -4 -14 6.61
    5 -4 -14 5.09
    -5 -4 14 4.47
    5 4 -14 6.95
    -5 4 14 4.27
    4 -4 -14 0.7
    -4 -4 14 0.2
    4 -4 -14 0.04
    -4 4 14 3.14
    4 4 -14 0.62
    -3 -4 14 34.13
    3 -4 -14 43.18
    3 -4 -14 40.27
    3 4 -14 41.29
    -2 -4 14 11.39
    2 -4 -14 14.87
    2 -4 -14 10.45
    -2 4 14 13.99
    2 4 -14 12.63
    1 -4 -14 64.17
    -1 -4 14 65.14
    1 -4 -14 67
    -1 4 14 67.3
    1 4 -14 67.87
    0 -4 14 38.99
    0 -4 14 40.71
    0 -4 -14 39.66
    0 -4 -14 46.6
    0 4 -14 39.55
    0 4 14 40.12
    -1 -4 -14 74.75
    1 -4 14 60.88
    1 -4 14 61.53
    -1 -4 -14 63.35
    -1 4 -14 70.78
    1 4 14 63.73
    2 -4 14 -0.24
    -2 -4 -14 -0.31
    -2 -4 -14 0.4
    2 -4 14 0.03
    -2 4 -14 0.17
    2 4 14 -0.11
    3 -4 14 33.27
    -3 -4 -14 32.55
    3 4 14 32.56
    -3 4 -14 33.49
    -4 -4 -14 17.88
    4 -4 14 19.75
    -4 4 -14 19.74
    4 4 14 23.9
    -5 -4 -14 1.12
    5 -4 14 0.92
    5 4 14 2.09
    -5 4 -14 1.83
    6 -4 14 2.12
    6 4 14 1.6
    -6 4 -14 2.05
    7 -4 14 14.53
    -7 4 -14 16.7
    7 4 14 13.06
    8 -4 14 0.87
    -8 4 -14 0.24
    8 4 14 1.56
    9 -5 -14 0.32
    -9 -5 14 2.52
    9 5 -14 -0.05
    -8 -5 14 -0.93
    8 -5 -14 0.21
    8 5 -14 -0.05
    7 -5 -14 4.51
    7 -5 -14 2.28
    -7 -5 14 1.79
    -7 5 14 4.38
    7 5 -14 1.85
    -6 -5 14 5.48
    6 -5 -14 5.44
    6 -5 -14 3.5
    -6 5 14 5.72
    6 5 -14 3.83
    5 -5 -14 0.48
    -5 -5 14 1.18
    5 -5 -14 2.92
    5 5 -14 1.27
    -5 5 14 1.81
    -4 -5 14 124.74
    4 -5 -14 125.3
    4 -5 -14 131.4
    4 -5 -14 121.58
    4 5 -14 118.9
    3 -5 -14 8.25
    3 -5 -14 6.75
    -3 -5 14 7.53
    -3 5 14 7.31
    3 5 -14 7.68
    -2 -5 14 136.66
    2 -5 -14 157.24
    2 -5 -14 131.5
    -2 5 14 144.76
    2 5 -14 150.59
    1 -5 -14 1.06
    -1 -5 14 2.15
    1 -5 -14 2.35
    1 5 -14 1.51
    -1 5 14 2.56
    0 -5 -14 99.16
    0 -5 -14 88.63
    0 -5 14 93.6
    0 5 -14 101.66
    0 5 14 87.3
    1 -5 14 0.38
    -1 -5 -14 -0.39
    1 -5 14 0.29
    -1 5 -14 -0.03
    1 5 14 -0.25
    -2 -5 -14 206.95
    2 -5 14 188.38
    2 -5 14 196.75
    -2 5 -14 202.54
    2 5 14 189.16
    3 -5 14 0.65
    -3 -5 -14 1
    -3 5 -14 0.1
    3 5 14 -0.41
    4 -5 14 41.16
    -4 -5 -14 46.54
    4 5 14 48.56
    -4 5 -14 45.96
    -5 -5 -14 4.38
    5 -5 14 1.96
    -5 5 -14 0.99
    5 5 14 3.09
    6 -5 14 0.2
    -6 5 -14 0.19
    6 5 14 0.12
    7 -5 14 0.77
    -7 5 -14 1.19
    7 5 14 0.6
    8 -5 14 6.16
    8 5 14 6.66
    -8 5 -14 12.5
    8 -6 -14 1.53
    -8 -6 14 -0.26
    8 6 -14 4.04
    7 -6 -14 1.21
    -7 -6 14 0.28
    7 -6 -14 1.36
    -7 6 14 0.73
    7 6 -14 2.4
    -6 -6 14 0.82
    6 -6 -14 1.92
    6 -6 -14 1
    -6 6 14 1.59
    6 6 -14 2.23
    5 -6 -14 6.33
    5 -6 -14 11.57
    -5 -6 14 6.37
    -5 6 14 7.09
    5 6 -14 4.92
    4 -6 -14 -0.09
    4 -6 -14 -0.16
    4 -6 -14 0.27
    -4 -6 14 1.39
    4 6 -14 -0.24
    3 -6 -14 48.61
    3 -6 -14 49.36
    3 -6 -14 44.79
    -3 -6 14 51.84
    -3 6 14 41.86
    3 6 -14 42.76
    2 -6 -14 1.97
    2 -6 -14 0.9
    -2 -6 14 3.67
    2 6 -14 2.28
    -2 6 14 3.38
    1 -6 -14 59.7
    1 -6 -14 65.57
    -1 -6 14 70.47
    1 6 -14 64.05
    -1 6 14 56.36
    0 -6 14 1.49
    0 -6 -14 1.78
    0 6 -14 1.72
    0 6 14 0.45
    -1 -6 -14 55.1
    1 -6 14 62.74
    1 -6 14 59.01
    -1 6 -14 55.88
    1 6 14 55.84
    -2 -6 -14 0.13
    2 -6 14 0
    2 -6 14 0.39
    -2 6 -14 0.34
    2 6 14 0.38
    3 -6 14 22.03
    -3 -6 -14 21.34
    3 6 14 18.79
    -3 6 -14 20.87
    -4 -6 -14 0.63
    4 -6 14 0.32
    -4 6 -14 0.5
    4 6 14 0.47
    -5 -6 -14 5.35
    5 -6 14 5.02
    5 6 14 7.62
    -5 6 -14 5.01
    -6 -6 -14 0.56
    6 -6 14 1.17
    -6 6 -14 0.74
    6 6 14 0.67
    7 -6 14 20.22
    7 6 14 15.9
    -7 6 -14 22.02
    8 -6 14 0.14
    8 6 14 -0.95
    -8 6 -14 0.95
    8 -7 -14 8.22
    -8 -7 14 9.37
    8 7 -14 5.31
    7 -7 -14 14.27
    -7 -7 14 8.48
    7 -7 -14 14.9
    7 7 -14 14.91
    -6 -7 14 -0.54
    6 -7 -14 0.79
    6 -7 -14 1.47
    -6 7 14 0.89
    6 7 -14 1.54
    5 -7 -14 13.45
    -5 -7 14 10.11
    5 -7 -14 17.42
    5 7 -14 14.3
    -4 -7 14 15.29
    4 -7 -14 19.32
    4 -7 -14 13.22
    4 -7 -14 22.7
    -4 7 14 19.3
    4 7 -14 18.93
    -3 -7 14 22.98
    3 -7 -14 19.57
    3 -7 -14 21.55
    3 -7 -14 19.04
    3 7 -14 24
    -3 7 14 20.3
    -2 -7 14 35.68
    2 -7 -14 35.35
    2 7 -14 28.93
    -2 7 14 31.53
    1 -7 -14 -0.41
    -1 -7 14 0.75
    1 7 -14 0.49
    -1 7 14 1.22
    0 -7 14 23.52
    0 -7 -14 18.74
    0 7 14 20.94
    0 7 -14 18.65
    1 -7 14 0.21
    1 -7 14 1.07
    -1 -7 -14 1.31
    -1 7 -14 0.49
    1 7 14 -0.15
    -2 -7 -14 36.86
    2 -7 14 34.89
    -2 7 -14 43.6
    2 7 14 31.7
    3 -7 14 0.63
    -3 -7 -14 0.6
    3 7 14 0.47
    -3 7 -14 1.62
    -4 -7 -14 1.54
    4 -7 14 3.92
    -4 7 -14 5.6
    4 7 14 3.02
    5 -7 14 15.22
    -5 -7 -14 21.41
    5 7 14 18.82
    -5 7 -14 17.01
    -6 -7 -14 20.62
    6 -7 14 23.24
    -6 7 -14 18.63
    6 7 14 17.96
    7 -7 14 1.42
    7 7 14 -0.44
    -7 7 -14 0.2
    8 -7 14 18.72
    -8 7 -14 21.91
    8 7 14 26.36
    -8 -8 14 9.05
    8 -8 -14 12.94
    8 8 -14 8.38
    -7 -8 14 3.54
    7 -8 -14 1.18
    7 8 -14 2.43
    6 -8 -14 12.23
    6 -8 -14 14.96
    -6 -8 14 5.37
    -6 8 14 11.3
    6 8 -14 11.56
    5 -8 -14 4.91
    5 -8 -14 5.31
    -5 -8 14 1.43
    5 -8 -14 5.91
    5 8 -14 9.1
    4 -8 -14 20.64
    4 -8 -14 22.71
    -4 -8 14 13.6
    4 -8 -14 25.8
    -4 8 14 18.37
    4 8 -14 23.9
    3 -8 -14 41.61
    -3 -8 14 39.39
    3 -8 -14 43.59
    3 8 -14 44.52
    -3 8 14 42.77
    -2 -8 14 6.04
    2 -8 -14 6.56
    -2 8 14 5.84
    2 8 -14 3.03
    1 -8 -14 119.28
    -1 -8 14 107.56
    1 8 -14 111.92
    -1 8 14 112.83
    0 -8 14 13.84
    0 -8 -14 13.31
    0 8 -14 11.03
    0 8 14 12.25
    1 -8 14 52.04
    -1 -8 -14 56.47
    1 -8 14 42.16
    -1 8 -14 52.84
    1 8 14 55.03
    -2 -8 -14 11.02
    2 -8 14 11.08
    -2 8 -14 11.99
    2 8 14 11.53
    3 -8 14 31.7
    -3 -8 -14 34.31
    -3 8 -14 26.47
    3 8 14 34.89
    -4 -8 -14 57.06
    4 -8 14 49.14
    4 8 14 53.29
    -4 8 -14 57.12
    5 -8 14 2.96
    -5 -8 -14 2.91
    -5 8 -14 3.57
    5 8 14 0.18
    -6 -8 -14 25.36
    6 -8 14 24.27
    6 8 14 30
    -6 8 -14 23.6
    7 -8 14 1.44
    7 8 14 0.23
    -7 8 -14 0.72
    -7 -9 14 19.95
    7 -9 -14 30.55
    7 9 -14 31.29
    6 -9 -14 -0.31
    6 -9 -14 1.75
    -6 -9 14 -0.41
    -6 9 14 0.82
    6 9 -14 -0.37
    5 -9 -14 39.54
    5 -9 -14 40.46
    -5 -9 14 30.36
    5 9 -14 44.67
    -4 -9 14 1.69
    4 -9 -14 2.41
    4 -9 -14 6.39
    -4 9 14 4.01
    4 9 -14 5
    3 -9 -14 14.93
    -3 -9 14 9.08
    3 -9 -14 11.97
    3 9 -14 15.11
    -3 9 14 12.38
    -2 -9 14 37.61
    2 -9 -14 53
    -2 9 14 45.62
    2 9 -14 47.22
    -1 -9 14 0.1
    1 -9 -14 -0.47
    -1 9 14 0.2
    1 9 -14 0.37
    0 -9 -14 14.74
    0 -9 14 16.57
    0 9 -14 19.13
    0 9 14 14.44
    -1 -9 -14 0.02
    -1 9 -14 0.03
    1 9 14 1.13
    2 -9 14 2.8
    -2 -9 -14 3.73
    -2 9 -14 2.56
    2 9 14 3.04
    3 -9 14 60.47
    -3 -9 -14 58.09
    -3 9 -14 59.39
    3 9 14 64.33
    -4 -9 -14 5.43
    4 -9 14 7.56
    4 9 14 9.3
    -4 9 -14 7.2
    -5 -9 -14 42.17
    5 -9 14 42.71
    5 9 14 41.34
    -5 9 -14 45.37
    6 -9 14 -0.09
    -6 -9 -14 0.66
    6 9 14 0.56
    -6 9 -14 3.95
    7 -9 14 11.75
    -7 9 -14 16.54
    7 9 14 21.27
    -7 -10 14 -0.79
    7 10 -14 0.55
    -6 -10 14 42.98
    6 -10 -14 40.21
    6 10 -14 43.65
    5 -10 -14 0.19
    5 -10 -14 0.79
    -5 -10 14 -0.84
    5 10 -14 -0.51
    -4 -10 14 37.2
    4 -10 -14 38.97
    4 -10 -14 37.45
    -4 10 14 40.46
    4 10 -14 38.66
    -3 -10 14 -1.51
    3 -10 -14 1.81
    3 -10 -14 2
    -3 10 14 0.06
    3 10 -14 0.77
    -2 -10 14 6.3
    2 -10 -14 5.54
    2 10 -14 9.41
    -2 10 14 7.21
    -1 -10 14 5.75
    1 -10 -14 5.07
    1 10 -14 3.36
    -1 10 14 8.78
    0 -10 -14 3.27
    0 -10 14 6.11
    0 10 14 1.73
    0 10 -14 1.5
    -1 -10 -14 0.09
    -1 10 -14 1.13
    1 10 14 0.54
    -2 -10 -14 27.97
    2 -10 14 28.34
    2 10 14 28.19
    -2 10 -14 33.29
    3 -10 14 1
    -3 -10 -14 0.69
    3 10 14 1.03
    -3 10 -14 0.31
    -4 -10 -14 30.1
    4 -10 14 29.54
    4 10 14 34.17
    -4 10 -14 34
    -5 -10 -14 0.54
    5 -10 14 1.27
    5 10 14 1.2
    -5 10 -14 0.7
    6 -10 14 20.45
    -6 -10 -14 21
    -6 10 -14 16.67
    6 10 14 18.75
    -6 -11 14 0.64
    6 11 -14 1.68
    -5 -11 14 38.06
    5 -11 -14 36.6
    5 -11 -14 33.67
    -5 11 14 36.88
    5 11 -14 29.76
    4 -11 -14 1.54
    4 -11 -14 0.88
    -4 -11 14 -0.53
    4 11 -14 -0.25
    -4 11 14 0.41
    -3 -11 14 2.55
    3 -11 -14 3.15
    3 -11 -14 1.32
    3 11 -14 3.33
    -3 11 14 2.23
    -2 -11 14 1.64
    2 -11 -14 0.91
    -2 11 14 1.55
    2 11 -14 3.18
    1 -11 -14 5.02
    -1 -11 14 8.42
    1 11 -14 7.48
    -1 11 14 5.78
    0 -11 -14 0.83
    0 -11 14 0.21
    0 11 -14 0.03
    0 11 14 0.89
    -1 -11 -14 7.5
    -1 11 -14 3.86
    1 11 14 3.14
    -2 -11 -14 0.55
    2 -11 14 1.02
    -2 11 -14 0.02
    2 11 14 -0.48
    3 -11 14 62.39
    -3 -11 -14 68.6
    3 11 14 66.53
    -3 11 -14 68.11
    4 -11 14 3.55
    -4 -11 -14 1.76
    -4 11 -14 2.73
    4 11 14 1.25
    -5 -11 -14 36.05
    5 -11 14 34.12
    -5 11 -14 33.74
    5 11 14 32.54
    -6 -11 -14 -0.21
    6 -11 14 0.85
    -6 11 -14 1.02
    6 11 14 0.4
    -6 -12 14 29.32
    6 12 -14 27.84
    5 -12 -14 0.07
    -5 -12 14 0
    5 -12 -14 -0.31
    -5 12 14 1.07
    5 12 -14 -1.46
    4 -12 -14 32.77
    4 -12 -14 36.2
    -4 -12 14 35.84
    4 12 -14 33.85
    -4 12 14 34.71
    3 -12 -14 3.23
    -3 -12 14 4.59
    3 -12 -14 4.45
    -3 12 14 1.84
    3 12 -14 1.45
    2 -12 -14 0.59
    -2 -12 14 2.87
    -2 12 14 2.06
    2 12 -14 0.68
    1 -12 -14 9.91
    -1 -12 14 12.3
    -1 12 14 11.12
    1 12 -14 5.06
    0 -12 -14 -0.04
    0 12 14 1.24
    0 12 -14 1.17
    -1 -12 -14 0.01
    -1 12 -14 0.17
    1 12 14 0.72
    -2 -12 -14 34.39
    2 12 14 34.51
    -2 12 -14 25.08
    -3 -12 -14 4.34
    3 -12 14 4.61
    3 12 14 3.86
    -3 12 -14 3.03
    -4 -12 -14 21.64
    4 -12 14 25.76
    -4 12 -14 25.03
    4 12 14 24.78
    -5 -12 -14 0.66
    5 -12 14 0.54
    -5 12 -14 1.29
    5 12 14 1.7
    -5 -13 14 22.09
    5 -13 -14 29.2
    -5 13 14 28.17
    4 -13 -14 0.37
    4 -13 -14 0.48
    -4 -13 14 0.16
    4 13 -14 -0.07
    -4 13 14 0.23
    -3 -13 14 24.26
    3 -13 -14 27.27
    3 -13 -14 22.97
    -3 13 14 27.8
    3 13 -14 20.68
    2 -13 -14 6.69
    -2 -13 14 9.92
    2 13 -14 9.87
    -2 13 14 3.19
    -1 -13 14 0.16
    1 -13 -14 -0.38
    -1 13 14 0.16
    1 13 -14 0.78
    0 -13 -14 1.84
    0 13 14 2.8
    0 13 -14 3.93
    -1 -13 -14 0.04
    1 13 14 0.49
    -1 13 -14 0.71
    -2 -13 -14 -0.2
    -2 13 -14 -0.48
    2 13 14 0.64
    -3 -13 -14 18.75
    3 -13 14 16.15
    -3 13 -14 14.03
    3 13 14 14.65
    4 -13 14 0.74
    -4 -13 -14 0.25
    4 13 14 -0.37
    -4 13 -14 0.03
    -4 -14 14 1.86
    4 -14 -14 2.61
    4 -14 -14 5.08
    -4 14 14 2.3
    -3 -14 14 16.44
    3 -14 -14 13.68
    3 -14 -14 15.37
    -3 14 14 19.41
    3 14 -14 17.95
    -2 -14 14 1
    2 -14 -14 0.21
    2 14 -14 1.66
    -2 14 14 1.75
    1 -14 -14 35.24
    -1 14 14 26.82
    1 14 -14 42.93
    0 -14 -14 0.9
    0 14 14 3.25
    0 14 -14 2.76
    -1 -14 -14 25.45
    -1 14 -14 20.05
    1 14 14 22.99
    -2 -14 -14 10.21
    -2 14 -14 6.81
    2 14 14 8.1
    -3 -14 -14 8.53
    3 14 14 9.41
    -3 14 -14 10.35
    2 -15 -14 42.14
    -2 -15 14 40.76
    -2 15 14 43.63
    1 -15 -14 0.47
    1 15 -14 0.87
    -1 15 14 0.73
    0 -15 -14 37.61
    0 15 -14 35.23
    0 15 14 44.53
    -1 -15 -14 2.23
    1 15 14 2.05
    -1 15 -14 1.78
    -2 -15 -14 34.73
    2 15 14 40.55
    -2 15 -14 36.08
    -9 0 15 7
    9 0 -15 9.22
    8 0 -15 -0.38
    -8 0 15 -0.61
    -7 0 15 1.68
    7 0 -15 0.94
    6 0 -15 -0.82
    -6 0 15 0.37
    5 0 -15 25.04
    -5 0 15 20.25
    4 0 -15 0.23
    -4 0 15 -0.43
    4 0 -15 0.65
    3 0 -15 9.57
    3 0 -15 10.76
    -3 0 15 7.44
    2 0 -15 0.21
    -2 0 15 0.36
    2 0 -15 0.48
    1 0 -15 51.31
    1 0 -15 49.41
    -1 0 15 50.25
    0 0 -15 0.15
    0 0 15 -0.17
    0 0 -15 0.31
    -1 0 -15 59.66
    -1 0 -15 64.98
    1 0 15 64.6
    -2 0 -15 0.02
    -2 0 -15 0.57
    2 0 15 0.12
    -3 0 -15 14.45
    -3 0 -15 13.17
    3 0 15 13.23
    -4 0 -15 0.13
    4 0 15 0.36
    -5 0 -15 3.37
    5 0 15 4.74
    -6 0 -15 -0.63
    6 0 15 -0.59
    7 0 15 83.11
    -7 0 -15 80.41
    -8 0 -15 0.24
    8 0 15 -0.7
    -9 -1 15 6.08
    9 -1 -15 8.07
    9 1 -15 8.81
    -9 1 15 9.89
    -8 -1 15 -0.18
    8 -1 -15 0.67
    8 1 -15 -0.65
    -8 1 15 -0.84
    -7 -1 15 10.2
    7 -1 -15 7.42
    7 1 -15 9.73
    -7 1 15 10.75
    6 -1 -15 10.28
    -6 -1 15 13.37
    -6 1 15 16.65
    6 1 -15 14.62
    -5 -1 15 34.18
    5 -1 -15 38.64
    -5 1 15 31.33
    5 1 -15 36.65
    -4 -1 15 116.45
    4 -1 -15 115.58
    4 -1 -15 115.5
    4 1 -15 115.72
    -4 1 15 112.24
    3 -1 -15 3.08
    3 -1 -15 1.74
    -3 -1 15 1.98
    -3 1 15 2.83
    3 1 -15 3.34
    3 1 -15 1.77
    2 -1 -15 65.63
    2 -1 -15 55.69
    -2 -1 15 60.18
    2 1 -15 59.42
    -2 1 15 62.39
    2 1 -15 62.02
    -1 -1 15 0.3
    1 -1 -15 1.54
    1 -1 -15 0.93
    -1 1 15 1.02
    1 1 -15 0.08
    1 1 -15 0.55
    0 -1 -15 159.43
    0 -1 15 145.29
    0 -1 -15 158.67
    0 -1 15 158.13
    0 1 -15 156.96
    0 1 -15 142.56
    0 1 15 161.23
    1 -1 15 -0.25
    -1 -1 -15 0.54
    -1 -1 -15 0.18
    1 -1 15 0.05
    1 1 15 -0.06
    -1 1 -15 -0.03
    -1 1 -15 -0.18
    2 -1 15 25.79
    -2 -1 -15 26.62
    -2 -1 -15 24.84
    -2 1 -15 23.34
    2 1 15 22.23
    -2 1 -15 25.36
    -3 -1 -15 22.68
    3 -1 15 20.3
    -3 -1 -15 16.2
    -3 1 -15 22.64
    3 1 15 20.81
    -3 1 -15 21.69
    4 -1 15 2.94
    -4 -1 -15 1.73
    4 1 15 2.18
    -4 1 -15 3.44
    5 -1 15 10.94
    -5 -1 -15 10.76
    5 1 15 11.73
    -5 1 -15 13.61
    6 -1 15 1.18
    -6 -1 -15 1.49
    6 1 15 1.51
    -6 1 -15 0.15
    7 -1 15 3.52
    -7 -1 -15 5.54
    7 1 15 0.01
    -7 1 -15 4.7
    8 -1 15 45.66
    -8 1 -15 34.97
    8 1 15 44.17
    9 -2 -15 0.09
    -9 -2 15 -0.25
    9 2 -15 0.09
    -8 -2 15 17.15
    8 -2 -15 10.36
    8 2 -15 21.65
    -8 2 15 14.55
    7 -2 -15 6.45
    -7 -2 15 14.09
    -7 2 15 9.16
    7 2 -15 13.67
    -6 -2 15 2.18
    6 -2 -15 2.02
    -6 2 15 1.77
    6 2 -15 0.45
    5 -2 -15 59.68
    -5 -2 15 66.5
    5 -2 -15 64.08
    5 2 -15 60.47
    -5 2 15 61.49
    4 -2 -15 13.61
    4 -2 -15 15.97
    -4 -2 15 11.39
    4 2 -15 12.39
    -4 2 15 13.44
    3 -2 -15 65.64
    3 -2 -15 62.94
    -3 -2 15 57.16
    -3 2 15 55.52
    3 2 -15 65.76
    -2 -2 15 4.95
    2 -2 -15 5.63
    2 -2 -15 6.16
    2 2 -15 5
    2 2 -15 2.97
    1 -2 -15 91.53
    -1 -2 15 88.77
    1 -2 -15 79.61
    1 2 -15 84.55
    -1 2 15 84.78
    1 2 -15 87.74
    0 -2 15 6.31
    0 -2 -15 5.96
    0 -2 15 5.08
    0 -2 -15 4.82
    0 2 -15 4.96
    0 2 -15 4.71
    0 2 15 4.58
    -1 -2 -15 137.77
    1 -2 15 133
    1 -2 15 135.06
    -1 -2 -15 129.21
    -1 2 -15 147.23
    1 2 15 131.81
    -1 2 -15 133.78
    2 -2 15 39.21
    2 -2 15 39.9
    -2 -2 -15 38.91
    -2 -2 -15 35.13
    2 2 15 38.25
    -2 2 -15 43.18
    -2 2 -15 40.28
    3 -2 15 2.18
    -3 -2 -15 1.54
    -3 -2 -15 1.48
    3 -2 15 0.3
    3 2 15 1.84
    -3 2 -15 3.1
    -4 -2 -15 70.26
    4 -2 15 60.01
    -4 -2 -15 62.74
    4 2 15 54.06
    -4 2 -15 62.6
    -5 -2 -15 3.95
    5 -2 15 7.84
    -5 2 -15 4.83
    5 2 15 5.98
    6 -2 15 0.3
    -6 2 -15 0.41
    6 2 15 1.51
    7 -2 15 3.38
    7 2 15 5
    -7 2 -15 8.36
    8 -2 15 4.41
    -8 2 -15 7.26
    8 2 15 4.32
    -9 -3 15 16.5
    9 -3 -15 21.9
    9 3 -15 19.02
    -8 -3 15 0.04
    8 -3 -15 -0.11
    -8 3 15 -0.02
    8 3 -15 -0.09
    -7 -3 15 10.4
    7 -3 -15 10.9
    7 3 -15 10.54
    -7 3 15 10.95
    6 -3 -15 0.56
    -6 -3 15 1.49
    6 -3 -15 2.22
    -6 3 15 1.84
    6 3 -15 -0.02
    5 -3 -15 29.12
    -5 -3 15 22.37
    5 -3 -15 24.38
    5 3 -15 26.13
    -5 3 15 31.03
    4 -3 -15 27.99
    -4 -3 15 20.07
    4 -3 -15 24.44
    4 3 -15 20.59
    -4 3 15 28.38
    3 -3 -15 1.08
    3 -3 -15 1.06
    -3 -3 15 1.09
    3 3 -15 0.38
    2 -3 -15 25.85
    -2 -3 15 22.92
    2 -3 -15 20.8
    2 3 -15 21.6
    -2 3 15 24.93
    1 -3 -15 3.67
    1 -3 -15 5.77
    -1 -3 15 4.46
    -1 3 15 4.84
    1 3 -15 4.5
    0 -3 15 8.43
    0 -3 -15 7.77
    0 -3 -15 6.29
    0 -3 15 7.14
    0 3 -15 6.42
    0 3 -15 7.28
    0 3 15 8.19
    -1 -3 -15 41.09
    1 -3 15 38.46
    -1 -3 -15 37.59
    1 -3 15 39.71
    -1 3 -15 35.92
    -1 3 -15 37.19
    1 3 15 42.32
    2 -3 15 3.02
    2 -3 15 1.85
    -2 -3 -15 2.74
    -2 -3 -15 5.12
    -2 3 -15 4.3
    2 3 15 2.88
    -2 3 -15 4.69
    3 -3 15 57.82
    -3 -3 -15 59.08
    -3 -3 -15 54.49
    3 3 15 61.23
    -3 3 -15 54.04
    -4 -3 -15 23.15
    4 -3 15 25.69
    4 3 15 26.67
    -4 3 -15 28.6
    5 -3 15 21.91
    -5 3 -15 17.56
    5 3 15 18.13
    6 -3 15 21.39
    6 3 15 21.16
    -6 3 -15 16.41
    7 -3 15 5.13
    7 3 15 5.95
    -7 3 -15 8.53
    8 -3 15 12.46
    8 3 15 19.27
    -8 3 -15 20.89
    -8 -4 15 52.08
    8 -4 -15 54.58
    -8 4 15 59.1
    8 4 -15 57.55
    -7 -4 15 -0.39
    7 -4 -15 0.16
    7 4 -15 -0.44
    -7 4 15 0.73
    6 -4 -15 27.31
    -6 -4 15 30.15
    6 -4 -15 29.55
    6 4 -15 25.05
    -6 4 15 22.62
    5 -4 -15 2.45
    -5 -4 15 2.02
    5 -4 -15 4.07
    5 4 -15 2.79
    -5 4 15 3.24
    4 -4 -15 4.67
    -4 -4 15 3.85
    4 -4 -15 2.97
    -4 4 15 4.12
    4 4 -15 3.34
    -3 -4 15 25.5
    3 -4 -15 22.05
    3 -4 -15 26.28
    3 4 -15 22.74
    -2 -4 15 7.45
    2 -4 -15 6.9
    2 -4 -15 9.95
    2 4 -15 4.26
    -2 4 15 7.33
    1 -4 -15 16.31
    1 -4 -15 13.05
    -1 -4 15 15.5
    1 4 -15 14.99
    -1 4 15 14.73
    0 -4 15 22.13
    0 -4 -15 23.22
    0 -4 -15 20.99
    0 4 -15 22.17
    0 4 15 28.35
    1 -4 15 15.24
    1 -4 15 14.63
    -1 -4 -15 15.57
    -1 -4 -15 13.59
    1 4 15 13
    -1 4 -15 16.95
    2 -4 15 88.09
    -2 -4 -15 81.67
    2 -4 15 91.22
    -2 -4 -15 91.08
    -2 4 -15 92.6
    2 4 15 79.76
    -3 -4 -15 0.98
    3 -4 15 0.61
    3 4 15 0.46
    -3 4 -15 -0.18
    -4 -4 -15 71.45
    4 -4 15 63.35
    -4 4 -15 67.06
    4 4 15 66.03
    -5 -4 -15 8.18
    5 -4 15 7.14
    5 4 15 8.68
    -5 4 -15 5.55
    6 -4 15 25.94
    6 4 15 15.53
    -6 4 -15 20.69
    7 -4 15 0.04
    7 4 15 0.83
    -7 4 -15 1.82
    8 -4 15 8.51
    8 4 15 3.11
    -8 4 -15 4.14
    8 -5 -15 0.26
    -8 -5 15 -0.85
    8 5 -15 0.04
    7 -5 -15 51.37
    -7 -5 15 47.11
    7 -5 -15 52.45
    7 5 -15 41.32
    -7 5 15 49.63
    6 -5 -15 -0.47
    6 -5 -15 0.36
    -6 -5 15 -0.92
    6 5 -15 0.06
    -6 5 15 -0.02
    5 -5 -15 17.19
    5 -5 -15 17.33
    -5 -5 15 17.73
    -5 5 15 19.62
    5 5 -15 14.81
    -4 -5 15 1.32
    4 -5 -15 2.59
    4 -5 -15 1.17
    4 5 -15 0.56
    3 -5 -15 0
    3 -5 -15 0.35
    -3 -5 15 -0.21
    3 5 -15 -0.25
    -2 -5 15 3.96
    2 -5 -15 6.4
    2 -5 -15 6.16
    -2 5 15 6.74
    2 5 -15 2.9
    1 -5 -15 4.36
    1 -5 -15 2.4
    -1 -5 15 1.56
    -1 5 15 2.19
    1 5 -15 4.18
    0 -5 15 0.63
    0 -5 -15 0.53
    0 -5 -15 -0.18
    0 5 -15 -0.24
    0 5 15 1.18
    1 -5 15 73.23
    -1 -5 -15 81.68
    1 -5 15 83.7
    -1 5 -15 77.34
    1 5 15 76.37
    2 -5 15 1.74
    2 -5 15 1.01
    -2 -5 -15 1.29
    2 5 15 2.39
    -2 5 -15 2.59
    -3 -5 -15 46.57
    3 -5 15 52.21
    -3 5 -15 61.43
    3 5 15 65.78
    4 -5 15 0.54
    -4 -5 -15 1.05
    4 5 15 1.4
    -4 5 -15 0.9
    -5 -5 -15 65.91
    5 -5 15 70.17
    5 5 15 81.87
    -5 5 -15 66.4
    6 -5 15 -0.49
    6 5 15 0
    -6 5 -15 0.13
    7 -5 15 25.05
    -7 5 -15 31.25
    7 5 15 28.55
    8 -5 15 1.06
    8 5 15 1.84
    -8 5 -15 0.73
    8 -6 -15 47.36
    -8 -6 15 26.88
    8 6 -15 50.31
    7 -6 -15 -0.22
    -7 -6 15 -0.77
    7 -6 -15 2.76
    -7 6 15 0.11
    7 6 -15 -0.08
    6 -6 -15 49.16
    -6 -6 15 48.81
    6 -6 -15 57.62
    6 6 -15 58.47
    -6 6 15 50.48
    5 -6 -15 0.89
    -5 -6 15 0.78
    5 -6 -15 -0.43
    -5 6 15 -0.11
    5 6 -15 -0.08
    -4 -6 15 8.04
    4 -6 -15 7.31
    4 -6 -15 7.98
    4 6 -15 7.02
    3 -6 -15 0.66
    -3 -6 15 2.76
    3 -6 -15 0.83
    -3 6 15 0.74
    3 6 -15 0.94
    2 -6 -15 13.32
    -2 -6 15 16.23
    2 -6 -15 13.6
    -2 6 15 12.84
    2 6 -15 11.19
    -1 -6 15 3.32
    1 -6 -15 1.82
    -1 6 15 2.99
    1 6 -15 3.55
    0 -6 -15 16.77
    0 -6 15 16.09
    0 6 -15 13.36
    0 6 15 18.95
    -1 -6 -15 -0.34
    1 -6 15 0.33
    1 -6 15 0.04
    1 6 15 0.22
    -1 6 -15 0.3
    -2 -6 -15 76.5
    2 -6 15 75.63
    2 6 15 77.94
    -2 6 -15 79.39
    3 -6 15 -0.11
    -3 -6 -15 0.61
    -3 6 -15 0.46
    3 6 15 -0.29
    4 -6 15 49.52
    -4 -6 -15 54.5
    4 6 15 44.75
    -4 6 -15 45.91
    5 -6 15 4.32
    -5 -6 -15 7.16
    5 6 15 8.12
    -5 6 -15 10.37
    6 -6 15 42.56
    -6 6 -15 33.89
    6 6 15 40.03
    7 -6 15 -0.67
    7 6 15 -0.43
    -7 6 -15 0.29
    8 -6 15 6.42
    -8 6 -15 11.46
    8 6 15 5.94
    8 -7 -15 1.37
    -8 -7 15 0.52
    8 7 -15 -1
    7 -7 -15 23.7
    7 -7 -15 30.62
    -7 -7 15 20.84
    7 7 -15 36.22
    6 -7 -15 0.49
    -6 -7 15 0.22
    6 -7 -15 0.23
    -6 7 15 2.4
    6 7 -15 2.94
    5 -7 -15 19.51
    5 -7 -15 18.59
    -5 -7 15 12.48
    5 7 -15 21.82
    4 -7 -15 5.87
    4 -7 -15 4.92
    -4 -7 15 1.87
    4 -7 -15 4.27
    4 7 -15 3.55
    3 -7 -15 7.72
    3 -7 -15 6.98
    -3 -7 15 6.05
    3 7 -15 6.69
    -3 7 15 6.37
    2 -7 -15 9.55
    -2 -7 15 10.61
    2 7 -15 9.64
    -2 7 15 9.94
    1 -7 -15 2.38
    -1 -7 15 3.16
    -1 7 15 4.27
    1 7 -15 2.01
    0 -7 -15 0.24
    0 -7 15 1.7
    0 7 -15 1.2
    0 7 15 2.16
    1 -7 15 39.17
    -1 -7 -15 32.03
    1 7 15 36.43
    -1 7 -15 34.53
    2 -7 15 5.02
    -2 -7 -15 5.39
    -2 7 -15 5.77
    2 7 15 4.91
    -3 -7 -15 65.24
    3 -7 15 56.58
    3 7 15 57.77
    -3 7 -15 58.56
    4 -7 15 16.38
    -4 -7 -15 15.06
    -4 7 -15 13.11
    4 7 15 16.29
    -5 -7 -15 41.33
    5 -7 15 37.5
    5 7 15 34.32
    -5 7 -15 36.6
    6 -7 15 4.87
    -6 -7 -15 3.38
    -6 7 -15 5.44
    6 7 15 3.31
    7 -7 15 14.03
    7 7 15 20.64
    -7 7 -15 19.37
    -7 -8 15 4.51
    7 -8 -15 9.43
    7 8 -15 7.28
    6 -8 -15 15.62
    -6 -8 15 7.14
    6 -8 -15 9.91
    -6 8 15 10.63
    6 8 -15 15.81
    5 -8 -15 24.65
    -5 -8 15 21.46
    5 -8 -15 31.26
    5 8 -15 26.23
    -4 -8 15 7.38
    4 -8 -15 4.72
    4 -8 -15 4.85
    4 8 -15 4.39
    3 -8 -15 30.85
    -3 -8 15 34.88
    -3 8 15 34.99
    3 8 -15 36.26
    -2 -8 15 0.73
    2 -8 -15 2.26
    2 8 -15 3.36
    -2 8 15 0.84
    1 -8 -15 72.12
    -1 -8 15 72.52
    1 8 -15 77.48
    -1 8 15 76.05
    0 -8 -15 4.06
    0 -8 15 4.08
    0 8 -15 6.3
    0 8 15 5.08
    -1 -8 -15 69.44
    1 -8 15 51.66
    1 8 15 77.34
    -1 8 -15 73.57
    -2 -8 -15 59.02
    2 -8 15 63.66
    -2 8 -15 65.01
    2 8 15 74.39
    -3 -8 -15 18.17
    3 -8 15 16.91
    -3 8 -15 20.6
    3 8 15 20.55
    4 -8 15 52.75
    -4 -8 -15 51.05
    4 8 15 53.13
    -4 8 -15 54.84
    -5 -8 -15 3.65
    5 -8 15 2.54
    5 8 15 6.14
    -5 8 -15 6.93
    -6 -8 -15 8.28
    6 -8 15 13.05
    -6 8 -15 13.71
    6 8 15 11.33
    7 -8 15 1.02
    7 8 15 -0.62
    -7 8 -15 0.11
    -7 -9 15 20.02
    7 9 -15 15.14
    -6 -9 15 15.21
    6 -9 -15 16.17
    6 9 -15 10.53
    -6 9 15 13.56
    5 -9 -15 22.44
    -5 -9 15 14.49
    5 9 -15 21.08
    -4 -9 15 21.35
    4 -9 -15 20.79
    4 -9 -15 20.05
    4 9 -15 24.92
    -4 9 15 17.69
    -3 -9 15 2.73
    3 -9 -15 6.52
    3 9 -15 6.09
    -3 9 15 5.72
    2 -9 -15 40.94
    -2 -9 15 37.54
    -2 9 15 41.23
    2 9 -15 45.59
    -1 -9 15 11.17
    1 -9 -15 7.49
    1 9 -15 11.77
    -1 9 15 7.22
    0 -9 15 38.12
    0 -9 -15 56.77
    0 9 15 54.65
    0 9 -15 54.97
    -1 -9 -15 -0.5
    1 9 15 -0.35
    -1 9 -15 -0.15
    2 -9 15 23.58
    -2 -9 -15 21.78
    -2 9 -15 22.58
    2 9 15 18.2
    -3 -9 -15 25.23
    3 -9 15 28.3
    -3 9 -15 26.45
    3 9 15 31.52
    -4 -9 -15 0.5
    4 -9 15 2.42
    4 9 15 1.47
    -4 9 -15 0.18
    5 -9 15 6.86
    -5 -9 -15 8.73
    -5 9 -15 9.69
    5 9 15 6.79
    6 -9 15 5.34
    -6 -9 -15 7.66
    6 9 15 4.5
    -6 9 -15 6.6
    7 -9 15 3.91
    -7 9 -15 4.86
    7 9 15 3.34
    -7 -10 15 1.16
    7 10 -15 0.3
    6 -10 -15 0.66
    -6 -10 15 -0.77
    6 10 -15 0.64
    -5 -10 15 8.84
    5 -10 -15 11.13
    5 10 -15 9.37
    -4 -10 15 1.72
    4 -10 -15 4
    4 -10 -15 1.53
    4 10 -15 1.29
    -4 10 15 0.49
    -3 -10 15 4.14
    3 -10 -15 6.27
    3 -10 -15 8.34
    3 10 -15 9.31
    -3 10 15 7.66
    -2 -10 15 3.13
    2 -10 -15 10.73
    2 10 -15 5.9
    -2 10 15 8.6
    1 -10 -15 27.71
    -1 -10 15 17.89
    1 10 -15 19.41
    -1 10 15 23.26
    0 -10 15 0.34
    0 -10 -15 0.4
    0 10 -15 0.13
    0 10 15 0.23
    -1 -10 -15 9.77
    -1 10 -15 10.23
    1 10 15 14.26
    -2 -10 -15 6.91
    2 10 15 7.5
    -2 10 -15 6.25
    3 -10 15 8.35
    -3 -10 -15 7.91
    -3 10 -15 12.17
    3 10 15 5.36
    4 -10 15 1.59
    -4 -10 -15 0.23
    4 10 15 0.29
    -4 10 -15 0.12
    -5 -10 -15 7.87
    5 -10 15 12.23
    -5 10 -15 14.06
    5 10 15 14.03
    6 -10 15 0.74
    -6 -10 -15 1.28
    -6 10 -15 -0.55
    6 10 15 0.95
    -6 -11 15 13.52
    6 11 -15 10.07
    5 -11 -15 -0.55
    -5 -11 15 0
    5 -11 -15 1
    5 11 -15 0.8
    4 -11 -15 67.34
    4 -11 -15 71.74
    -4 -11 15 60.56
    -4 11 15 63.47
    4 11 -15 71.58
    -3 -11 15 0.26
    3 -11 -15 0.58
    3 -11 -15 0.72
    -3 11 15 0.11
    3 11 -15 0.63
    2 -11 -15 56.05
    -2 -11 15 53.88
    2 11 -15 56.27
    -2 11 15 49.07
    1 -11 -15 3.22
    -1 -11 15 2.49
    -1 11 15 4.58
    1 11 -15 5.91
    0 -11 -15 57.28
    0 -11 15 59.9
    0 11 15 58.56
    0 11 -15 55.74
    -1 -11 -15 1.21
    1 11 15 -0.14
    -1 11 -15 -0.33
    -2 -11 -15 5.38
    -2 11 -15 8.01
    2 11 15 12.67
    3 -11 15 0.9
    -3 -11 -15 -0.28
    -3 11 -15 0.54
    3 11 15 0.9
    4 -11 15 2.61
    -4 -11 -15 1.41
    -4 11 -15 2.85
    4 11 15 1.33
    -5 -11 -15 1.27
    5 -11 15 0.03
    5 11 15 0.15
    -5 11 -15 1.37
    -6 -11 -15 1.9
    5 -12 -15 43.04
    -5 -12 15 43.74
    5 -12 -15 42.6
    5 12 -15 37.13
    4 -12 -15 0.53
    4 -12 -15 -1.29
    -4 -12 15 -0.72
    4 12 -15 1.31
    -4 12 15 -0.37
    3 -12 -15 44.15
    -3 -12 15 48.58
    3 -12 -15 45.74
    3 12 -15 50.35
    -3 12 15 47.1
    -2 -12 15 1.77
    2 -12 -15 1.46
    -2 12 15 2.17
    2 12 -15 1.93
    -1 -12 15 49
    1 -12 -15 44.36
    1 12 -15 55.26
    -1 12 15 47.14
    0 -12 -15 3.89
    0 12 15 1.78
    0 12 -15 3.44
    -1 -12 -15 48.26
    1 12 15 55.05
    -1 12 -15 41.24
    -2 -12 -15 1.56
    2 12 15 0.72
    -2 12 -15 2.91
    -3 -12 -15 3.54
    3 -12 15 0.71
    -3 12 -15 0.52
    3 12 15 2.23
    4 -12 15 3.37
    -4 -12 -15 2.76
    -4 12 -15 1.54
    4 12 15 2.65
    -5 -12 -15 1.77
    5 -12 15 0.55
    -5 12 -15 0.99
    5 12 15 -0.35
    4 -13 -15 16.41
    4 -13 -15 10.52
    -4 -13 15 14.22
    -4 13 15 13.23
    4 13 -15 16.47
    3 -13 -15 2.73
    -3 -13 15 2.75
    3 13 -15 -0.13
    -3 13 15 1.77
    -2 -13 15 20
    2 -13 -15 20.71
    2 13 -15 25.58
    -2 13 15 26.15
    1 -13 -15 3.37
    -1 -13 15 3.79
    -1 13 15 4
    1 13 -15 2.64
    0 -13 -15 7.85
    0 13 -15 14.74
    0 13 15 5.8
    -1 -13 -15 3.79
    -1 13 -15 2.99
    1 13 15 5.74
    -2 -13 -15 2.57
    -2 13 -15 1.53
    2 13 15 0.55
    -3 -13 -15 13.6
    3 13 15 14.59
    -3 13 -15 7.9
    4 -13 15 0.98
    -4 -13 -15 0.99
    4 13 15 -0.63
    -4 13 -15 0.3
    3 -14 -15 12.12
    -3 -14 15 13.51
    3 14 -15 10.83
    -3 14 15 11.43
    2 -14 -15 0.29
    -2 -14 15 0.29
    -2 14 15 0.46
    2 14 -15 -0.2
    1 -14 -15 18.11
    1 14 -15 18.62
    -1 14 15 19.1
    0 -14 -15 1.66
    0 14 -15 3.39
    0 14 15 3.14
    -1 -14 -15 12.62
    -1 14 -15 15.59
    1 14 15 7.85
    -2 -14 -15 28.58
    2 14 15 30
    -2 14 -15 26.97
    -3 -14 -15 1.3
    3 14 15 2.65
    -3 14 -15 2.76
    1 -15 -15 2.78
    -1 15 15 0.67
    1 15 -15 2.49
    0 -15 -15 0.49
    0 15 -15 1.05
    0 15 15 1.65
    -9 0 16 0.12
    9 0 -16 0.37
    -8 0 16 36.99
    8 0 -16 48.69
    7 0 -16 -0.19
    -7 0 16 0.07
    6 0 -16 13.98
    -6 0 16 8.4
    -5 0 16 -0.49
    5 0 -16 -1.15
    -4 0 16 2.36
    4 0 -16 4.92
    4 0 -16 2.41
    3 0 -16 -0.19
    -3 0 16 0.44
    3 0 -16 0.07
    -2 0 16 12.86
    2 0 -16 12.1
    2 0 -16 14.22
    -1 0 16 0.31
    1 0 -16 -0.26
    1 0 -16 0.46
    0 0 -16 68.5
    0 0 16 76.78
    0 0 -16 78.33
    1 0 16 -0.13
    -1 0 -16 -0.22
    -1 0 -16 0.46
    -2 0 -16 47.42
    -2 0 -16 51.61
    2 0 16 49.94
    -3 0 -16 -0.08
    3 0 16 0.57
    -3 0 -16 0.13
    -4 0 -16 125.91
    4 0 16 131.84
    -5 0 -16 -0.63
    5 0 16 -0.09
    -6 0 -16 18.93
    6 0 16 12.61
    7 0 16 1.63
    -7 0 -16 0.53
    8 0 16 -0.49
    9 -1 -16 28.39
    -9 -1 16 28.4
    9 1 -16 21.89
    -9 1 16 28.46
    -8 -1 16 1.71
    8 -1 -16 2.51
    8 1 -16 1.79
    -8 1 16 0.4
    7 -1 -16 17.83
    -7 -1 16 14.92
    -7 1 16 15.09
    7 1 -16 17.04
    6 -1 -16 1.39
    -6 -1 16 0.46
    -6 1 16 0.01
    6 1 -16 1.42
    5 -1 -16 5.76
    5 -1 -16 7.05
    -5 -1 16 5.09
    5 1 -16 7.83
    -5 1 16 5.45
    4 -1 -16 7.67
    4 -1 -16 9.68
    -4 -1 16 12.32
    4 1 -16 10
    -4 1 16 8.7
    3 -1 -16 2.51
    3 -1 -16 1.63
    -3 -1 16 1.48
    3 1 -16 2.57
    3 1 -16 2.97
    -3 1 16 2.67
    2 -1 -16 5.06
    -2 -1 16 5.88
    2 -1 -16 4.28
    -2 1 16 8.46
    2 1 -16 4.46
    2 1 -16 5.59
    -1 -1 16 42.28
    1 -1 -16 47.88
    1 -1 -16 41.43
    1 1 -16 41.79
    1 1 -16 40.18
    0 -1 16 1.47
    0 -1 -16 1.96
    0 -1 16 1.79
    0 -1 -16 2.15
    0 1 16 3.47
    0 1 -16 4.55
    0 1 -16 3
    -1 -1 -16 85.43
    1 -1 16 85.6
    -1 -1 -16 76.29
    1 -1 16 78.32
    -1 1 -16 83.13
    -1 1 -16 69.89
    1 1 16 90.43
    2 -1 16 -0.05
    -2 -1 -16 0.02
    -2 -1 -16 0.3
    -2 1 -16 0.22
    2 1 16 -0.21
    -2 1 -16 0.06
    3 -1 16 51.22
    -3 -1 -16 55.09
    -3 -1 -16 56.04
    3 1 16 64.21
    -3 1 -16 60.38
    -3 1 -16 58.01
    -4 -1 -16 2.18
    4 -1 16 3.41
    -4 1 -16 2.82
    4 1 16 2.9
    5 -1 16 26.74
    -5 -1 -16 37.05
    -5 1 -16 36.75
    5 1 16 34.88
    -6 -1 -16 0.68
    6 -1 16 0.11
    -6 1 -16 0.64
    6 1 16 0.65
    7 -1 16 1.34
    -7 1 -16 2.58
    7 1 16 -0.26
    8 -1 16 4.44
    8 1 16 5.34
    -8 1 -16 6.2
    -8 -2 16 33.09
    8 -2 -16 34.24
    -8 2 16 29
    8 2 -16 40.5
    7 -2 -16 6.88
    -7 -2 16 4.82
    -7 2 16 8.18
    7 2 -16 12.66
    -6 -2 16 24.99
    6 -2 -16 22.82
    6 2 -16 19.38
    -6 2 16 23.28
    5 -2 -16 18.23
    5 -2 -16 13.76
    -5 -2 16 14.87
    5 2 -16 15.95
    -5 2 16 12.98
    -4 -2 16 2.73
    4 -2 -16 4.11
    4 -2 -16 4.22
    -4 2 16 3.76
    4 2 -16 6.18
    3 -2 -16 53.55
    -3 -2 16 47.75
    3 -2 -16 50.61
    3 2 -16 51.77
    -3 2 16 56.78
    2 -2 -16 0.11
    -2 -2 16 0.1
    2 -2 -16 -0.31
    2 2 -16 0.44
    2 2 -16 0.08
    1 -2 -16 29.68
    -1 -2 16 28.29
    1 -2 -16 30.94
    1 2 -16 32.94
    -1 2 16 30.65
    1 2 -16 29.99
    0 -2 -16 35.57
    0 -2 -16 31.95
    0 -2 16 35.39
    0 2 -16 35.65
    0 2 -16 34.47
    0 2 16 36.19
    1 -2 16 22.55
    1 -2 16 19.34
    -1 -2 -16 23.93
    -1 -2 -16 19.49
    -1 2 -16 15.87
    -1 2 -16 21.03
    1 2 16 21.88
    -2 -2 -16 79.82
    -2 -2 -16 74.06
    2 -2 16 68.99
    2 -2 16 68.54
    -2 2 -16 84.21
    2 2 16 73.33
    -2 2 -16 75.02
    -3 -2 -16 0.91
    3 -2 16 0.23
    -3 -2 -16 0.27
    3 -2 16 1.16
    3 2 16 0.36
    -3 2 -16 0.28
    4 -2 16 49.17
    -4 -2 -16 45.75
    -4 -2 -16 48.51
    4 2 16 46.37
    -4 2 -16 50.96
    5 -2 16 0.25
    -5 -2 -16 0.73
    5 2 16 0.24
    -5 2 -16 0.34
    6 -2 16 5.45
    -6 2 -16 4.53
    6 2 16 5.55
    7 -2 16 4.67
    -7 2 -16 5.16
    7 2 16 1.94
    8 -2 16 1.6
    8 2 16 0.61
    -8 2 -16 -0.35
    8 -3 -16 -0.6
    -8 -3 16 -0.5
    -8 3 16 -0.48
    8 3 -16 0.92
    -7 -3 16 14.67
    7 -3 -16 13.79
    -7 3 16 14.17
    7 3 -16 15.06
    -6 -3 16 0.48
    6 -3 -16 1.63
    6 -3 -16 1.32
    6 3 -16 1.67
    -6 3 16 0.53
    -5 -3 16 30.95
    5 -3 -16 25.23
    5 -3 -16 29.67
    5 3 -16 29.17
    -5 3 16 30.12
    -4 -3 16 25.52
    4 -3 -16 22.91
    4 -3 -16 29.96
    4 3 -16 20.84
    -4 3 16 33.5
    3 -3 -16 1.19
    -3 -3 16 1.96
    3 -3 -16 0.94
    -3 3 16 0.11
    3 3 -16 1.12
    2 -3 -16 41.72
    -2 -3 16 38.11
    2 -3 -16 37.34
    2 3 -16 38.76
    1 -3 -16 15.88
    -1 -3 16 16.98
    1 -3 -16 15.29
    1 3 -16 19.18
    -1 3 16 19.67
    0 -3 -16 2.24
    0 -3 16 2.02
    0 -3 -16 3.22
    0 3 16 2.6
    0 3 -16 3.25
    0 3 -16 4.49
    -1 -3 -16 72.91
    1 -3 16 74.86
    1 -3 16 71.55
    -1 -3 -16 77.88
    -1 3 -16 77.04
    -1 3 -16 78.78
    1 3 16 84.79
    -2 -3 -16 3.06
    2 -3 16 1.06
    -2 -3 -16 2.8
    2 -3 16 1.84
    2 3 16 2.74
    -2 3 -16 2.85
    -2 3 -16 2.82
    -3 -3 -16 42.8
    -3 -3 -16 40.64
    3 -3 16 41.83
    -3 3 -16 47.22
    3 3 16 50.2
    4 -3 16 27.04
    -4 -3 -16 32.43
    -4 3 -16 33.41
    4 3 16 34.5
    5 -3 16 14.67
    5 3 16 18.77
    -5 3 -16 19.08
    6 -3 16 36.5
    -6 3 -16 31.43
    6 3 16 32.19
    7 -3 16 17.88
    -7 3 -16 14.34
    7 3 16 12.61
    8 -3 16 43.88
    8 3 16 50.53
    -8 3 -16 51.17
    -8 -4 16 0.16
    8 -4 -16 0.15
    -8 4 16 0.75
    8 4 -16 0.02
    7 -4 -16 13.84
    -7 -4 16 17.24
    7 4 -16 19.58
    -7 4 16 19.48
    6 -4 -16 5.94
    6 -4 -16 7.93
    -6 -4 16 4.86
    -6 4 16 4.22
    6 4 -16 3.33
    5 -4 -16 38.58
    -5 -4 16 36.98
    5 -4 -16 34.8
    5 4 -16 35.1
    -5 4 16 35.24
    -4 -4 16 0.02
    4 -4 -16 -0.19
    4 -4 -16 0.03
    4 4 -16 0.03
    -4 4 16 0.19
    -3 -4 16 66.28
    3 -4 -16 63.61
    3 -4 -16 59.13
    3 4 -16 56.87
    2 -4 -16 21.88
    2 -4 -16 20.91
    -2 -4 16 20.36
    2 4 -16 26.51
    1 -4 -16 93.62
    -1 -4 16 87.06
    1 -4 -16 85.79
    1 4 -16 84.43
    -1 4 16 87.93
    0 -4 16 19.15
    0 -4 -16 16.03
    0 -4 -16 18.64
    0 4 16 15.92
    0 4 -16 14.63
    1 -4 16 4.19
    -1 -4 -16 4.26
    -1 -4 -16 6.08
    1 -4 16 4.04
    -1 4 -16 5.39
    1 4 16 4.95
    2 -4 16 25.26
    -2 -4 -16 27.27
    2 -4 16 25.85
    -2 4 -16 30.6
    2 4 16 30.38
    3 -4 16 1.07
    -3 -4 -16 -0.1
    -3 4 -16 -0.21
    3 4 16 0.27
    -4 -4 -16 6.88
    4 -4 16 3.83
    4 4 16 5.69
    -4 4 -16 5.31
    5 -4 16 37.38
    -5 4 -16 34.53
    5 4 16 35.05
    6 -4 16 5.72
    6 4 16 10.39
    -6 4 -16 7.77
    7 -4 16 46.94
    7 4 16 46.36
    -7 4 -16 33.52
    8 -4 16 1.39
    8 4 16 -0.14
    -8 4 -16 0.93
    8 -5 -16 13.03
    -8 -5 16 3.73
    8 5 -16 16.12
    7 -5 -16 -0.28
    7 -5 -16 1.47
    -7 -5 16 0.04
    -7 5 16 1.26
    7 5 -16 -0.01
    6 -5 -16 79.42
    -6 -5 16 81.88
    6 -5 -16 84.38
    6 5 -16 71.33
    -6 5 16 75.97
    -5 -5 16 2.95
    5 -5 -16 2.17
    5 -5 -16 1.89
    5 5 -16 0.73
    -5 5 16 1.91
    4 -5 -16 72.79
    4 -5 -16 75.11
    -4 -5 16 80.47
    4 5 -16 68.39
    3 -5 -16 0.24
    3 -5 -16 0.24
    -3 -5 16 -0.43
    3 5 -16 -0.05
    -2 -5 16 230.68
    2 -5 -16 252.78
    2 -5 -16 251.02
    -2 5 16 242.77
    2 5 -16 234.8
    1 -5 -16 2.65
    -1 -5 16 2.79
    1 -5 -16 1.58
    -1 5 16 2
    1 5 -16 2.51
    0 -5 16 72.9
    0 -5 -16 75.17
    0 5 -16 84.28
    0 5 16 85.55
    1 -5 16 -0.02
    -1 -5 -16 0.23
    1 5 16 -0.05
    -1 5 -16 0.07
    -2 -5 -16 10.06
    2 -5 16 9.5
    2 -5 16 9.98
    -2 5 -16 10.81
    2 5 16 10.72
    -3 -5 -16 0.44
    3 -5 16 1.45
    -3 5 -16 2.85
    3 5 16 1.61
    4 -5 16 3.27
    -4 -5 -16 4.82
    4 5 16 3.38
    -4 5 -16 2.24
    5 -5 16 0.32
    -5 -5 -16 0.37
    -5 5 -16 0.01
    5 5 16 -0.7
    6 -5 16 19.15
    6 5 16 21.1
    -6 5 -16 15.85
    7 -5 16 0.94
    7 5 16 1.17
    -7 5 -16 -0.7
    8 -5 16 10.07
    8 5 16 5.59
    -8 5 -16 8.54
    8 -6 -16 0.46
    -8 -6 16 0.27
    8 6 -16 0.44
    7 -6 -16 15.95
    -7 -6 16 10.86
    7 -6 -16 17.07
    7 6 -16 12.8
    -7 6 16 15.14
    -6 -6 16 -0.32
    6 -6 -16 0.65
    6 -6 -16 0.25
    6 6 -16 -0.2
    -6 6 16 0.91
    5 -6 -16 24.01
    -5 -6 16 18.77
    5 -6 -16 27.52
    5 6 -16 26.38
    -5 6 16 24.63
    4 -6 -16 0.3
    -4 -6 16 -0.36
    4 -6 -16 -0.5
    4 6 -16 0
    3 -6 -16 20.68
    -3 -6 16 18.34
    3 -6 -16 16.55
    3 6 -16 14.67
    2 -6 -16 3.06
    -2 -6 16 1.84
    2 -6 -16 2.6
    2 6 -16 0.76
    -2 6 16 2.11
    -1 -6 16 37.22
    1 -6 -16 36.53
    1 6 -16 35.51
    -1 6 16 34.26
    0 -6 16 11.45
    0 -6 -16 10.05
    0 6 16 8.39
    0 6 -16 10
    -1 -6 -16 1.72
    1 -6 16 2.72
    1 6 16 1.24
    -1 6 -16 1.36
    2 -6 16 5.34
    -2 -6 -16 5.59
    -2 6 -16 6.44
    2 6 16 2.65
    -3 -6 -16 -0.12
    3 -6 16 -0.65
    3 6 16 1.11
    -3 6 -16 0.09
    4 -6 16 7.29
    -4 -6 -16 7.06
    -4 6 -16 8.61
    4 6 16 4.6
    -5 -6 -16 59.3
    5 -6 16 51.28
    -5 6 -16 47.33
    5 6 16 50.55
    6 -6 16 0.67
    -6 6 -16 0.34
    6 6 16 0.17
    7 -6 16 50.19
    7 6 16 56.57
    -7 6 -16 51.75
    -7 -7 16 1.64
    7 -7 -16 4.72
    7 -7 -16 3.2
    7 7 -16 6.64
    -7 7 16 2.85
    6 -7 -16 13.82
    -6 -7 16 10.8
    6 -7 -16 15.69
    -6 7 16 13.55
    6 7 -16 12
    5 -7 -16 16.95
    5 -7 -16 19.11
    -5 -7 16 23.34
    5 7 -16 25.27
    -4 -7 16 11.38
    4 -7 -16 10.54
    4 -7 -16 7.89
    4 7 -16 9.45
    3 -7 -16 -0.63
    -3 -7 16 -0.15
    3 7 -16 0.06
    -2 -7 16 53.54
    2 -7 -16 37.71
    2 7 -16 41.08
    -2 7 16 44.05
    1 -7 -16 1.43
    -1 -7 16 3.35
    1 7 -16 3.75
    -1 7 16 1.73
    0 -7 -16 5.37
    0 -7 16 6.08
    0 7 16 5.05
    0 7 -16 5.09
    -1 -7 -16 14.19
    1 -7 16 11.98
    1 7 16 14.37
    -1 7 -16 12
    -2 -7 -16 4.15
    2 -7 16 1.87
    2 7 16 4.54
    -2 7 -16 7.1
    3 -7 16 5.28
    -3 -7 -16 6.26
    3 7 16 6.22
    -3 7 -16 8.04
    -4 -7 -16 10.19
    4 -7 16 7.83
    -4 7 -16 9.02
    4 7 16 10.33
    -5 -7 -16 0.67
    5 -7 16 0.45
    -5 7 -16 1.52
    5 7 16 -1.08
    6 -7 16 60.22
    -6 7 -16 48.87
    6 7 16 50.13
    7 -7 16 6.82
    7 7 16 5.93
    -7 7 -16 3.94
    -7 -8 16 21.37
    7 -8 -16 18.62
    7 -8 -16 16.85
    7 8 -16 18.41
    -6 -8 16 5.83
    6 -8 -16 8.73
    6 -8 -16 7.6
    -6 8 16 9.74
    6 8 -16 8.45
    -5 -8 16 25.57
    5 -8 -16 35.29
    5 8 -16 28.95
    -4 -8 16 3.04
    4 -8 -16 4.87
    4 8 -16 3.99
    -3 -8 16 48.23
    3 -8 -16 50.34
    3 8 -16 45.76
    -3 8 16 44.46
    2 -8 -16 4.43
    -2 -8 16 4.67
    2 8 -16 4.29
    -2 8 16 4.06
    1 -8 -16 48
    -1 -8 16 51.92
    -1 8 16 41.87
    1 8 -16 42.29
    0 -8 -16 19.64
    0 -8 16 19.54
    0 8 16 17.82
    0 8 -16 17.65
    -1 -8 -16 21.23
    1 8 16 28.54
    -1 8 -16 26.83
    2 -8 16 25.56
    -2 -8 -16 24.79
    -2 8 -16 30.25
    2 8 16 24.87
    3 -8 16 -0.61
    -3 -8 -16 0.18
    3 8 16 0.46
    -3 8 -16 -0.07
    -4 -8 -16 4.5
    4 -8 16 5.18
    4 8 16 9.63
    -4 8 -16 6.43
    5 -8 16 7.84
    -5 -8 -16 5.53
    -5 8 -16 6.29
    5 8 16 4.46
    6 -8 16 1.11
    -6 -8 -16 0.35
    -6 8 -16 1.06
    6 8 16 0.84
    7 -8 16 5.32
    -7 8 -16 5.04
    7 8 16 12.2
    -7 -9 16 2.26
    7 9 -16 7.47
    6 -9 -16 3.22
    -6 -9 16 -0.39
    -6 9 16 1.46
    6 9 -16 2.44
    5 -9 -16 7.03
    -5 -9 16 3.6
    5 9 -16 5.98
    4 -9 -16 20.83
    -4 -9 16 18.84
    4 -9 -16 21.5
    4 9 -16 22.56
    -3 -9 16 1.62
    3 -9 -16 -0.63
    -3 9 16 0.47
    3 9 -16 0.39
    -2 -9 16 20.36
    2 -9 -16 24.63
    2 9 -16 20.5
    -2 9 16 21.2
    1 -9 -16 25.51
    -1 -9 16 18.41
    1 9 -16 22.12
    -1 9 16 23.57
    0 -9 16 11.63
    0 -9 -16 9.99
    0 9 16 12.16
    0 9 -16 15.8
    -1 -9 -16 43.61
    -1 9 -16 45.9
    1 9 16 52.71
    -2 -9 -16 -0.02
    -2 9 -16 0.22
    2 9 16 -0.17
    -3 -9 -16 36.98
    3 -9 16 39.72
    3 9 16 33.61
    -3 9 -16 32.55
    4 -9 16 0.02
    -4 -9 -16 2.25
    4 9 16 1.21
    -4 9 -16 3.73
    -5 -9 -16 15.14
    5 -9 16 14.66
    5 9 16 15.9
    -5 9 -16 19.23
    6 -9 16 0.91
    -6 -9 -16 -0.33
    6 9 16 1.03
    -6 9 -16 1.76
    -6 -10 16 10.22
    6 -10 -16 11.67
    6 10 -16 9.45
    -5 -10 16 2.01
    5 -10 -16 8.2
    5 10 -16 7.84
    4 -10 -16 -0.1
    4 -10 -16 -0.19
    -4 -10 16 1.84
    4 10 -16 0.15
    3 -10 -16 12.76
    -3 -10 16 7.37
    -3 10 16 9.97
    3 10 -16 8.69
    2 -10 -16 9.74
    -2 -10 16 9.37
    2 10 -16 12.27
    -2 10 16 9.69
    1 -10 -16 -0.28
    -1 -10 16 1.42
    1 10 -16 0.57
    -1 10 16 -0.62
    0 -10 16 27.3
    0 -10 -16 30.72
    0 10 -16 28.69
    0 10 16 41.27
    -1 -10 -16 4.61
    -1 10 -16 4.1
    1 10 16 2.53
    -2 -10 -16 65.89
    2 10 16 64.41
    -2 10 -16 63.03
    -3 -10 -16 0.38
    3 -10 16 0.94
    -3 10 -16 1.18
    3 10 16 1.99
    4 -10 16 49.47
    -4 -10 -16 55.05
    4 10 16 53.27
    -4 10 -16 49.48
    -5 -10 -16 0.18
    5 -10 16 0.42
    5 10 16 2.57
    -5 10 -16 0.19
    -6 -10 -16 12.93
    6 -10 16 10.75
    -6 10 -16 16.6
    6 10 16 14.94
    -6 -11 16 3.23
    6 11 -16 -0.29
    -5 -11 16 2.44
    5 -11 -16 0.66
    5 11 -16 1.15
    4 -11 -16 0.43
    -4 -11 16 3
    4 -11 -16 0.73
    4 11 -16 2.27
    -4 11 16 0.19
    3 -11 -16 2.19
    -3 -11 16 2.71
    3 11 -16 0.82
    -3 11 16 0.19
    2 -11 -16 1.08
    -2 -11 16 0.92
    2 11 -16 1.59
    -2 11 16 1.61
    1 -11 -16 23.8
    -1 -11 16 22.08
    -1 11 16 26.3
    1 11 -16 21.24
    0 -11 -16 2.29
    0 11 -16 1.59
    0 11 16 2.59
    -1 -11 -16 41.16
    -1 11 -16 59.32
    1 11 16 42.26
    -2 -11 -16 0.88
    2 11 16 -0.19
    -2 11 -16 0.31
    -3 -11 -16 37.62
    -3 11 -16 34.02
    3 11 16 36.96
    4 -11 16 -1.44
    -4 -11 -16 -0.74
    4 11 16 -0.69
    -4 11 -16 0.27
    5 -11 16 34.53
    -5 -11 -16 35.55
    -5 11 -16 25.23
    5 11 16 33.47
    -5 -12 16 4.23
    5 -12 -16 2.58
    5 12 -16 1.58
    -4 -12 16 1.6
    4 -12 -16 2.2
    4 -12 -16 0.56
    -4 12 16 1.96
    4 12 -16 1.48
    -3 -12 16 17.56
    3 -12 -16 13.39
    3 12 -16 10.92
    -3 12 16 16.63
    -2 -12 16 0.58
    2 -12 -16 0.33
    2 12 -16 2.7
    -2 12 16 -0.45
    1 -12 -16 5.23
    -1 -12 16 4
    1 12 -16 3.68
    -1 12 16 2.66
    0 -12 -16 11.36
    0 12 16 16.64
    0 12 -16 14.99
    -1 -12 -16 5.46
    1 12 16 3.62
    -1 12 -16 3.48
    -2 -12 -16 47.29
    2 12 16 48.9
    -2 12 -16 52.49
    -3 -12 -16 0.55
    -3 12 -16 -0.21
    3 12 16 -0.18
    -4 -12 -16 31.14
    4 -12 16 25.4
    4 12 16 32.91
    -4 12 -16 29.98
    4 -13 -16 11.79
    -4 -13 16 16.56
    4 -13 -16 10.39
    -4 13 16 14.68
    4 13 -16 10.71
    -3 -13 16 0.44
    3 -13 -16 1.74
    -3 13 16 0.88
    3 13 -16 -0.05
    -2 -13 16 4.13
    2 -13 -16 3.65
    2 13 -16 2.46
    -2 13 16 4.16
    1 -13 -16 15.63
    -1 13 16 18.35
    1 13 -16 17.27
    0 -13 -16 0.66
    0 13 -16 0.53
    0 13 16 0.05
    -1 -13 -16 24.53
    1 13 16 34.84
    -1 13 -16 32.49
    -2 -13 -16 1.88
    -2 13 -16 1.75
    2 13 16 2.58
    -3 -13 -16 19.65
    3 13 16 28.61
    -3 13 -16 26.08
    -2 -14 16 4.23
    2 -14 -16 4.38
    2 14 -16 6.16
    -2 14 16 2.94
    1 -14 -16 11.85
    1 14 -16 8.63
    -1 14 16 10.97
    0 -14 -16 5.23
    0 14 -16 6.76
    0 14 16 8.88
    -1 -14 -16 5.55
    1 14 16 9.02
    -1 14 -16 4.14
    -2 -14 -16 16.77
    -2 14 -16 14.53
    2 14 16 21.01
    -8 0 17 -0.13
    8 0 -17 -0.26
    7 0 -17 20.1
    -7 0 17 18.27
    6 0 -17 -0.29
    -6 0 17 0.03
    -5 0 17 18.79
    5 0 -17 18.6
    4 0 -17 0.5
    4 0 -17 -0.18
    -4 0 17 0.03
    -3 0 17 82.85
    3 0 -17 79.01
    3 0 -17 89.16
    2 0 -17 0.38
    2 0 -17 0.3
    -2 0 17 0.12
    -1 0 17 0.68
    1 0 -17 0.06
    1 0 -17 -0.04
    0 0 -17 0.67
    0 0 -17 0.37
    0 0 17 -0.2
    -1 0 -17 2.11
    -1 0 -17 2.97
    1 0 17 2.11
    -2 0 -17 0.12
    2 0 17 0.27
    -2 0 -17 -0.28
    -3 0 -17 78.23
    -3 0 -17 73.18
    3 0 17 78.83
    -4 0 -17 0.84
    4 0 17 0.18
    -5 0 -17 94.18
    5 0 17 83.33
    6 0 17 0.46
    -6 0 -17 0.51
    -7 0 -17 73.44
    7 0 17 70.43
    8 0 17 -0.51
    -8 -1 17 27.04
    8 -1 -17 31.06
    -8 1 17 22.7
    8 1 -17 20.75
    -7 -1 17 7.3
    7 -1 -17 6.41
    7 1 -17 6.5
    -7 1 17 6
    6 -1 -17 46.47
    -6 -1 17 43.61
    -6 1 17 44.13
    6 1 -17 35.6
    5 -1 -17 3.85
    -5 -1 17 3.38
    5 -1 -17 4.64
    -5 1 17 5.11
    5 1 -17 3.25
    -4 -1 17 90.62
    4 -1 -17 90.97
    4 -1 -17 99.78
    4 1 -17 89.21
    -4 1 17 88.73
    -3 -1 17 2.85
    3 -1 -17 0.52
    3 -1 -17 1.46
    -3 1 17 1.04
    3 1 -17 2.3
    3 1 -17 0.95
    2 -1 -17 86.66
    2 -1 -17 85.1
    -2 -1 17 84.77
    2 1 -17 90.32
    2 1 -17 83.12
    -2 1 17 79.22
    -1 -1 17 1.4
    1 -1 -17 0.15
    1 -1 -17 1
    1 1 -17 1.17
    1 1 -17 1.6
    0 -1 17 13.3
    0 -1 -17 11.91
    0 -1 -17 11.21
    0 1 -17 15.52
    0 1 17 13.25
    0 1 -17 15.14
    1 -1 17 4.25
    -1 -1 -17 4.36
    -1 -1 -17 4.17
    1 -1 17 3.04
    1 1 17 5.98
    -1 1 -17 5.78
    -1 1 -17 7.76
    -2 -1 -17 0.88
    2 -1 17 0.63
    -2 -1 -17 0.61
    -2 1 -17 -0.17
    2 1 17 0.78
    -2 1 -17 0.93
    -3 -1 -17 0.12
    -3 -1 -17 -0.02
    3 -1 17 0.21
    3 1 17 -0.55
    -3 1 -17 0.88
    4 -1 17 46.93
    -4 -1 -17 45.95
    -4 1 -17 39.8
    4 1 17 49.99
    -5 -1 -17 0.83
    5 -1 17 1.83
    -5 1 -17 1.8
    5 1 17 3.33
    6 -1 17 13.07
    6 1 17 16.68
    -6 1 -17 15.1
    7 -1 17 2.25
    -7 1 -17 1.93
    7 1 17 0.6
    8 -1 17 24.36
    8 1 17 33.91
    -8 1 -17 26.76
    -8 -2 17 3.03
    8 -2 -17 2.99
    -8 2 17 2.43
    8 2 -17 3.1
    7 -2 -17 14.85
    -7 -2 17 12.68
    7 2 -17 21.05
    -7 2 17 14.41
    6 -2 -17 2.81
    -6 -2 17 -0.13
    6 2 -17 1.25
    -6 2 17 2.04
    5 -2 -17 61.09
    5 -2 -17 60.73
    -5 -2 17 60.7
    5 2 -17 59.54
    -5 2 17 52.06
    -4 -2 17 3.47
    4 -2 -17 4.89
    4 -2 -17 2.69
    -4 2 17 3.82
    4 2 -17 3.13
    3 -2 -17 86.07
    -3 -2 17 95.53
    3 -2 -17 88.41
    3 2 -17 98.36
    -3 2 17 94.81
    2 -2 -17 10.28
    -2 -2 17 10.37
    2 -2 -17 9.34
    2 2 -17 8.14
    -2 2 17 9.76
    2 2 -17 11.04
    1 -2 -17 14.85
    -1 -2 17 17.07
    1 -2 -17 19.41
    1 2 -17 15.81
    1 2 -17 18.58
    0 -2 -17 27.11
    0 -2 17 25.57
    0 -2 -17 21.37
    0 2 -17 23.87
    0 2 -17 26.9
    0 2 17 21.82
    -1 -2 -17 13.15
    1 -2 17 16
    1 -2 17 17.69
    -1 -2 -17 16.99
    -1 2 -17 14.18
    1 2 17 16.87
    -1 2 -17 15.99
    2 -2 17 16.35
    -2 -2 -17 17.35
    2 -2 17 15.09
    -2 -2 -17 14.71
    -2 2 -17 17.29
    -2 2 -17 16.87
    2 2 17 14.57
    -3 -2 -17 1.11
    3 -2 17 3.51
    -3 -2 -17 1.82
    3 2 17 3.1
    -3 2 -17 2.34
    -4 -2 -17 0.42
    4 -2 17 1.49
    4 2 17 0.63
    -4 2 -17 0.6
    5 -2 17 6.21
    5 2 17 9.58
    -5 2 -17 9.21
    6 -2 17 -0.46
    -6 2 -17 0.83
    6 2 17 0.52
    7 -2 17 18.14
    -7 2 -17 22.65
    7 2 17 21.16
    8 -2 17 1.86
    -8 2 -17 2.69
    8 2 17 4.63
    -8 -3 17 1.67
    8 -3 -17 3.23
    8 3 -17 1.68
    -8 3 17 1.43
    -7 -3 17 4.42
    7 -3 -17 4.58
    -7 3 17 4.16
    7 3 -17 5.31
    -6 -3 17 5.8
    6 -3 -17 5.46
    6 -3 -17 7.26
    -6 3 17 5.12
    6 3 -17 6.72
    5 -3 -17 0.23
    -5 -3 17 1.87
    5 -3 -17 0.4
    5 3 -17 -0.13
    -5 3 17 -0.21
    4 -3 -17 18.58
    4 -3 -17 23.45
    -4 -3 17 20.94
    -4 3 17 23.68
    4 3 -17 18.85
    -3 -3 17 5.63
    3 -3 -17 8.88
    3 -3 -17 6.68
    -3 3 17 2.76
    3 3 -17 3.88
    2 -3 -17 0.1
    2 -3 -17 0.2
    -2 -3 17 0.14
    2 3 -17 0.29
    -1 -3 17 34.02
    1 -3 -17 31.42
    1 -3 -17 33.99
    1 3 -17 29.91
    0 -3 17 3.52
    0 -3 -17 3.25
    0 -3 -17 2.6
    0 3 -17 4.9
    0 3 17 1.57
    0 3 -17 4.21
    1 -3 17 101.83
    -1 -3 -17 106.24
    1 -3 17 111.77
    -1 -3 -17 110.53
    -1 3 -17 102.11
    1 3 17 106.09
    -1 3 -17 99.38
    -2 -3 -17 21.28
    2 -3 17 19.12
    -2 -3 -17 16.79
    2 -3 17 17.64
    -2 3 -17 22.27
    2 3 17 17.85
    -2 3 -17 22.43
    3 -3 17 38.78
    -3 -3 -17 38.68
    3 3 17 41.09
    -3 3 -17 34.24
    4 -3 17 20.86
    -4 -3 -17 22.84
    -4 3 -17 19.04
    4 3 17 27.41
    5 -3 17 4.65
    -5 3 -17 5.93
    5 3 17 6.32
    6 -3 17 37.36
    -6 3 -17 34.21
    6 3 17 32.82
    7 -3 17 0.44
    -7 3 -17 0.06
    7 3 17 0.16
    8 -3 17 15.33
    -8 3 -17 15.61
    8 3 17 16.2
    8 -4 -17 18.56
    -8 -4 17 19.84
    8 4 -17 16.44
    -8 4 17 16.14
    7 -4 -17 2.83
    -7 -4 17 2.61
    7 4 -17 2.26
    -7 4 17 5.66
    -6 -4 17 4.19
    6 -4 -17 6.7
    6 -4 -17 0.36
    -6 4 17 5.52
    6 4 -17 2.8
    -5 -4 17 44.86
    5 -4 -17 32.12
    5 -4 -17 30.39
    5 4 -17 36.25
    -5 4 17 36.29
    4 -4 -17 0.96
    4 -4 -17 0.66
    -4 -4 17 0.8
    -4 4 17 0.72
    4 4 -17 0.37
    3 -4 -17 3.6
    3 -4 -17 1.63
    -3 -4 17 4.22
    3 4 -17 5.41
    2 -4 -17 27.81
    -2 -4 17 30.26
    2 -4 -17 27.24
    2 4 -17 26.18
    -1 -4 17 1.81
    1 -4 -17 -0.29
    1 -4 -17 0.39
    -1 4 17 -0.57
    1 4 -17 1.04
    0 -4 -17 90.05
    0 -4 17 81.46
    0 -4 -17 88.26
    0 4 17 84.95
    0 4 -17 89.13
    -1 -4 -17 1.38
    1 -4 17 1.62
    -1 4 -17 0.3
    1 4 17 0.68
    2 -4 17 56.46
    2 -4 17 50.48
    -2 -4 -17 57.79
    -2 4 -17 61.27
    2 4 17 60.65
    -3 -4 -17 3.23
    3 -4 17 2.84
    3 4 17 2.86
    -3 4 -17 1.46
    4 -4 17 39.6
    -4 -4 -17 39.07
    -4 4 -17 35.88
    4 4 17 38.5
    5 -4 17 6.96
    5 4 17 8.96
    -5 4 -17 3.92
    6 -4 17 0.66
    -6 4 -17 4.3
    6 4 17 2.08
    7 -4 17 11.83
    7 4 17 20.26
    -7 4 -17 19.12
    8 -5 -17 -0.04
    -8 -5 17 -1.52
    8 5 -17 1.28
    7 -5 -17 17.72
    -7 -5 17 19.1
    7 -5 -17 16.32
    7 5 -17 20
    -7 5 17 16.87
    -6 -5 17 -1.16
    6 -5 -17 0.06
    6 -5 -17 -0.28
    -6 5 17 -0.52
    6 5 -17 0.31
    -5 -5 17 2.17
    5 -5 -17 0.68
    5 -5 -17 3.45
    -5 5 17 2.09
    5 5 -17 1.64
    4 -5 -17 3.81
    -4 -5 17 4.43
    4 -5 -17 7.86
    4 5 -17 6.72
    -4 5 17 7.06
    3 -5 -17 0.34
    -3 -5 17 1.19
    3 -5 -17 1.57
    3 5 -17 0.87
    2 -5 -17 -0.07
    2 -5 -17 0.19
    -2 -5 17 -0.02
    2 5 -17 0.6
    1 -5 -17 71.52
    1 -5 -17 79.4
    -1 -5 17 66.35
    1 5 -17 73.49
    -1 5 17 65.94
    0 -5 -17 0.8
    0 -5 17 1.58
    0 5 17 3.09
    0 5 -17 1.05
    1 -5 17 58.6
    -1 -5 -17 57.35
    -1 5 -17 66.34
    1 5 17 58.47
    -2 -5 -17 4.62
    2 -5 17 4.9
    -2 5 -17 4.27
    2 5 17 3.3
    3 -5 17 35.77
    -3 -5 -17 28.55
    3 5 17 27.08
    -3 5 -17 29.74
    4 -5 17 0.35
    -4 -5 -17 1.07
    -4 5 -17 1.46
    4 5 17 1.33
    5 -5 17 5.38
    -5 -5 -17 5.16
    -5 5 -17 7.3
    5 5 17 4.7
    6 -5 17 0.92
    6 5 17 -0.01
    -6 5 -17 6.16
    7 -5 17 -0.76
    -7 5 -17 0.88
    7 5 17 0.15
    7 -6 -17 1.5
    -7 -6 17 -0.14
    7 -6 -17 1.3
    -7 6 17 0.27
    7 6 -17 0.68
    -6 -6 17 3.15
    6 -6 -17 2.62
    6 -6 -17 7.45
    6 6 -17 4.39
    -6 6 17 7.52
    -5 -6 17 1.67
    5 -6 -17 2.35
    5 -6 -17 1.58
    -5 6 17 0.89
    5 6 -17 3.21
    4 -6 -17 -0.55
    -4 -6 17 0.08
    4 -6 -17 0.27
    4 6 -17 0.7
    3 -6 -17 0.15
    -3 -6 17 0.2
    3 -6 -17 -0.55
    3 6 -17 0.33
    2 -6 -17 50.16
    -2 -6 17 57.54
    -2 6 17 59.88
    2 6 -17 53.86
    1 -6 -17 0.54
    -1 -6 17 0.5
    1 6 -17 -0.41
    -1 6 17 -0.08
    0 -6 17 65.83
    0 -6 -17 62.22
    0 6 17 63.17
    0 6 -17 62.36
    -1 -6 -17 -0.17
    1 -6 17 0.24
    1 6 17 -0.28
    -1 6 -17 -0.03
    2 -6 17 36.37
    -2 -6 -17 45.43
    -2 6 -17 54.19
    2 6 17 44
    -3 -6 -17 0.79
    3 -6 17 0.51
    3 6 17 2.94
    -3 6 -17 2.41
    4 -6 17 55.02
    -4 -6 -17 61.35
    4 6 17 56.23
    -4 6 -17 67.16
    5 -6 17 2.07
    -5 -6 -17 1.51
    -5 6 -17 3.84
    5 6 17 3.25
    6 -6 17 1.73
    6 6 17 3.72
    -6 6 -17 0.53
    7 -6 17 0.58
    -7 6 -17 -0.44
    7 6 17 1.46
    -7 -7 17 2.36
    7 -7 -17 0.62
    7 -7 -17 -0.23
    -7 7 17 2.89
    7 7 -17 6.78
    6 -7 -17 7.79
    6 -7 -17 4.99
    -6 -7 17 7.25
    6 7 -17 8.33
    -6 7 17 11.36
    5 -7 -17 -0.06
    -5 -7 17 0.26
    5 -7 -17 0.13
    -5 7 17 0.5
    5 7 -17 0.19
    -4 -7 17 6.1
    4 -7 -17 1.81
    4 7 -17 4.6
    -3 -7 17 16.08
    3 -7 -17 10.45
    3 7 -17 13.92
    2 -7 -17 0.07
    -2 -7 17 -0.14
    2 7 -17 0.13
    -2 7 17 -0.54
    1 -7 -17 60.31
    -1 -7 17 76.06
    -1 7 17 65.49
    1 7 -17 68.21
    0 -7 17 -0.05
    0 -7 -17 0.72
    0 7 -17 -0.78
    0 7 17 0.34
    1 -7 17 90.52
    -1 -7 -17 78.41
    -1 7 -17 84.62
    1 7 17 83.91
    -2 -7 -17 3.29
    2 7 17 5.84
    -2 7 -17 3.55
    -3 -7 -17 52.6
    3 -7 17 55.81
    -3 7 -17 42.12
    3 7 17 48.05
    -4 -7 -17 5.54
    4 -7 17 6.57
    4 7 17 6.36
    -4 7 -17 4.76
    5 -7 17 12.42
    -5 -7 -17 14.57
    5 7 17 12.66
    -5 7 -17 13.25
    6 -7 17 4.43
    6 7 17 5.94
    -6 7 -17 4.32
    7 -7 17 0.31
    -7 7 -17 1.02
    7 7 17 -0.54
    -7 -8 17 4.12
    7 -8 -17 3.78
    7 -8 -17 6.01
    7 8 -17 3.36
    6 -8 -17 1.35
    -6 -8 17 2.12
    6 8 -17 1.48
    -6 8 17 2.75
    -5 -8 17 47.35
    5 -8 -17 59.76
    5 8 -17 51.93
    4 -8 -17 0.38
    -4 -8 17 2.99
    4 8 -17 -0.06
    3 -8 -17 23.46
    -3 -8 17 24.1
    3 8 -17 27.24
    2 -8 -17 17.01
    -2 -8 17 22.86
    2 8 -17 20.24
    -2 8 17 20.71
    -1 -8 17 23.21
    1 -8 -17 20.72
    1 8 -17 24.97
    -1 8 17 25.56
    0 -8 -17 16.98
    0 -8 17 20.58
    0 8 -17 15.83
    0 8 17 15.96
    -1 -8 -17 2.3
    -1 8 -17 1.36
    1 8 17 1.56
    -2 -8 -17 39.17
    2 8 17 39.58
    -2 8 -17 30.71
    3 -8 17 -0.22
    -3 -8 -17 -0.05
    3 8 17 -0.26
    -3 8 -17 -0.42
    4 -8 17 9.32
    -4 -8 -17 12.43
    4 8 17 10.91
    -4 8 -17 9.62
    -5 -8 -17 4.96
    5 -8 17 5.71
    -5 8 -17 3.53
    5 8 17 2.79
    6 -8 17 0.12
    -6 -8 -17 0.4
    6 8 17 -0.12
    -6 8 -17 1.77
    6 -9 -17 26.19
    -6 -9 17 16.84
    6 9 -17 23.37
    -6 9 17 25.12
    -5 -9 17 0.73
    5 -9 -17 4.01
    5 9 -17 0.97
    -4 -9 17 23.62
    4 -9 -17 29.68
    4 9 -17 31.44
    3 -9 -17 1.56
    -3 -9 17 0.61
    3 9 -17 3.26
    2 -9 -17 27.12
    -2 -9 17 28.82
    -2 9 17 26.35
    2 9 -17 23.84
    -1 -9 17 1.06
    1 -9 -17 5.29
    1 9 -17 7.55
    -1 9 17 5.94
    0 -9 17 7.9
    0 -9 -17 11.68
    0 9 -17 12.47
    0 9 17 16.97
    -1 -9 -17 22.13
    1 9 17 23.31
    -1 9 -17 22.53
    -2 -9 -17 5.5
    -2 9 -17 5.46
    2 9 17 8.97
    -3 -9 -17 3.22
    3 -9 17 2.89
    -3 9 -17 3.21
    3 9 17 6.32
    -4 -9 -17 33.96
    4 -9 17 19.86
    -4 9 -17 21.89
    4 9 17 25.89
    -5 -9 -17 3.65
    5 -9 17 0.81
    5 9 17 4
    -5 9 -17 5.36
    -6 -9 -17 15.88
    6 -9 17 13.81
    -6 9 -17 21.63
    6 9 17 17.33
    6 -10 -17 0.6
    -6 -10 17 0.49
    -6 10 17 0.42
    6 10 -17 0.31
    -5 -10 17 11.54
    5 -10 -17 17.65
    5 10 -17 17.03
    -4 -10 17 4.64
    4 -10 -17 1.58
    4 10 -17 4.21
    -3 -10 17 12.46
    3 -10 -17 16.44
    -3 10 17 20.65
    3 10 -17 16.61
    -2 -10 17 1.94
    2 -10 -17 1.81
    2 10 -17 2.42
    -2 10 17 2.76
    1 -10 -17 1.89
    -1 -10 17 2.6
    -1 10 17 2.61
    1 10 -17 2.86
    0 -10 -17 0.83
    0 10 17 0.88
    0 10 -17 1.93
    -1 -10 -17 5.49
    1 10 17 7.4
    -1 10 -17 4.93
    -2 -10 -17 5.64
    2 10 17 6.15
    -2 10 -17 7.68
    -3 -10 -17 22.84
    -3 10 -17 18.59
    3 10 17 20.95
    4 -10 17 -0.02
    -4 -10 -17 2.42
    -4 10 -17 0.53
    4 10 17 1.1
    5 -10 17 64.24
    -5 -10 -17 61.66
    -5 10 -17 69.08
    5 10 17 75.36
    5 -11 -17 -0.04
    -5 -11 17 2.45
    5 11 -17 1.09
    -4 -11 17 54.15
    4 -11 -17 50.65
    4 11 -17 52.21
    3 -11 -17 -0.48
    -3 -11 17 -0.36
    -3 11 17 -0.76
    3 11 -17 0.3
    -2 -11 17 52.09
    2 -11 -17 58.11
    -2 11 17 63.62
    2 11 -17 52.03
    1 -11 -17 0.39
    -1 -11 17 -0.33
    -1 11 17 -0.18
    1 11 -17 0.06
    0 -11 -17 3.68
    0 11 17 7.38
    0 11 -17 8.63
    -1 -11 -17 1.5
    -1 11 -17 0.55
    1 11 17 -0.01
    -2 -11 -17 -0.13
    2 11 17 -0.13
    -2 11 -17 0.57
    -3 -11 -17 1.43
    -3 11 -17 -0.68
    3 11 17 -0.33
    4 -11 17 12.41
    -4 -11 -17 4.87
    4 11 17 6.66
    -4 11 -17 2.44
    -5 -11 -17 0.01
    5 -11 17 -0.4
    -5 11 -17 -0.04
    5 11 17 0.71
    4 -12 -17 0.75
    -4 -12 17 -0.92
    4 12 -17 -0.76
    -3 -12 17 57.89
    3 -12 -17 46.4
    3 12 -17 46.71
    -3 12 17 51.42
    2 -12 -17 -0.31
    -2 -12 17 -0.56
    -2 12 17 2.41
    2 12 -17 0.3
    -1 -12 17 8.46
    1 -12 -17 6.47
    -1 12 17 7.23
    1 12 -17 7.02
    0 -12 -17 2.61
    0 12 17 3.99
    0 12 -17 0.71
    -1 -12 -17 -0.29
    1 12 17 -1.01
    -1 12 -17 0.51
    -2 -12 -17 3.31
    2 12 17 4.54
    -2 12 -17 1.23
    -3 -12 -17 0.69
    3 12 17 1.06
    -3 12 -17 1.45
    -4 -12 -17 -0.03
    -4 12 -17 -0.35
    4 12 17 -0.69
    3 -13 -17 2.77
    -3 -13 17 4.02
    3 13 -17 2.13
    -3 13 17 2.7
    2 -13 -17 7.42
    -2 -13 17 12.2
    2 13 -17 6.38
    -2 13 17 12.34
    1 -13 -17 7.69
    1 13 -17 9.41
    -1 13 17 7.37
    0 -13 -17 0.6
    0 13 17 0.61
    0 13 -17 0.51
    -1 -13 -17 31.68
    -1 13 -17 34.7
    1 13 17 29.47
    -2 -13 -17 5.56
    -2 13 -17 3.85
    2 13 17 3.69
    -3 -13 -17 4.83
    3 13 17 7.28
    -3 13 -17 7.32
    1 -14 -17 5.65
    1 14 -17 7.45
    -1 14 17 7.97
    0 -14 -17 17.37
    0 14 17 23.68
    0 14 -17 21.29
    -1 -14 -17 2.43
    -8 0 18 0.92
    8 0 -18 -0.43
    7 0 -18 0.35
    -7 0 18 0.36
    -6 0 18 0.54
    6 0 -18 0.98
    -5 0 18 0.28
    5 0 -18 0.52
    -4 0 18 17.05
    4 0 -18 16.83
    4 0 -18 14.86
    3 0 -18 0.63
    -3 0 18 -0.4
    3 0 -18 0.02
    -2 0 18 218.96
    2 0 -18 217.6
    2 0 -18 222.26
    -1 0 18 -0.36
    1 0 -18 0.41
    1 0 -18 0.28
    0 0 -18 72.76
    0 0 -18 63.79
    0 0 18 69.87
    -1 0 -18 -0.2
    1 0 18 0.2
    -1 0 -18 0.19
    -2 0 -18 111.92
    2 0 18 122.97
    -2 0 -18 119.84
    -3 0 -18 -0.5
    -3 0 -18 0.25
    3 0 18 1.24
    4 0 18 50.01
    -4 0 -18 51.1
    -5 0 -18 0.74
    5 0 18 -0.69
    6 0 18 3.54
    -6 0 -18 2.87
    7 0 18 -0.94
    -8 -1 18 0.52
    8 -1 -18 0.67
    -8 1 18 -0.59
    8 1 -18 0.98
    7 -1 -18 0.62
    -7 -1 18 -0.58
    7 1 -18 1.2
    -7 1 18 -0.4
    6 -1 -18 14.65
    -6 -1 18 8.77
    6 1 -18 11.61
    -6 1 18 15.56
    -5 -1 18 1.61
    5 -1 -18 1.56
    5 -1 -18 -0.44
    -5 1 18 0.67
    5 1 -18 1.81
    -4 -1 18 1.26
    4 -1 -18 0.73
    4 -1 -18 2.36
    -4 1 18 1.85
    4 1 -18 -0.35
    -3 -1 18 36.91
    3 -1 -18 34.38
    3 -1 -18 33.2
    3 1 -18 40.2
    -3 1 18 34.82
    3 1 -18 34.58
    -2 -1 18 0.65
    2 -1 -18 0.85
    2 -1 -18 -0.25
    2 1 -18 1.41
    2 1 -18 0.73
    -2 1 18 0.1
    -1 -1 18 47.72
    1 -1 -18 46.58
    1 -1 -18 52.84
    1 1 -18 49.59
    1 1 -18 56.26
    -1 1 18 58.8
    0 -1 18 5.27
    0 -1 -18 4.97
    0 -1 -18 6.11
    0 1 -18 4.1
    0 1 -18 6.25
    1 -1 18 47.13
    -1 -1 -18 43.85
    -1 -1 -18 43.79
    1 -1 18 46.61
    -1 1 -18 49.24
    1 1 18 46.16
    -1 1 -18 51.79
    -2 -1 -18 8.85
    -2 -1 -18 4.83
    2 -1 18 9.33
    2 -1 18 9.05
    -2 1 -18 8.87
    -2 1 -18 7.53
    2 1 18 7.54
    -3 -1 -18 42.19
    3 -1 18 48.23
    -3 -1 -18 50.02
    -3 1 -18 48.27
    3 1 18 40.13
    -4 -1 -18 0.56
    4 -1 18 2.38
    4 1 18 1.98
    -4 1 -18 1.73
    -5 -1 -18 -0.13
    5 -1 18 1.57
    -5 1 -18 -0.15
    5 1 18 -0.17
    6 -1 18 0.98
    6 1 18 1.92
    -6 1 -18 4.12
    7 -1 18 0.93
    7 1 18 0.6
    -7 1 -18 1.14
    -8 -2 18 10.69
    8 -2 -18 11.05
    8 2 -18 8.88
    -8 2 18 10.06
    7 -2 -18 17.17
    -7 -2 18 25.9
    7 2 -18 23.54
    -7 2 18 25.4
    6 -2 -18 5.45
    -6 -2 18 4.35
    -6 2 18 5.84
    6 2 -18 3.61
    5 -2 -18 39.55
    5 -2 -18 32.89
    -5 -2 18 38.19
    -5 2 18 38.61
    5 2 -18 41.49
    4 -2 -18 3.33
    -4 -2 18 2.23
    4 -2 -18 3.3
    4 2 -18 2.09
    -4 2 18 2.32
    -3 -2 18 45.8
    3 -2 -18 40.57
    3 -2 -18 39.33
    -3 2 18 42.44
    3 2 -18 41.42
    2 -2 -18 25.61
    -2 -2 18 33.2
    2 -2 -18 30.22
    -2 2 18 30.38
    2 2 -18 29
    2 2 -18 32.19
    1 -2 -18 2.28
    -1 -2 18 2.09
    1 -2 -18 1.84
    1 2 -18 2.5
    1 2 -18 1.3
    0 -2 -18 23.85
    0 -2 -18 22.6
    0 -2 18 23.62
    0 2 -18 23.89
    0 2 -18 19.52
    0 2 18 23.37
    1 -2 18 8.82
    -1 -2 -18 7.41
    -1 -2 -18 10.95
    -1 2 -18 8.82
    -1 2 -18 6
    1 2 18 9.69
    -2 -2 -18 18.58
    2 -2 18 16.26
    -2 -2 -18 17.12
    2 -2 18 14.82
    -2 2 -18 13.12
    2 2 18 16.07
    -2 2 -18 16.95
    3 -2 18 0.7
    -3 -2 -18 2.66
    -3 -2 -18 1.62
    -3 2 -18 3.12
    3 2 18 0.83
    4 -2 18 3.47
    4 2 18 2.78
    -4 2 -18 1.25
    5 -2 18 1.45
    5 2 18 1.73
    -5 2 -18 2.43
    6 -2 18 3.12
    6 2 18 5.49
    -6 2 -18 7.69
    7 -2 18 14.05
    -7 2 -18 12.58
    7 2 18 19.72
    8 -3 -18 5.31
    -8 -3 18 3.9
    -8 3 18 3.07
    8 3 -18 3.53
    7 -3 -18 5
    -7 -3 18 4.82
    -7 3 18 4.98
    7 3 -18 1.32
    -6 -3 18 32.05
    6 -3 -18 30.24
    6 -3 -18 31.93
    -6 3 18 31.04
    6 3 -18 32.23
    5 -3 -18 7.99
    -5 -3 18 8.04
    5 -3 -18 9.13
    5 3 -18 8.08
    -5 3 18 10.29
    -4 -3 18 5.15
    4 -3 -18 5.82
    4 -3 -18 8.12
    -4 3 18 9.5
    4 3 -18 6.69
    -3 -3 18 16.85
    3 -3 -18 18.75
    3 -3 -18 14.65
    -3 3 18 14.83
    3 3 -18 15.29
    2 -3 -18 15.39
    2 -3 -18 18.05
    -2 -3 18 16.68
    2 3 -18 17.73
    1 -3 -18 52.75
    -1 -3 18 44.97
    1 -3 -18 46.74
    1 3 -18 44.26
    0 -3 -18 6.28
    0 -3 -18 6.96
    0 -3 18 8.51
    0 3 -18 5.59
    0 3 18 9.05
    0 3 -18 5.89
    -1 -3 -18 55.4
    1 -3 18 48.99
    -1 -3 -18 48.09
    1 3 18 50.6
    -1 3 -18 49.58
    -1 3 -18 45.96
    2 -3 18 41.24
    2 -3 18 42.08
    -2 -3 -18 38.87
    2 3 18 37.97
    -2 3 -18 41.56
    -3 -3 -18 8.49
    3 -3 18 9.88
    3 3 18 7.9
    -3 3 -18 10.12
    4 -3 18 26.23
    -4 -3 -18 28.27
    4 3 18 22.82
    -4 3 -18 21.32
    5 -3 18 1.28
    -5 3 -18 1.23
    5 3 18 0.51
    6 -3 18 42.35
    -6 3 -18 36.65
    6 3 18 32.93
    7 -3 18 0.24
    7 3 18 -0.33
    -7 3 -18 0.4
    8 -4 -18 2.35
    -8 -4 18 1.03
    -8 4 18 0.74
    8 4 -18 -0.12
    7 -4 -18 18.66
    -7 -4 18 19.67
    -7 4 18 14.7
    7 4 -18 19.28
    -6 -4 18 -0.27
    6 -4 -18 0.39
    6 -4 -18 -0.21
    -6 4 18 0.67
    6 4 -18 0.37
    5 -4 -18 26.27
    5 -4 -18 22.26
    -5 -4 18 24.99
    5 4 -18 19.43
    -5 4 18 23.76
    4 -4 -18 18.91
    -4 -4 18 11.86
    4 -4 -18 16.93
    4 4 -18 16.73
    -4 4 18 10.35
    -3 -4 18 36.79
    3 -4 -18 36.67
    3 -4 -18 33.85
    3 4 -18 30.85
    2 -4 -18 21.12
    2 -4 -18 19.32
    -2 -4 18 22.03
    2 4 -18 22.11
    1 -4 -18 -0.63
    -1 -4 18 0.86
    1 -4 -18 0.05
    1 4 -18 -0.44
    0 -4 18 45.34
    0 -4 -18 47.36
    0 -4 -18 45.59
    0 4 18 45.46
    0 4 -18 52.47
    1 -4 18 10.07
    -1 -4 -18 10.85
    1 4 18 6.99
    -1 4 -18 11.73
    2 -4 18 1.32
    -2 -4 -18 1.66
    2 -4 18 2.28
    2 4 18 2.71
    -2 4 -18 2.82
    3 -4 18 25.8
    -3 -4 -18 26.47
    3 4 18 30.31
    -3 4 -18 26.56
    -4 -4 -18 3.53
    4 -4 18 3.75
    -4 4 -18 4.39
    4 4 18 0.81
    5 -4 18 41.3
    5 4 18 32.49
    -5 4 -18 37.71
    6 -4 18 -1.16
    6 4 18 -0.52
    -6 4 -18 -0.5
    7 -4 18 36.16
    -7 4 -18 35.37
    7 4 18 33.44
    -7 -5 18 1.6
    7 -5 -18 1.55
    7 -5 -18 0.67
    -7 5 18 2.12
    7 5 -18 2.58
    6 -5 -18 70.74
    6 -5 -18 68.94
    -6 -5 18 74.1
    6 5 -18 66.73
    -6 5 18 59.84
    5 -5 -18 1.27
    5 -5 -18 0.31
    -5 -5 18 2.72
    5 5 -18 1.76
    -5 5 18 1.41
    4 -5 -18 55.58
    4 -5 -18 53.03
    -4 -5 18 47.93
    4 5 -18 60.56
    -4 5 18 40.08
    3 -5 -18 -0.01
    -3 -5 18 -0.37
    3 -5 -18 0.4
    3 5 -18 0.16
    2 -5 -18 26.84
    2 -5 -18 27.88
    -2 -5 18 22.62
    2 5 -18 27.79
    -1 -5 18 4.84
    1 -5 -18 4.42
    1 5 -18 3.83
    -1 5 18 5.54
    0 -5 -18 7.54
    0 -5 18 8.99
    0 5 18 7.87
    0 5 -18 8.4
    -1 -5 -18 0.27
    1 -5 18 0.68
    -1 5 -18 0.82
    1 5 18 0.22
    -2 -5 -18 3.6
    -2 5 -18 3.99
    2 5 18 6.83
    -3 -5 -18 0.43
    3 -5 18 1.37
    3 5 18 0.44
    -3 5 -18 -0.15
    4 -5 18 31.68
    -4 -5 -18 34.74
    4 5 18 20.99
    -4 5 -18 33.9
    5 -5 18 -0.17
    -5 5 -18 -0.14
    5 5 18 0.7
    6 -5 18 21.39
    -6 5 -18 29.16
    6 5 18 28.16
    7 -5 18 -0.51
    -7 5 -18 0.17
    7 5 18 -0.77
    7 -6 -18 16.03
    7 -6 -18 18.63
    -7 -6 18 14.92
    7 6 -18 17.73
    -7 6 18 15.96
    6 -6 -18 -0.02
    6 -6 -18 -0.12
    -6 -6 18 -0.76
    6 6 -18 -0.02
    -6 6 18 -0.96
    5 -6 -18 46.74
    5 -6 -18 46.28
    -5 -6 18 43.01
    -5 6 18 37.84
    5 6 -18 40.92
    -4 -6 18 3.57
    4 -6 -18 4.32
    4 -6 -18 4.42
    4 6 -18 4.55
    -3 -6 18 21.44
    3 -6 -18 23.32
    3 6 -18 22.51
    2 -6 -18 4.12
    -2 -6 18 4.04
    2 6 -18 4.23
    1 -6 -18 0.19
    -1 -6 18 0.16
    1 6 -18 0.25
    -1 6 18 0.65
    0 -6 18 5.66
    0 -6 -18 4.98
    0 6 -18 5.64
    0 6 18 5.68
    1 -6 18 8.7
    -1 -6 -18 5.95
    1 6 18 5.92
    -1 6 -18 6.62
    -2 -6 -18 0.07
    -2 6 -18 -0.15
    2 6 18 0.09
    3 -6 18 36.11
    -3 -6 -18 35.82
    -3 6 -18 40.82
    3 6 18 42.6
    -4 -6 -18 -0.14
    4 -6 18 0.86
    -4 6 -18 0.61
    4 6 18 0.02
    5 -6 18 58.75
    -5 -6 -18 69.2
    5 6 18 55.15
    -5 6 -18 66.47
    6 -6 18 1.26
    6 6 18 0.65
    -6 6 -18 0.28
    7 -6 18 36.78
    -7 6 -18 35.41
    7 6 18 37.19
    7 -7 -18 5.38
    -7 -7 18 4.62
    7 -7 -18 6.48
    -7 7 18 4.26
    7 7 -18 7.75
    6 -7 -18 23.99
    -6 -7 18 24.33
    6 -7 -18 25.99
    6 7 -18 32.08
    -6 7 18 30.32
    -5 -7 18 1.51
    5 -7 -18 0.27
    -5 7 18 0.78
    5 7 -18 2.11
    -4 -7 18 24.44
    4 -7 -18 25.21
    4 7 -18 20.95
    3 -7 -18 9.1
    -3 -7 18 14.42
    3 7 -18 7.8
    -2 -7 18 5.45
    2 -7 -18 3.57
    2 7 -18 8.57
    -1 -7 18 16.01
    1 -7 -18 14.36
    -1 7 18 12.07
    1 7 -18 12.63
    0 -7 -18 -0.2
    0 -7 18 0.07
    0 7 -18 0.02
    0 7 18 0.58
    -1 -7 -18 24.38
    1 7 18 23.54
    -1 7 -18 24.41
    -2 -7 -18 39.65
    -2 7 -18 38.44
    2 7 18 36.14
    -3 -7 -18 0.94
    3 -7 18 -0.25
    -3 7 -18 0.13
    3 7 18 0
    -4 -7 -18 47.21
    4 -7 18 47.37
    4 7 18 51.99
    -4 7 -18 53.36
    -5 -7 -18 5.67
    5 -7 18 5.25
    5 7 18 2.77
    -5 7 -18 6.72
    6 -7 18 24.72
    -6 7 -18 28.57
    6 7 18 26.8
    6 -8 -18 3.11
    -6 -8 18 1.49
    6 8 -18 2.29
    -6 8 18 3.52
    5 -8 -18 56.15
    -5 -8 18 39.77
    5 8 -18 55.72
    -4 -8 18 3.66
    4 -8 -18 0.46
    4 8 -18 2.44
    -3 -8 18 15.23
    3 -8 -18 14.53
    3 8 -18 14.03
    -2 -8 18 12.62
    2 -8 -18 12.8
    -2 8 18 9.78
    2 8 -18 7.77
    -1 -8 18 12.71
    1 -8 -18 11.54
    -1 8 18 13.25
    1 8 -18 8.3
    0 -8 18 28.39
    0 -8 -18 32.65
    0 8 -18 27.42
    0 8 18 35.1
    -1 -8 -18 5.2
    1 8 18 4.27
    -1 8 -18 5.09
    -2 -8 -18 1.92
    -2 8 -18 0.42
    2 8 18 0.14
    -3 -8 -18 9.4
    3 8 18 7.12
    -3 8 -18 7.19
    4 -8 18 2.47
    -4 -8 -18 2.36
    4 8 18 1.89
    -4 8 -18 1.74
    5 -8 18 17.72
    -5 -8 -18 16.95
    -5 8 -18 18.75
    5 8 18 19.98
    6 -8 18 4.77
    -6 8 -18 3.5
    6 8 18 2.12
    -6 -9 18 4.52
    6 -9 -18 8.43
    6 9 -18 8.94
    -6 9 18 6.61
    5 -9 -18 0.64
    -5 -9 18 3.91
    5 9 -18 1.13
    -4 -9 18 1.82
    4 -9 -18 2.21
    4 9 -18 2.22
    -3 -9 18 18.97
    3 -9 -18 21.78
    3 9 -18 17.97
    2 -9 -18 0.63
    -2 -9 18 -0.59
    2 9 -18 0.07
    -2 9 18 1.43
    1 -9 -18 58.46
    -1 -9 18 44.34
    -1 9 18 49.75
    1 9 -18 56.08
    0 -9 -18 1.1
    0 -9 18 1
    0 9 18 1.12
    0 9 -18 2.4
    -1 -9 -18 48.61
    -1 9 -18 47.59
    1 9 18 45.49
    -2 -9 -18 8.98
    2 9 18 7.77
    -2 9 -18 7.19
    -3 -9 -18 14.51
    -3 9 -18 9.86
    3 9 18 11.19
    -4 -9 -18 8.73
    4 -9 18 8.25
    -4 9 -18 10.7
    4 9 18 7.36
    5 -9 18 0.36
    -5 -9 -18 0.33
    -5 9 -18 0.86
    5 9 18 0.6
    5 -10 -18 10.57
    -5 -10 18 7.83
    5 10 -18 10.88
    -4 -10 18 9.79
    4 -10 -18 9.55
    4 10 -18 9.91
    3 -10 -18 4.17
    -3 -10 18 1.66
    3 10 -18 0.86
    2 -10 -18 60.03
    -2 -10 18 61.21
    2 10 -18 84.91
    -2 10 18 72.39
    1 -10 -18 0.2
    -1 -10 18 -0.25
    -1 10 18 1.02
    1 10 -18 0.14
    0 -10 -18 45.95
    0 10 18 45.11
    0 10 -18 61.08
    -1 -10 -18 0.33
    1 10 18 4.55
    -1 10 -18 5.15
    -2 -10 -18 37.26
    2 10 18 44.21
    -2 10 -18 47.66
    -3 -10 -18 1.67
    -3 10 -18 0.33
    3 10 18 0.62
    4 -10 18 19.76
    -4 -10 -18 13.51
    -4 10 -18 19.85
    4 10 18 18.17
    -5 -10 -18 2.98
    5 -10 18 1.88
    -5 10 -18 1.67
    5 10 18 5.95
    -5 -11 18 1.13
    5 -11 -18 0.33
    5 11 -18 -0.38
    4 -11 -18 0.5
    -4 -11 18 -0.35
    4 11 -18 0.11
    -3 -11 18 17.38
    3 -11 -18 20.45
    3 11 -18 22.42
    -2 -11 18 -0.27
    2 -11 -18 0.85
    2 11 -18 0.65
    -2 11 18 0.69
    1 -11 -18 16.42
    -1 -11 18 17.98
    -1 11 18 16.42
    1 11 -18 13.78
    0 -11 -18 0.83
    0 11 -18 0.49
    0 11 18 0.16
    -1 -11 -18 19.83
    1 11 18 23.05
    -1 11 -18 18.27
    -2 -11 -18 -0.18
    2 11 18 0.08
    -2 11 -18 -0.84
    -3 -11 -18 17.63
    3 11 18 17.44
    -3 11 -18 15.18
    -4 -11 -18 1.3
    4 11 18 2.31
    -4 11 -18 1.2
    -4 -12 18 2.82
    4 -12 -18 4.21
    4 12 -18 3.49
    -3 -12 18 6.32
    3 -12 -18 4.59
    3 12 -18 4.39
    -3 12 18 3.21
    2 -12 -18 24.52
    -2 -12 18 20.17
    -2 12 18 23.16
    2 12 -18 20.29
    1 -12 -18 1.11
    1 12 -18 0.86
    -1 12 18 1.81
    0 -12 -18 8.39
    0 12 18 14.48
    0 12 -18 8.49
    -1 -12 -18 2.34
    -1 12 -18 1.44
    1 12 18 0.93
    -2 -12 -18 23.37
    2 12 18 25.12
    -2 12 -18 21.99
    -3 -12 -18 0.53
    3 12 18 -0.5
    -3 12 -18 1.47
    -2 -13 18 -0.64
    2 -13 -18 0.27
    2 13 -18 3.1
    -2 13 18 1.22
    1 -13 -18 26.32
    1 13 -18 31.13
    -1 13 18 26.3
    0 -13 -18 8.6
    0 13 -18 8.43
    0 13 18 5.67
    -1 -13 -18 56.06
    1 13 18 56.59
    -1 13 -18 63.01
    -2 -13 -18 14.58
    -2 13 -18 10.46
    2 13 18 16.93
    8 0 -19 1.23
    -8 0 19 1.72
    -7 0 19 22.92
    7 0 -19 23
    6 0 -19 1.47
    -6 0 19 0.61
    5 0 -19 32.59
    -5 0 19 27.8
    -4 0 19 0.17
    4 0 -19 -0.13
    4 0 -19 0.62
    -3 0 19 1.52
    3 0 -19 1.05
    3 0 -19 1.32
    -2 0 19 0.54
    2 0 -19 0.42
    2 0 -19 0.41
    1 0 -19 37.77
    1 0 -19 45.66
    -1 0 19 39.37
    0 0 19 0.5
    0 0 -19 0.43
    0 0 -19 0.33
    -1 0 -19 27.64
    -1 0 -19 28.96
    2 0 19 0.93
    -2 0 -19 0.04
    -2 0 -19 0.21
    3 0 19 110.06
    -3 0 -19 115.41
    -4 0 -19 -0.09
    4 0 19 -0.13
    -5 0 -19 54.42
    5 0 19 50.88
    6 0 19 0.05
    -6 0 -19 0.35
    7 0 19 35.81
    8 -1 -19 29.32
    -8 -1 19 30.73
    -8 1 19 28.35
    8 1 -19 30.26
    7 -1 -19 -0.57
    -7 -1 19 -0.24
    7 1 -19 0.13
    -7 1 19 -0.02
    -6 -1 19 57.99
    6 -1 -19 58.36
    6 1 -19 58.86
    -6 1 19 65.5
    5 -1 -19 2.62
    -5 -1 19 0.85
    5 1 -19 2.03
    -5 1 19 2.22
    4 -1 -19 31.37
    -4 -1 19 28.72
    4 -1 -19 27.44
    -4 1 19 25.8
    4 1 -19 30.98
    3 -1 -19 0.63
    3 -1 -19 -0.26
    -3 -1 19 0.66
    -3 1 19 -0.23
    3 1 -19 -0.39
    3 1 -19 0.9
    2 -1 -19 0.01
    2 -1 -19 0.14
    -2 -1 19 0.06
    2 1 -19 -0.91
    2 1 -19 0.31
    -2 1 19 0.66
    -1 -1 19 6.56
    1 -1 -19 3.96
    1 -1 -19 6.69
    1 1 -19 6.2
    1 1 -19 7.04
    -1 1 19 6.19
    0 -1 -19 0.79
    0 -1 -19 0.33
    0 -1 19 0.43
    0 1 -19 0.22
    0 1 -19 0.48
    -1 -1 -19 0.53
    -1 -1 -19 0.13
    1 -1 19 0.57
    1 1 19 -0.07
    -1 1 -19 0.38
    -1 1 -19 0.18
    2 -1 19 42.09
    -2 -1 -19 44
    -2 -1 -19 46.44
    2 -1 19 39.87
    -2 1 -19 42.03
    -2 1 -19 57.94
    2 1 19 44.48
    -3 -1 -19 0.61
    -3 -1 -19 0.7
    3 -1 19 -0.57
    -3 1 -19 1.42
    3 1 19 1.18
    -4 -1 -19 38.46
    4 -1 19 42.36
    -4 1 -19 40.56
    4 1 19 36.72
    5 -1 19 0.28
    -5 1 -19 0.98
    5 1 19 0.68
    6 -1 19 32.16
    -6 1 -19 32.75
    6 1 19 32.85
    7 -1 19 2.51
    7 1 19 4.96
    -7 1 -19 1.49
    -7 -2 19 19.55
    7 -2 -19 37.25
    -7 2 19 31.66
    7 2 -19 28.77
    6 -2 -19 10.5
    -6 -2 19 7.45
    -6 2 19 8
    6 2 -19 4.53
    -5 -2 19 22.74
    5 -2 -19 18.43
    5 -2 -19 20.02
    5 2 -19 20.58
    -5 2 19 18.62
[truncated: 78,367 more chars]
