# Supplementary material for: Crystal structure of penta­kis­(ethyl­enedi­amine-κ2 N,N′)lanthanum(III) trichloride–ethylene­diamine–dichloromethane (1/1/1)
Source: Acta Crystallogr Sect E Struct Rep Online. 2014 Oct 29;70(Pt 11):424–6. doi: 10.1107/S1600536814023289 (PMC4257261; doi:10.1107/S1600536814023289)
Supplement: Supplementary file 2 [file e-70-00424-Isup2.hkl]

#
# h,k,l, Fc-squared, Fo-squared, sigma(Fo-squared), status flag
#
data_I
_shelx_title ' gvs613c in P2(1)/n'
_shelx_refln_list_code          4
_shelx_F_calc_maximum      338.73
_exptl_crystal_F_000      1248.00
_reflns_d_resolution_high  0.8096

loop_
 _space_group_symop_operation_xyz
 'x, y, z'
 '-x+1/2, y+1/2, -z+1/2'
 '-x, -y, -z'
 'x-1/2, -y-1/2, z-1/2'

_cell_length_a     8.8070
_cell_length_b    14.6530
_cell_length_c    22.1110
_cell_angle_alpha  90.000
_cell_angle_beta   92.156
_cell_angle_gamma  90.000

_shelx_F_squared_multiplier     1.000

loop_
 _refln_index_h
 _refln_index_k
 _refln_index_l
 _refln_F_squared_calc
 _refln_F_squared_meas
 _refln_F_squared_sigma
 _refln_observed_status
   2   0   0      22120.54      22277.79      2000.86 o
   4   0   0      15248.52      13903.87       604.75 o
   6   0   0       4584.79       4162.44       189.33 o
   8   0   0        253.58        335.07        73.55 o
  10   0   0       1273.02       1614.04       242.45 o
   1   1   0      86064.87      90832.80      1120.97 o
   2   1   0        437.56        514.86        49.03 o
   3   1   0        377.27        324.17        24.52 o
   4   1   0       9502.60       9019.54       257.43 o
   5   1   0       1020.39        897.59        54.48 o
   6   1   0        411.67        442.67        49.03 o
   7   1   0       3822.56       3806.95       155.27 o
   8   1   0        239.54        130.76        46.31 o
   9   1   0       4954.88       5256.17       189.33 o
  10   1   0         40.63         44.95        57.21 o
   0   2   0      19830.44      19391.59       893.51 o
   1   2   0        767.22        717.80        42.22 o
   2   2   0       4655.55       4854.37        69.46 o
   3   2   0       9483.82       9481.27       207.03 o
   4   2   0        121.06         77.64        20.43 o
   5   2   0       7994.09       7746.01       168.89 o
   6   2   0       1097.69       1050.15        65.38 o
   7   2   0       4188.06       3988.10       162.08 o
   8   2   0       5331.06       5156.74       192.05 o
   9   2   0       3886.85       3891.39       220.65 o
  10   2   0       5593.73       5373.31       230.19 o
   1   3   0        762.94        927.56        24.52 o
   2   3   0         81.71         51.76        10.90 o
   3   3   0      24630.20      24418.94       404.53 o
   4   3   0       9342.00       9448.58       201.58 o
   5   3   0       4567.43       4718.16       118.50 o
   6   3   0       5761.96       5543.57       219.29 o
   7   3   0         50.16          1.36        25.88 o
   8   3   0       5723.19       5826.88       204.31 o
   9   3   0        847.26        896.23        95.34 o
  10   3   0        745.86        631.99        91.26 o
   0   4   0         13.90         25.88        21.79 o
   1   4   0      12555.23      14236.21       299.65 o
   2   4   0      12311.98      12416.50       232.91 o
   3   4   0      10481.74      11311.88       223.38 o
   4   4   0        542.60        592.49        38.14 o
   5   4   0       4487.00       4598.30       129.40 o
   6   4   0        294.75        249.26        39.50 o
   7   4   0       9462.76       9358.69       246.53 o
   8   4   0          7.03          4.09        34.05 o
   9   4   0       1669.97       1891.90       162.08 o
  10   4   0        900.96        999.75       121.22 o
   1   5   0       1002.88        874.44        43.59 o
   2   5   0      19087.17      18495.36       351.41 o
   3   5   0        551.10        557.08        31.33 o
   4   5   0      14096.76      14593.07       268.33 o
   5   5   0        188.54        148.46        29.97 o
   6   5   0      15530.51      15378.98       344.60 o
   7   5   0        541.21        603.39        58.57 o
   8   5   0       4800.21       4975.59       217.93 o
   9   5   0        119.62        158.00        66.74 o
  10   5   0        961.33        990.21       133.48 o
   0   6   0        456.30        574.79        66.74 o
   1   6   0      25411.81      24335.86       412.70 o
   2   6   0        460.75        693.29        38.14 o
   3   6   0      22617.65      23680.71       445.39 o
   4   6   0         85.77         95.34        19.07 o
   5   6   0       7930.66       7675.19       211.12 o
   6   6   0        316.68        311.91        59.93 o
   7   6   0       8890.47       8932.36       247.89 o
   8   6   0        208.04        223.38        55.84 o
   9   6   0       1710.62       1404.28       230.19 o
  10   6   0         15.54          1.36        70.83 o
   1   7   0       2543.50       2721.39        83.09 o
   2   7   0       8192.62       8240.44       200.22 o
   3   7   0      10781.62      11013.58       251.98 o
   4   7   0      15637.54      15086.13       320.08 o
   5   7   0         29.06         29.97        25.88 o
   6   7   0      13512.75      13472.10       310.55 o
   7   7   0        505.09        652.42        76.28 o
   8   7   0       5815.75       5824.15       238.36 o
   9   7   0        982.25        893.51       128.03 o
  10   7   0       1363.21       1408.37       337.79 o
   0   8   0        741.35        828.13        68.10 o
   1   8   0        404.14        490.34        46.31 o
   2   8   0       2834.40       2764.97        85.81 o
   3   8   0       5717.05       5558.55       149.83 o
   4   8   0         60.41         83.09        29.97 o
   5   8   0       9125.92       8800.24       529.84 o
   6   8   0        136.48        202.95        53.12 o
   7   8   0       5497.50       5648.45       238.36 o
   8   8   0       5196.03       5698.84       313.27 o
   9   8   0       3272.03       3757.91       543.46 o
   1   9   0      15927.99      16201.66       324.17 o
   2   9   0        208.93        134.84        29.97 o
   3   9   0       5454.35       5380.12       168.89 o
   4   9   0       1719.96       1517.33        96.71 o
   5   9   0       1629.53       1626.29       114.41 o
   6   9   0       1382.83       1347.07       193.41 o
   7   9   0        249.31        202.95        68.10 o
   8   9   0        399.28        416.79       110.33 o
   9   9   0       3991.63       4094.34       283.31 o
   0  10   0      58686.16      57184.56      1277.61 o
   1  10   0         76.54         88.53        28.60 o
   2  10   0      18721.49      18105.81       424.96 o
   3  10   0        205.91        234.27        61.29 o
   4  10   0       3373.72       3429.66       168.89 o
   5  10   0        224.81        156.64        57.21 o
   6  10   0       4171.20       4328.61       216.57 o
   7  10   0        230.73        216.57        64.02 o
   8  10   0        677.99        595.22       118.50 o
   9  10   0        465.59        520.31       144.38 o
   1  11   0       8490.67       8537.37       226.10 o
   2  11   0         55.14         49.03        32.69 o
   3  11   0         24.56         36.78        34.05 o
   4  11   0         61.34        104.88        49.03 o
   5  11   0         32.73         62.65        46.31 o
   6  11   0        272.77        202.95        72.19 o
   7  11   0       3036.31       3172.23       226.10 o
   8  11   0        238.63        189.33        96.71 o
   0  12   0      12592.93      12193.12       469.91 o
   1  12   0         35.22         58.57        38.14 o
   2  12   0       4576.78       4839.39       198.86 o
   3  12   0       1006.25       1161.83       103.52 o
   4  12   0         19.86         23.15        43.59 o
   5  12   0        274.68        231.55        88.53 o
   6  12   0        128.08         69.46        57.21 o
   7  12   0        179.14        100.79        79.00 o
   8  12   0       2118.59       2658.73       362.31 o
   1  13   0      13937.49      13988.32       369.12 o
   2  13   0        717.69        569.34        81.72 o
   3  13   0       9691.64      10773.86       416.79 o
   4  13   0       1559.50       1436.97       250.62 o
   5  13   0       2204.33       2562.03       253.34 o
   6  13   0        816.26        666.05       103.52 o
   7  13   0         14.68         43.59       130.76 o
   0  14   0       2269.00       2327.75       172.98 o
   1  14   0        519.64        461.74        61.29 o
   2  14   0       4516.39       5272.52       262.88 o
   3  14   0       2275.31       2340.01       288.76 o
   4  14   0        475.53        268.33        84.45 o
   5  14   0       3037.56       3165.42       219.29 o
   6  14   0          4.62         28.60        77.64 o
   1  15   0         78.43        115.77        43.59 o
   2  15   0       1614.93       2141.15       174.34 o
   3  15   0       1401.59       1491.45       171.62 o
   4  15   0       3669.28       3977.20       249.26 o
   5  15   0          0.26          0.00        74.91 o
   6  15   0       5613.64       6033.91       433.13 o
   0  16   0        160.86        326.89        92.62 o
   1  16   0       1368.46       1449.23       130.76 o
   2  16   0          5.48         76.28        73.55 o
   3  16   0       3664.83       3898.20       253.34 o
   4  16   0          6.69         89.90        81.72 o
   5  16   0       2828.88       2993.80       337.79 o
   1  17   0        611.09        682.39       102.15 o
   2  17   0       2083.18       2177.93       179.79 o
   3  17   0         15.79         23.15       106.24 o
   0  18   0         95.41        163.45        87.17 o
   1  18   0        340.05        407.25       223.38 o
  -9   0   1       5221.20       4952.44       261.51 o
  -7   0   1      12418.35      11962.94       886.70 o
  -5   0   1      14283.06      14328.83       660.60 o
  -3   0   1      41434.31      43498.62      1088.28 o
  -1   0   1       1217.87       1242.20        36.78 o
   1   0   1      10630.70      11715.04       633.36 o
   3   0   1       6105.83       6328.11       231.55 o
   5   0   1      25901.03      26290.41       717.80 o
   7   0   1       4142.96       4048.03       211.12 o
   9   0   1        223.75         61.29       106.24 o
 -10   1   1       3354.44       3930.89       216.57 o
  -9   1   1         84.26         74.91        57.21 o
  -8   1   1       5512.62       5543.57       201.58 o
  -7   1   1         90.57         70.83        32.69 o
  -6   1   1      13849.52      13545.65       449.48 o
  -5   1   1        173.23        110.33        38.14 o
  -4   1   1      24204.91      25741.50       749.13 o
  -3   1   1       5330.51       5152.66       138.93 o
  -2   1   1        536.13        611.56        53.12 o
  -1   1   1       3375.76       3063.26        49.03 o
   0   1   1      27949.34      27764.15       365.03 o
   1   1   1       5950.67       7216.17       163.45 o
   2   1   1       2480.81       2594.72        47.67 o
   3   1   1        971.31       1026.99        34.05 o
   4   1   1      23810.19      23306.14       422.24 o
   5   1   1        956.18       1085.56        54.48 o
   6   1   1      20629.56      21026.06       423.60 o
   7   1   1         42.72         59.93        34.05 o
   8   1   1       2444.87       2401.30       122.59 o
   9   1   1       1675.86       1803.36       126.67 o
  10   1   1       1109.86       1140.04       110.33 o
 -10   2   1       1744.76       1989.96       241.08 o
  -9   2   1       3076.50       3001.97       200.22 o
  -8   2   1         25.69          0.00        35.41 o
  -7   2   1       8706.74       8864.26       286.03 o
  -6   2   1       2802.94       2744.54       121.22 o
  -5   2   1       5323.62       4997.38       132.12 o
  -4   2   1       6301.51       5794.19       186.60 o
  -3   2   1       1125.83       1059.68        43.59 o
  -2   2   1         17.93          1.36        29.97 o
  -1   2   1         13.74         13.62        29.97 o
   0   2   1      11626.80      11664.65       247.89 o
   1   2   1      16908.86      17449.30       479.44 o
   2   2   1         80.11         81.72        35.41 o
   3   2   1      33517.18      34051.40       589.77 o
   4   2   1       2463.32       2423.10        77.64 o
   5   2   1       8458.36       8096.06       183.88 o
   6   2   1        217.28        205.67        31.33 o
   7   2   1       6094.25       5822.79       226.10 o
   8   2   1       3202.57       3249.87       140.29 o
   9   2   1        309.31        339.15        68.10 o
  10   2   1       2035.50       2067.60       143.02 o
 -10   3   1       1678.24       1661.71       140.29 o
  -9   3   1         37.32         57.21        55.84 o
  -8   3   1       3270.90       3633.97       192.05 o
  -7   3   1        271.90        256.07        46.31 o
  -6   3   1       7827.57       7955.77       207.03 o
  -5   3   1       4773.12       4650.06       133.48 o
  -4   3   1      10755.15      10726.19       228.83 o
  -3   3   1      78622.28      81429.16      1202.70 o
  -2   3   1       4928.41       4955.16        92.62 o
  -1   3   1      33750.18      36383.24       509.41 o
   0   3   1       1369.01       1221.76        38.14 o
   1   3   1       5953.15       6535.15       179.79 o
   2   3   1      23246.80      24450.27       395.00 o
   3   3   1      29440.94      31330.01       558.44 o
   4   3   1       4925.61       5339.26       118.50 o
   5   3   1        469.21        518.94        40.86 o
   6   3   1       3261.09       3390.16       118.50 o
   7   3   1        292.17        130.76        39.50 o
   8   3   1       1462.65       1522.78       114.41 o
   9   3   1       1837.01       2258.29       200.22 o
  10   3   1        155.86        111.69        66.74 o
 -10   4   1       2786.30       2769.06       189.33 o
  -9   4   1       3293.45       3259.40       220.65 o
  -8   4   1         55.58        108.96        42.22 o
  -7   4   1       2801.81       2895.73       123.95 o
  -6   4   1       2149.55       1962.72        87.17 o
  -5   4   1       5471.52       5085.92       126.67 o
  -4   4   1      13255.45      13955.63       243.81 o
  -3   4   1        961.16       1244.92        42.22 o
  -2   4   1      59986.05      60736.80      1048.78 o
  -1   4   1         56.25         21.79        12.26 o
   0   4   1      28436.85      29256.96       536.65 o
   1   4   1       4096.89       4452.56        87.17 o
   2   4   1      19364.11      20287.82       348.69 o
   3   4   1      25514.76      24722.68       452.20 o
   4   4   1       1858.60       1924.59        68.10 o
   5   4   1       1446.76       1370.23        72.19 o
   6   4   1       4317.40       4165.17       134.84 o
   7   4   1       4171.11       4133.84       216.57 o
   8   4   1       3504.59       3518.19       179.79 o
   9   4   1        677.91        633.36        73.55 o
  10   4   1       3741.02       3678.91       190.69 o
 -10   5   1         11.45          6.81        70.83 o
  -9   5   1       4012.34       3729.31       194.77 o
  -8   5   1         60.21         28.60        39.50 o
  -7   5   1        328.03        185.24        44.95 o
  -6   5   1        160.59        170.26        42.22 o
  -5   5   1        953.69        923.47        61.29 o
  -4   5   1        593.12        606.11        49.03 o
  -3   5   1      12896.12      14010.11       271.05 o
  -2   5   1          4.29          1.36        12.26 o
  -1   5   1      22950.00      23138.61       388.19 o
   0   5   1       2051.17       1785.66        46.31 o
   1   5   1       1527.39       1665.79        47.67 o
   2   5   1        999.34        871.72        39.50 o
   3   5   1       4814.48       4708.63       118.50 o
   4   5   1          1.18         16.34        14.98 o
   5   5   1      11676.35      11824.01       276.50 o
   6   5   1         87.11         87.17        32.69 o
   7   5   1      10958.75      11074.88       277.86 o
   8   5   1          9.39         55.84        40.86 o
   9   5   1       6572.22       6638.66       243.81 o
  10   5   1          8.87          1.36        80.36 o
 -10   6   1       1156.76       1088.28       164.81 o
  -9   6   1        336.67        339.15        89.90 o
  -8   6   1        138.15        126.67        53.12 o
  -7   6   1       1225.50       1385.21        89.90 o
  -6   6   1       4063.33       3969.03       141.65 o
  -5   6   1       2533.09       2314.13        96.71 o
  -4   6   1       2853.43       2684.61        85.81 o
  -3   6   1        394.88        644.25        44.95 o
  -2   6   1      63717.54      63974.41      1111.44 o
  -1   6   1         84.43         74.91        19.07 o
   0   6   1      22328.66      21234.45       399.08 o
   1   6   1       3708.21       4018.07       130.76 o
   2   6   1      23971.50      23837.34       465.82 o
   3   6   1       2461.46       2216.07        69.46 o
   4   6   1       2655.37       2534.79        88.53 o
   5   6   1         51.08         64.02        25.88 o
   6   6   1       2674.25       2724.11       115.77 o
   7   6   1       1266.52       1299.40        95.34 o
   8   6   1        955.41        919.39        99.43 o
   9   6   1        276.58        220.65       100.79 o
  10   6   1       3256.85       3238.97       442.67 o
 -10   7   1        543.75        558.44       143.02 o
  -9   7   1        377.40        337.79        85.81 o
  -8   7   1        130.36         44.95        61.29 o
  -7   7   1        122.79         89.90        42.22 o
  -6   7   1       1342.57       1229.94       110.33 o
  -5   7   1       3174.51       2999.25       108.96 o
  -4   7   1       1503.92       1533.68        64.02 o
  -3   7   1      29094.55      29924.37       581.60 o
  -2   7   1         32.63         70.83        17.71 o
  -1   7   1      27093.28      26511.06       482.17 o
   0   7   1        125.53         65.38        19.07 o
   1   7   1      11033.23      10870.57       207.03 o
   2   7   1       5756.17       5683.86       149.83 o
   3   7   1      12462.64      12627.62       262.88 o
   4   7   1       1280.19       1283.06        74.91 o
   5   7   1        523.87        494.43        76.28 o
   6   7   1         57.74         32.69        42.22 o
   7   7   1       1004.76       1012.01       110.33 o
   8   7   1        512.71        459.01       100.79 o
   9   7   1       1662.69       1505.07       216.57 o
  -9   8   1       1473.10       1665.79       358.22 o
  -8   8   1       1289.30       1472.38       140.29 o
  -7   8   1       2331.90       2301.87       128.03 o
  -6   8   1        250.75        271.05        58.57 o
  -5   8   1       1577.89       1500.99        85.81 o
  -4   8   1       2037.66       2000.86       122.59 o
  -3   8   1        374.65        400.44        43.59 o
  -2   8   1       4351.77       4588.77       126.67 o
  -1   8   1         23.25         24.52        20.43 o
   0   8   1       2992.19       2794.94        92.62 o
   1   8   1       3330.16       3601.28       123.95 o
   2   8   1       4240.17       4165.17       121.22 o
   3   8   1      12943.77      13329.08       286.03 o
   4   8   1       1301.17        961.61        93.98 o
   5   8   1       3446.82       3579.48       174.34 o
   6   8   1       1745.69       1732.54       126.67 o
   7   8   1       3601.97       4110.69       222.02 o
   8   8   1       4251.54       3817.84       202.95 o
   9   8   1        569.38        600.67       119.86 o
  -9   9   1         79.29         76.28        79.00 o
  -8   9   1       4173.93       4332.70       258.79 o
  -7   9   1         11.66          0.00        54.48 o
  -6   9   1       5673.03       6025.74       322.81 o
  -5   9   1       1413.38       1563.64       108.96 o
  -4   9   1       8024.16       8264.96       277.86 o
  -3   9   1       8227.16       7876.77       193.41 o
  -2   9   1          5.66         36.78        20.43 o
  -1   9   1       4029.92       3955.41       111.69 o
   0   9   1       3128.42       3332.95       104.88 o
   1   9   1       7991.89       7243.41       167.53 o
   2   9   1       3077.55       2982.90       119.86 o
   3   9   1         34.78          2.72        27.24 o
   4   9   1      12972.98      13250.08       375.93 o
   5   9   1          9.06          0.00        36.78 o
   6   9   1       9201.72       9519.41       321.45 o
   7   9   1       1635.32       1511.88       178.43 o
   8   9   1       2164.81       2211.98       196.14 o
   9   9   1       2109.77       2656.01       305.10 o
  -9  10   1       3986.77       4568.34       370.48 o
  -8  10   1         20.08          9.53        72.19 o
  -7  10   1       8024.08       8552.35       373.20 o
  -6  10   1          2.92         32.69        50.40 o
  -5  10   1       9095.21       9372.31       309.19 o
  -4  10   1        455.34        506.68        74.91 o
  -3  10   1       6717.50       6439.80       196.14 o
  -2  10   1       1484.06       1679.42        83.09 o
  -1  10   1         39.17         64.02        23.15 o
   0  10   1       1122.52       1415.18        72.19 o
   1  10   1       4922.42       5023.26       148.46 o
   2  10   1       1114.60       1427.43        80.36 o
   3  10   1       4053.51       4184.24       207.03 o
   4  10   1         56.77         62.65        44.95 o
   5  10   1      12698.72      12874.15       476.72 o
   6  10   1          0.28         13.62        44.95 o
   7  10   1       1990.38       2100.29       153.91 o
   8  10   1        277.93        441.31        99.43 o
   9  10   1        412.65        202.95       118.50 o
  -8  11   1       3904.45       3796.05       409.98 o
  -7  11   1        102.20          1.36        85.81 o
  -6  11   1       7669.59       7925.80       493.06 o
  -5  11   1          5.81         16.34        43.59 o
  -4  11   1       7976.97       7841.36       344.60 o
  -3  11   1         17.45         81.72        35.41 o
  -2  11   1        677.53        828.13        66.74 o
  -1  11   1         49.96        102.15        36.78 o
   0  11   1       7738.35       7340.12       217.93 o
   1  11   1          4.16         17.71        25.88 o
   2  11   1       5925.41       5862.29       190.69 o
   3  11   1        119.03        132.12        51.76 o
   4  11   1      11713.39      11399.05       351.41 o
   5  11   1        530.11        567.98        87.17 o
   6  11   1       9328.18       9584.79       333.70 o
   7  11   1         32.53        104.88        64.02 o
   8  11   1       1584.84       1307.57       181.15 o
  -8  12   1         58.72         46.31        87.17 o
  -7  12   1       4430.95       4828.49       279.22 o
  -6  12   1        776.59        848.56       158.00 o
  -5  12   1       3631.47       3981.29       333.70 o
  -4  12   1        354.09        336.43        69.46 o
  -3  12   1       1152.83       1235.38       164.81 o
  -2  12   1        516.10        535.29        65.38 o
  -1  12   1         42.22          9.53        32.69 o
   0  12   1        634.39        652.42        66.74 o
   1  12   1       6721.04       6642.75       216.57 o
   2  12   1          2.03         42.22        36.78 o
   3  12   1       7215.59       6924.69       320.08 o
   4  12   1         65.98        155.27        54.48 o
   5  12   1       8998.75       9019.54       326.89 o
   6  12   1         56.25         88.53        61.29 o
   7  12   1       1507.45       1697.12       196.14 o
   8  12   1         75.65        158.00        93.98 o
  -7  13   1         84.89        144.38        87.17 o
  -6  13   1       5381.03       5310.66       420.88 o
  -5  13   1       1241.87       1223.13       126.67 o
  -4  13   1       3168.01       3477.33       212.48 o
  -3  13   1      11031.88      11819.92       444.03 o
  -2  13   1         69.29         54.48        38.14 o
  -1  13   1       6412.36       6236.85       213.84 o
   0  13   1       1101.12        933.01        80.36 o
   1  13   1       6841.29       6852.50       226.10 o
   2  13   1       1865.54       1822.43       122.59 o
   3  13   1       1749.07       1680.78       177.07 o
   4  13   1       4756.97       4340.87       208.39 o
   5  13   1        828.03        988.85       118.50 o
   6  13   1       3988.82       4275.49       226.10 o
   7  13   1        143.14         42.22        77.64 o
  -6  14   1         77.64          1.36        89.90 o
  -5  14   1       2366.60       2684.61       205.67 o
  -4  14   1       2502.03       2635.58       193.41 o
  -3  14   1        453.15        343.24       115.77 o
  -2  14   1       5200.03       5145.85       222.02 o
  -1  14   1         14.58         54.48        38.14 o
   0  14   1       3218.30       3134.09       136.21 o
   1  14   1        590.03        559.81        79.00 o
   2  14   1       1732.80       2063.51       186.60 o
   3  14   1       4919.30       5268.43       415.43 o
   4  14   1        109.81         83.09        69.46 o
   5  14   1       3370.84       3260.76       223.38 o
   6  14   1       1279.39       1280.33       141.65 o
  -6  15   1        119.73        171.62       111.69 o
  -5  15   1         55.02         32.69       100.79 o
  -4  15   1        359.39        337.79       151.19 o
  -3  15   1       2492.07       2423.10       291.48 o
  -2  15   1         61.47          2.72        59.93 o
  -1  15   1       1925.70       1878.28       114.41 o
   0  15   1         94.08         74.91        44.95 o
   1  15   1        437.78        471.27        68.10 o
   2  15   1        442.78        580.24       111.69 o
   3  15   1         60.73        153.91        74.91 o
   4  15   1       1064.55       1107.35       219.29 o
   5  15   1        728.65        576.15       129.40 o
   6  15   1        177.97        258.79       156.64 o
  -5  16   1         46.22          1.36       110.33 o
  -4  16   1       4678.26       4705.90       390.91 o
  -3  16   1         40.44         23.15        77.64 o
  -2  16   1      10920.91      11566.58       536.65 o
  -1  16   1          0.01          0.00        44.95 o
   0  16   1       9195.41       9462.20       277.86 o
   1  16   1          6.34         64.02        57.21 o
   2  16   1       4839.91       4487.97       314.63 o
   3  16   1        695.18        775.01       137.57 o
   4  16   1       1048.60       1554.11       190.69 o
   5  16   1         36.59         88.53       110.33 o
  -3  17   1       5826.70       5682.50       318.72 o
  -2  17   1          3.92          0.00        88.53 o
  -1  17   1       9382.60       9801.36       326.89 o
   0  17   1         29.49        102.15        57.21 o
   1  17   1       3707.49       3748.38       190.69 o
   2  17   1        192.17        143.02        77.64 o
   3  17   1       2049.95       2058.07       232.91 o
  -1  18   1         27.47        217.93       160.72 o
   0  18   1       3159.70       3256.68       183.88 o
   1  18   1        837.76        378.65       182.52 o
 -10   0   2        156.71          2.72        79.00 o
  -8   0   2       2150.70       1968.17       177.07 o
  -6   0   2      15070.14      13842.58      1081.47 o
  -4   0   2      70485.19      74609.34      1893.26 o
  -2   0   2      20159.07      22448.04       444.03 o
   0   0   2     100494.67      99184.92      1881.00 o
   2   0   2      14720.75      16719.24       279.22 o
   4   0   2       3707.14       3900.93       121.22 o
   6   0   2        186.43        216.57        50.40 o
   8   0   2       1849.77       1882.36       230.19 o
  10   0   2       4545.22       4874.80       272.41 o
 -10   1   2         60.18         53.12        64.02 o
  -9   1   2         78.06         19.07        51.76 o
  -8   1   2        221.83        190.69        55.84 o
  -7   1   2         14.59          5.45        29.97 o
  -6   1   2        340.21        266.96        42.22 o
  -5   1   2       7305.93       7405.50       298.29 o
  -4   1   2        796.12        721.89        53.12 o
  -3   1   2      28463.89      29179.33       547.55 o
  -2   1   2          9.15         27.24        13.62 o
  -1   1   2      16899.10      18468.12       617.01 o
   0   1   2       4745.59       4669.13       104.88 o
   1   1   2       1936.28       1999.50       144.38 o
   2   1   2       1478.01       1718.91        64.02 o
   3   1   2       5166.41       5346.07       113.05 o
   4   1   2         17.39          5.45        12.26 o
   5   1   2       5503.81       5512.24       126.67 o
   6   1   2       3062.12       3217.18       100.79 o
   7   1   2       3553.15       3665.29       133.48 o
   8   1   2        246.81        272.41        51.76 o
   9   1   2      10122.23      10576.37       452.20 o
  10   1   2         41.66          1.36        49.03 o
 -10   2   2       1883.98       1931.40       201.58 o
  -9   2   2       1724.12       1792.47       155.27 o
  -8   2   2        360.77        174.34        51.76 o
  -7   2   2       6167.51       6172.84       222.02 o
  -6   2   2       2509.60       2386.32       114.41 o
  -5   2   2        841.78        840.39        58.57 o
  -4   2   2      14112.79      14290.69       420.88 o
  -3   2   2       1223.67       1141.40        53.12 o
  -2   2   2       1871.77       1802.00        36.78 o
  -1   2   2        873.98        903.04        12.26 o
   0   2   2      20944.77      21782.00       339.15 o
   1   2   2       6938.66       8259.51       167.53 o
   2   2   2        272.27        369.12        42.22 o
   3   2   2       5659.60       5539.48       117.14 o
   4   2   2       3046.37       2939.32        81.72 o
   5   2   2      12124.07      12017.42       256.07 o
   6   2   2       8416.10       8597.30       222.02 o
   7   2   2       4087.09       4206.03       153.91 o
   8   2   2      15077.15      14834.15       358.22 o
   9   2   2          1.96         12.26        43.59 o
  10   2   2       6327.16       6599.16       232.91 o
 -10   3   2       5192.74       5366.50       251.98 o
  -9   3   2        260.85        147.10        61.29 o
  -8   3   2       7710.29       7789.60       228.83 o
  -7   3   2       1387.42       1341.63        79.00 o
  -6   3   2      18181.72      19057.89       427.69 o
  -5   3   2      18229.52      17852.47       375.93 o
  -4   3   2       1873.05       1680.78        55.84 o
  -3   3   2      25482.69      26445.68       544.82 o
  -2   3   2        105.41         74.91        29.97 o
  -1   3   2      53881.10      54728.77       938.46 o
   0   3   2         68.04         32.69        16.34 o
   1   3   2      18555.50      19846.52       430.41 o
   2   3   2       5934.96       5753.33       175.71 o
   3   3   2        469.39        444.03        39.50 o
   4   3   2       5313.04       5341.98       118.50 o
   5   3   2        192.24        178.43        35.41 o
   6   3   2       6324.28       5949.46       160.72 o
   7   3   2       5432.67       5422.34       160.72 o
   8   3   2          2.56          1.36        32.69 o
   9   3   2       3902.12       3945.88       168.89 o
  10   3   2        227.74        172.98        58.57 o
 -10   4   2         61.95          8.17        61.29 o
  -9   4   2       5277.78       5233.02       242.45 o
  -8   4   2        273.81        257.43        62.65 o
  -7   4   2      12362.82      13058.03       310.55 o
  -6   4   2       1916.46       1821.07        89.90 o
  -5   4   2       4083.17       3805.58       119.86 o
  -4   4   2       4602.69       4526.11        96.71 o
  -3   4   2         88.54         28.60        14.98 o
  -2   4   2        430.55        508.05        28.60 o
  -1   4   2      13702.57      15028.93       281.95 o
   0   4   2      14738.30      14602.60       276.50 o
   1   4   2      15913.62      16006.88       311.91 o
   2   4   2       1258.75       1296.68        46.31 o
   3   4   2      31188.76      32207.18       637.44 o
   4   4   2        410.15        412.70        39.50 o
   5   4   2       9197.40       8613.64       222.02 o
   6   4   2        721.74        693.29        61.29 o
   7   4   2       2762.59       2785.40       119.86 o
   8   4   2       1116.23       1010.65        83.09 o
   9   4   2         39.49          4.09        40.86 o
  10   4   2        285.95        265.60        80.36 o
 -10   5   2       3375.01       3503.21       198.86 o
  -9   5   2         19.74          5.45        54.48 o
  -8   5   2       3354.11       3695.26       185.24 o
  -7   5   2         37.12         29.97        36.78 o
  -6   5   2       2027.84       2053.98        95.34 o
  -5   5   2         24.49          8.17        19.07 o
  -4   5   2       7531.67       7194.38       159.36 o
  -3   5   2         15.02         32.69        21.79 o
  -2   5   2      13115.37      12718.88       238.36 o
  -1   5   2          2.41          2.72        10.90 o
   0   5   2      78668.74      80960.62      1302.13 o
   1   5   2        228.84        265.60        14.98 o
   2   5   2      46043.24      47242.91       862.18 o
   3   5   2         39.53         57.21        13.62 o
   4   5   2      30944.65      29882.15       614.29 o
   5   5   2        512.91        550.27        77.64 o
   6   5   2       5989.41       6003.94       177.07 o
   7   5   2        240.31        313.27        66.74 o
   8   5   2       7299.78       7477.69       212.48 o
   9   5   2         62.60         40.86        54.48 o
  10   5   2          5.70         23.15        99.43 o
 -10   6   2         21.25          1.36        79.00 o
  -9   6   2       5738.18       6179.65       243.81 o
  -8   6   2        108.63        144.38        51.76 o
  -7   6   2       9643.07       9474.46       254.70 o
  -6   6   2        581.18        562.53        54.48 o
  -5   6   2       6574.39       6456.15       158.00 o
  -4   6   2         95.00        181.15        32.69 o
  -3   6   2       4314.46       4474.35       119.86 o
  -2   6   2       3135.28       3410.59        95.34 o
  -1   6   2       5017.61       4129.75        92.62 o
   0   6   2       5070.25       4918.38       102.15 o
   1   6   2       9734.06      10414.28       202.95 o
   2   6   2        135.88        175.71        21.79 o
   3   6   2      21292.43      21336.61       426.32 o
   4   6   2          0.93          4.09        19.07 o
   5   6   2       1933.54       1906.88        92.62 o
   6   6   2         55.54         53.12        39.50 o
   7   6   2        430.36        343.24        65.38 o
   8   6   2        250.11        198.86        68.10 o
   9   6   2        273.21        264.24        89.90 o
  10   6   2         51.42         87.17       113.05 o
 -10   7   2       4257.27       4155.63       618.37 o
  -9   7   2         19.33         72.19        65.38 o
  -8   7   2       9918.87      10408.83       359.58 o
  -7   7   2        220.67        299.65        57.21 o
  -6   7   2       6765.83       6881.11       204.31 o
  -5   7   2       4685.28       4982.40       153.91 o
  -4   7   2       9152.84       9191.15       219.29 o
  -3   7   2       3698.30       4180.15       108.96 o
  -2   7   2        107.51        114.41        17.71 o
  -1   7   2      13741.22      13749.95       254.70 o
   0   7   2       6934.76       6829.35       155.27 o
   1   7   2       1553.83       1370.23        50.40 o
   2   7   2       5854.56       5805.08       143.02 o
   3   7   2        132.72        145.74        25.88 o
   4   7   2      10574.02       9944.37       257.43 o
   5   7   2        326.02        390.91        66.74 o
   6   7   2       1553.15       1465.57       113.05 o
   7   7   2        718.55        822.68        93.98 o
   8   7   2        843.14        893.51       113.05 o
   9   7   2       1938.04       2045.81       193.41 o
  -9   8   2       2608.78       2878.02       192.05 o
  -8   8   2       1221.56       1195.89       129.40 o
  -7   8   2       4719.10       5288.86       266.96 o
  -6   8   2       1467.92       1396.11        99.43 o
  -5   8   2       1391.81       1269.44        76.28 o
  -4   8   2       1300.36       1401.56        65.38 o
  -3   8   2       2473.52       2523.89        92.62 o
  -2   8   2        190.90        237.00        32.69 o
  -1   8   2       1007.53       1002.47        46.31 o
   0   8   2       1931.00       1706.66        68.10 o
   1   8   2      15239.18      14339.72       279.22 o
   2   8   2        681.21        674.22        44.95 o
   3   8   2      13251.84      13090.72       318.72 o
   4   8   2        520.07        401.81        59.93 o
   5   8   2      15420.48      16088.61       437.22 o
   6   8   2       1481.04       1340.26       137.57 o
   7   8   2       2940.86       2879.39       177.07 o
   8   8   2       8801.68       9230.65       336.43 o
   9   8   2        120.18         53.12        69.46 o
  -9   9   2        182.14         98.07        87.17 o
  -8   9   2        501.42        484.89       167.53 o
  -7   9   2        780.55        800.89       121.22 o
  -6   9   2       1692.40       1800.64       208.39 o
  -5   9   2       8340.67       8541.45       290.12 o
  -4   9   2         70.37         36.78        25.88 o
  -3   9   2      10165.12      10659.45       250.62 o
  -2   9   2        105.53        148.46        24.52 o
  -1   9   2       4973.72       5286.14       129.40 o
   0   9   2       4134.42       4099.79       114.41 o
   1   9   2       6879.26       6893.37       171.62 o
   2   9   2       3901.58       3748.38       156.64 o
   3   9   2          0.52          0.00        23.15 o
   4   9   2       2433.29       2517.08       140.29 o
   5   9   2        464.17        404.53        68.10 o
   6   9   2       3311.03       3614.90       187.96 o
   7   9   2       3062.66       3108.21       186.60 o
   8   9   2         23.02          9.53        57.21 o
   9   9   2       5746.85       5693.39       317.36 o
  -9  10   2        524.27        506.68       134.84 o
  -8  10   2        220.91         87.17        79.00 o
  -7  10   2       1567.12       1543.21       254.70 o
  -6  10   2      11188.94      10895.09       518.94 o
  -5  10   2       1530.42       1529.59       115.77 o
  -4  10   2      22571.60      22004.02       563.89 o
  -3  10   2       1207.03       1357.97       115.77 o
  -2  10   2      20290.42      20114.84       382.74 o
  -1  10   2       1553.16       1484.64        68.10 o
   0  10   2      20634.70      20522.10       429.05 o
   1  10   2       1068.82        814.51        59.93 o
   2  10   2       8702.15       8886.05       249.26 o
   3  10   2        950.43        988.85        91.26 o
   4  10   2        129.89        167.53        54.48 o
   5  10   2       1694.88       1846.95       129.40 o
   6  10   2        801.73        889.42       108.96 o
   7  10   2         15.23        102.15        64.02 o
   8  10   2       1854.75       1845.59       226.10 o
  -8  11   2         60.18         61.29        79.00 o
  -7  11   2        124.51         58.57        72.19 o
  -6  11   2        507.53        505.32        98.07 o
  -5  11   2        969.72        705.55        98.07 o
  -4  11   2         53.74         53.12        42.22 o
  -3  11   2      13497.01      13288.22       350.05 o
  -2  11   2        336.83        272.41        59.93 o
  -1  11   2       8526.73       8542.82       247.89 o
   0  11   2        510.30        608.84        57.21 o
   1  11   2       1922.81       1955.91        92.62 o
   2  11   2         33.64         62.65        29.97 o
   3  11   2       2153.72       1841.50       115.77 o
   4  11   2         73.97        243.81        64.02 o
   5  11   2       4071.38       4206.03       192.05 o
   6  11   2          4.59         53.12        58.57 o
   7  11   2       4596.41       5174.45       238.36 o
   8  11   2          3.82          1.36        77.64 o
  -8  12   2          0.75          0.00        73.55 o
  -7  12   2       1013.24        845.84       126.67 o
  -6  12   2       1853.89       1938.21       181.15 o
  -5  12   2        524.20        619.74        88.53 o
  -4  12   2       5556.52       5490.45       224.74 o
  -3  12   2          1.08          1.36        34.05 o
  -2  12   2       9757.40      10001.58       281.95 o
  -1  12   2         61.19         35.41        29.97 o
   0  12   2       4263.77       4317.72       163.45 o
   1  12   2       2847.93       2744.54       115.77 o
   2  12   2        506.30        433.13        59.93 o
   3  12   2        576.49        656.51        91.26 o
   4  12   2       3193.36       3390.16       181.15 o
   5  12   2       1092.61       1220.40       126.67 o
   6  12   2       4839.17       4802.61       237.00 o
   7  12   2        720.78        837.66       115.77 o
   8  12   2       4991.69       5446.86       362.31 o
  -7  13   2       2067.65       2353.63       220.65 o
  -6  13   2       3175.57       2895.73       224.74 o
  -5  13   2       4823.67       5700.20       363.67 o
  -4  13   2        495.66        405.89        92.62 o
  -3  13   2      10915.25      11272.38       416.79 o
  -2  13   2         30.70          4.09        34.05 o
  -1  13   2      10656.88      11320.05       291.48 o
   0  13   2         24.61          0.00        29.97 o
   1  13   2       4942.56       4940.18       185.24 o
   2  13   2       1743.28       1684.86       175.71 o
   3  13   2        416.08        286.03        68.10 o
   4  13   2        722.31        528.48        87.17 o
   5  13   2        136.33         34.05        57.21 o
   6  13   2       1090.65       1351.16       148.46 o
   7  13   2       2006.35       2303.24       237.00 o
  -6  14   2        999.33       1269.44       356.86 o
  -5  14   2       1484.69       1321.19       472.63 o
  -4  14   2       2042.63       2563.39       194.77 o
  -3  14   2        950.84       1051.51       134.84 o
  -2  14   2       1138.12       1071.94       107.60 o
  -1  14   2        278.78        271.05        54.48 o
   0  14   2       1380.41       1511.88       102.15 o
   1  14   2       3847.34       4007.17       171.62 o
   2  14   2       1858.31       1390.66       178.43 o
   3  14   2       4107.79       4399.44       257.43 o
   4  14   2         86.67         70.83        66.74 o
   5  14   2       4444.74       4486.61       232.91 o
   6  14   2        636.12        659.24       136.21 o
  -6  15   2       1309.78       1366.14       208.39 o
  -5  15   2        420.79        572.06       155.27 o
  -4  15   2        493.42        367.76        95.34 o
  -3  15   2        909.94        864.91       138.93 o
  -2  15   2       1290.37       1528.23       237.00 o
  -1  15   2       1212.89       1190.44       100.79 o
   0  15   2       3425.97       3312.52       148.46 o
   1  15   2         90.90         57.21        51.76 o
   2  15   2       6837.97       7427.29       388.19 o
   3  15   2          7.31          1.36        62.65 o
   4  15   2       6302.38       6746.26       340.51 o
   5  15   2        158.32        170.26        89.90 o
   6  15   2       3817.29       3209.00       424.96 o
  -5  16   2       2798.05       2978.82       444.03 o
  -4  16   2        251.01        130.76       118.50 o
  -3  16   2        545.28        531.20       159.36 o
  -2  16   2         29.91        119.86        69.46 o
  -1  16   2        285.59        311.91        64.02 o
   0  16   2         11.25         74.91        49.03 o
   1  16   2       2059.12       1964.08       152.55 o
   2  16   2         93.60         16.34       104.88 o
   3  16   2       5250.40       5520.41       303.74 o
   4  16   2        231.97        208.39        93.98 o
  -3  17   2        207.83        235.64        85.81 o
  -2  17   2         35.20         84.45        65.38 o
  -1  17   2        267.45        371.84        80.36 o
   0  17   2       3974.05       3877.77       175.71 o
   1  17   2        130.52        102.15        73.55 o
   2  17   2       6073.18       6641.39       339.15 o
   3  17   2         84.06        111.69        88.53 o
   0  18   2        141.70        320.08        83.09 o
  -9   0   3      11560.88      12066.45       784.54 o
  -7   0   3      15714.43      14639.38      1085.56 o
  -5   0   3      13838.96      13721.35       426.32 o
  -3   0   3       1748.11       1767.95        80.36 o
  -1   0   3      28877.31      30288.04       441.31 o
   1   0   3      36985.54      38424.96       572.06 o
   3   0   3       7836.98       7863.15       207.03 o
   5   0   3        204.62        284.67        46.31 o
   7   0   3        828.43        715.08        96.71 o
   9   0   3       5595.12       5622.57       482.17 o
 -10   1   3       6618.74       6857.95       351.41 o
  -9   1   3        685.37        773.65       148.46 o
  -8   1   3       6003.46       6178.29       232.91 o
  -7   1   3       1238.66       1108.71        84.45 o
  -6   1   3       4257.29       4267.32       164.81 o
  -5   1   3       2667.43       2562.03        85.81 o
  -4   1   3        274.68        258.79        31.33 o
  -3   1   3       2199.12       2485.75        84.45 o
  -2   1   3      42190.64      45553.96       858.10 o
  -1   1   3       2831.55       3371.09       118.50 o
   0   1   3      19061.87      20611.99       615.65 o
   1   1   3        362.34        584.32        31.33 o
   2   1   3     114739.01     122233.63      2120.72 o
   3   1   3       1776.62       1886.45        59.93 o
   4   1   3       5574.81       5147.21       107.60 o
   5   1   3       5765.56       5513.60       123.95 o
   6   1   3      11697.48      11772.25       254.70 o
   7   1   3       3171.04       3059.18       141.65 o
   8   1   3         24.17         23.15        35.41 o
   9   1   3       1039.49       1157.75       106.24 o
  10   1   3       1240.16       1067.85       106.24 o
 -10   2   3        216.12        160.72        88.53 o
  -9   2   3       2275.00       2413.56       156.64 o
  -8   2   3         91.30         91.26        46.31 o
  -7   2   3       5080.71       5182.62       178.43 o
  -6   2   3       2279.13       2250.12       147.10 o
  -5   2   3         37.43         20.43        19.07 o
  -4   2   3        407.53        524.39        40.86 o
  -3   2   3      15995.24      16363.74       279.22 o
  -2   2   3       3326.87       3593.10        53.12 o
  -1   2   3      14512.17      15808.02       185.24 o
   0   2   3        293.87        433.13        14.98 o
   1   2   3       6448.12       7672.46        98.07 o
   2   2   3       1213.40       1520.05        38.14 o
   3   2   3      38492.05      37863.80       674.22 o
   4   2   3        646.87        622.46        36.78 o
   5   2   3      16030.75      15900.64       310.55 o
   6   2   3       9237.16       8807.05       230.19 o
   7   2   3       2472.96       2374.06       129.40 o
   8   2   3       1554.55       1492.81       103.52 o
   9   2   3        509.25        380.01        66.74 o
  10   2   3       1549.48       1601.78       128.03 o
 -10   3   3       2062.68       2188.82       220.65 o
  -9   3   3       1001.48        999.75       111.69 o
  -8   3   3       4386.72       4626.90       187.96 o
  -7   3   3       6376.89       6309.04       215.20 o
  -6   3   3        610.01        506.68        58.57 o
  -5   3   3      10258.28       9870.82       260.15 o
  -4   3   3        322.41        313.27        24.52 o
  -3   3   3      16239.43      16538.08       644.25 o
  -2   3   3         85.27        137.57        12.26 o
  -1   3   3      29428.10      31049.43       754.58 o
   0   3   3        276.32        318.72        54.48 o
   1   3   3       2883.70       3281.19        85.81 o
   2   3   3       1678.84       1507.80        51.76 o
   3   3   3       2510.12       2624.68        81.72 o
   4   3   3       3246.63       3061.90       102.15 o
   5   3   3       1018.96        960.25        66.74 o
   6   3   3        260.43        209.76        35.41 o
   7   3   3       4072.03       3884.58       130.76 o
   8   3   3        774.48        667.41        79.00 o
   9   3   3       1218.26       1062.40       104.88 o
  10   3   3       1707.37       1804.72       132.12 o
 -10   4   3         99.49        138.93       110.33 o
  -9   4   3       1452.05       1481.92       136.21 o
  -8   4   3       1563.06       1554.11       114.41 o
  -7   4   3       1959.76       1988.60       117.14 o
  -6   4   3      12395.82      12506.40       320.08 o
  -5   4   3        164.64         99.43        53.12 o
  -4   4   3      21172.00      20554.79       407.25 o
  -3   4   3         64.27          6.81        19.07 o
  -2   4   3      20002.55      21249.44       495.79 o
  -1   4   3       3342.64       2933.87        80.36 o
   0   4   3         25.44          1.36         9.53 o
   1   4   3       4284.81       3900.93       119.86 o
   2   4   3        335.40        389.55        31.33 o
   3   4   3       2723.48       2880.75       151.19 o
   4   4   3       1311.30       1141.40        83.09 o
   5   4   3       1973.15       1994.05        91.26 o
   6   4   3      12011.57      11984.73       292.84 o
   7   4   3        156.62        159.36        38.14 o
   8   4   3       9029.03       9362.77       258.79 o
   9   4   3          3.88          6.81        44.95 o
  10   4   3       2390.22       2147.96       230.19 o
 -10   5   3          0.74          9.53        68.10 o
  -9   5   3          6.84         43.59        57.21 o
  -8   5   3        490.65        523.03        92.62 o
  -7   5   3       1356.49       1332.09        95.34 o
  -6   5   3         75.64         43.59        27.24 o
  -5   5   3       7617.71       8047.03       182.52 o
  -4   5   3        118.47        122.59        20.43 o
  -3   5   3      22746.45      23262.55       408.62 o
  -2   5   3         53.69        156.64        19.07 o
  -1   5   3       2209.04       2318.22        66.74 o
   0   5   3       7166.23       6616.87       115.77 o
   1   5   3       4475.85       5196.24       145.74 o
   2   5   3        113.78        245.17        27.24 o
   3   5   3       5459.64       4809.42       119.86 o
   4   5   3        584.25        668.77        58.57 o
   5   5   3      15684.11      15325.85       358.22 o
   6   5   3          6.54         38.14        28.60 o
   7   5   3      15717.22      15283.63       358.22 o
   8   5   3          3.22          2.72        44.95 o
   9   5   3       9797.93      10363.88       426.32 o
  10   5   3         18.86         68.10        76.28 o
 -10   6   3          3.78          1.36       103.52 o
  -9   6   3         20.88         44.95        54.48 o
  -8   6   3       1878.35       2086.67       130.76 o
  -7   6   3        943.07       1031.08       122.59 o
  -6   6   3      13124.55      13128.86       306.46 o
  -5   6   3         41.37         28.60        21.79 o
  -4   6   3      44547.43      44625.04       768.20 o
  -3   6   3       2602.53       2258.29        70.83 o
  -2   6   3      38675.26      37842.00       657.87 o
  -1   6   3        981.39       1071.94        46.31 o
   0   6   3       3717.50       3450.09        92.62 o
   1   6   3          3.88          2.72        17.71 o
   2   6   3        587.05        439.94        29.97 o
   3   6   3         18.45         84.45        16.34 o
   4   6   3       1909.59       1618.12        81.72 o
   5   6   3        473.65        438.58        89.90 o
   6   6   3       6455.09       6217.79       228.83 o
   7   6   3          2.42          0.00        39.50 o
   8   6   3       8895.43       9260.62       318.72 o
   9   6   3        108.14         84.45        79.00 o
  10   6   3       2685.79       2843.97       290.12 o
  -9   7   3        420.73        325.53        79.00 o
  -8   7   3        565.31        607.48       102.15 o
  -7   7   3       6660.01       7240.69       243.81 o
  -6   7   3       1691.85       1878.28        92.62 o
  -5   7   3      11579.71      11475.32       280.58 o
  -4   7   3         16.46         16.34        19.07 o
  -3   7   3      27763.08      27064.05       476.72 o
  -2   7   3         24.75         24.52        14.98 o
  -1   7   3      17921.20      17629.09       302.38 o
   0   7   3       2631.40       2251.48        69.46 o
   1   7   3       3353.18       3016.95        83.09 o
   2   7   3         18.61         58.57        14.98 o
   3   7   3         41.40         39.50        17.71 o
   4   7   3       1761.63       1537.76        93.98 o
   5   7   3       2489.57       2681.89       140.29 o
   6   7   3          2.30          2.72        38.14 o
   7   7   3       5487.07       5145.85       226.10 o
   8   7   3        134.96         69.46        55.84 o
   9   7   3       3155.00       3704.79       246.53 o
  -9   8   3        310.35        294.20        88.53 o
  -8   8   3         84.35         21.79        58.57 o
  -7   8   3       3409.98       3574.04       185.24 o
  -6   8   3       3566.96       3857.34       147.10 o
  -5   8   3        974.03       1014.73        84.45 o
  -4   8   3       5238.95       5181.26       137.57 o
  -3   8   3       2911.40       2931.14       103.52 o
  -2   8   3       1187.89       1208.14        65.38 o
  -1   8   3      16148.02      16144.45       317.36 o
   0   8   3        777.29        708.27        54.48 o
   1   8   3      14049.48      13457.11       272.41 o
   2   8   3        115.30         38.14        23.15 o
   3   8   3      11171.03      11028.57       281.95 o
   4   8   3       3584.45       3463.71       152.55 o
   5   8   3      12563.35      12338.87       457.65 o
   6   8   3      10564.38      10494.64       465.82 o
   7   8   3        341.53        171.62        57.21 o
   8   8   3       5143.30       5260.26       322.81 o
   9   8   3          9.92          1.36        69.46 o
  -9   9   3        194.28        261.51        80.36 o
  -8   9   3       3738.39       4216.93       224.74 o
  -7   9   3       3416.64       3768.81       201.58 o
  -6   9   3       2098.56       2165.67       137.57 o
  -5   9   3       2020.26       2097.57       137.57 o
  -4   9   3        409.00        332.34        46.31 o
  -3   9   3       1265.46       1183.63        69.46 o
  -2   9   3       1826.12       1717.55        68.10 o
  -1   9   3       7337.38       7059.54       163.45 o
   0   9   3      17781.06      18218.86       369.12 o
   1   9   3        224.58        234.27        36.78 o
   2   9   3       8840.52       8488.33       390.91 o
   3   9   3       1403.59       1349.80       118.50 o
   4   9   3      10015.72       9407.72       309.19 o
   5   9   3       2293.43       2314.13       162.08 o
   6   9   3       1710.09       1781.57       151.19 o
   7   9   3       4525.39       4534.28       291.48 o
   8   9   3          0.71          0.00        58.57 o
   9   9   3       1055.71       1021.54       197.50 o
  -9  10   3       6329.06       6483.39       445.39 o
  -8  10   3          1.64         84.45        73.55 o
  -7  10   3       6981.81       7425.93       340.51 o
  -6  10   3        355.56        546.18        96.71 o
  -5  10   3       5004.54       4831.21       209.76 o
  -4  10   3         15.72        174.34        46.31 o
  -3  10   3        229.81        192.05        35.41 o
  -2  10   3        951.33        965.70        59.93 o
  -1  10   3       1004.79        995.66        65.38 o
   0  10   3       2454.98       2340.01        95.34 o
   1  10   3       7612.87       8105.60       213.84 o
   2  10   3        339.48        324.17        43.59 o
   3  10   3       2926.48       2684.61       138.93 o
   4  10   3         19.20         98.07        42.22 o
   5  10   3        979.82        892.15       129.40 o
   6  10   3         23.13         66.74        54.48 o
   7  10   3          1.41          1.36        49.03 o
   8  10   3          2.88         10.90        66.74 o
  -8  11   3       2461.65       2375.43       311.91 o
  -7  11   3         45.99          2.72        66.74 o
  -6  11   3       2159.47       2436.72       182.52 o
  -5  11   3        166.86        149.83        54.48 o
  -4  11   3         47.20         58.57        44.95 o
  -3  11   3        449.99        288.76        49.03 o
  -2  11   3       4217.09       4176.06       170.26 o
  -1  11   3       1109.36       1291.23        72.19 o
   0  11   3      16834.17      16057.28       356.86 o
   1  11   3         27.75         16.34        24.52 o
   2  11   3      18257.93      17774.83       430.41 o
   3  11   3        269.06        288.76        66.74 o
   4  11   3       9664.22       9821.79       336.43 o
   5  11   3        641.81        592.49        89.90 o
   6  11   3       3075.80       3146.35       194.77 o
   7  11   3        115.08        123.95        70.83 o
   8  11   3        522.62        407.25       160.72 o
  -8  12   3          6.45          0.00        85.81 o
  -7  12   3       1466.09       1870.10       202.95 o
  -6  12   3         30.30         50.40        81.72 o
  -5  12   3       1018.51       1046.06       136.21 o
  -4  12   3         40.57         19.07        54.48 o
  -3  12   3       6098.46       5983.51       230.19 o
  -2  12   3        866.97       1082.83        92.62 o
  -1  12   3       5982.72       5839.13       187.96 o
   0  12   3         38.23         43.59        31.33 o
   1  12   3      13307.55      13117.96       314.63 o
   2  12   3        169.76        155.27        44.95 o
   3  12   3      11947.94      12088.25       375.93 o
   4  12   3         16.33        171.62        54.48 o
   5  12   3       4820.18       4996.02       223.38 o
   6  12   3        392.93        375.93        83.09 o
   7  12   3        704.55        847.20       117.14 o
   8  12   3          4.37        111.69       156.64 o
  -7  13   3       1866.63       1837.41       241.08 o
  -6  13   3       1405.37       1191.80       197.50 o
  -5  13   3       1738.99       1533.68       215.20 o
  -4  13   3         78.55         43.59        61.29 o
  -3  13   3       4476.17       4162.44       272.41 o
  -2  13   3        151.75        177.07        50.40 o
  -1  13   3       5479.20       5907.24       187.96 o
   0  13   3       5746.29       5852.75       189.33 o
   1  13   3        264.01        242.45        54.48 o
   2  13   3       4131.11       4357.22       201.58 o
   3  13   3         73.85         47.67        47.67 o
   4  13   3       2566.07       2542.96       160.72 o
   5  13   3        181.13         84.45        87.17 o
   6  13   3        296.17        348.69        92.62 o
   7  13   3        706.05        636.08       118.50 o
  -6  14   3       2991.09       3296.18       295.57 o
  -5  14   3        144.40        200.22       100.79 o
  -4  14   3       3535.05       3200.83       216.57 o
  -3  14   3         34.05         58.57        66.74 o
  -2  14   3       2702.45       2669.63       141.65 o
  -1  14   3       2136.56       2281.44       115.77 o
   0  14   3        750.95        720.53       128.03 o
   1  14   3       3987.12       4075.27       171.62 o
   2  14   3        119.11        136.21        70.83 o
   3  14   3       3348.18       3489.59       226.10 o
   4  14   3        840.73        952.08       121.22 o
   5  14   3       2346.50       2563.39       177.07 o
   6  14   3       5320.45       5354.24       269.69 o
  -6  15   3          1.44          0.00       140.29 o
  -5  15   3       2793.37       2602.89       271.05 o
  -4  15   3          3.97         62.65        89.90 o
  -3  15   3       3389.89       3297.54       219.29 o
  -2  15   3         87.39        108.96        53.12 o
  -1  15   3       1486.55       1355.25       106.24 o
   0  15   3       3085.90       2763.61       265.60 o
   1  15   3          2.82         47.67        55.84 o
   2  15   3        778.83        742.32       137.57 o
   3  15   3        848.74        796.80       134.84 o
   4  15   3        609.93        637.44       122.59 o
   5  15   3       4147.18       4323.17       272.41 o
  -4  16   3      10257.35      10508.26       566.62 o
  -3  16   3         40.52         17.71        72.19 o
  -2  16   3       7136.31       6669.99       284.67 o
  -1  16   3        314.20        228.83        59.93 o
   0  16   3       2304.33       2167.03       137.57 o
   1  16   3        142.73         47.67        62.65 o
   2  16   3        423.19        238.36        92.62 o
   3  16   3        115.51        250.62        99.43 o
   4  16   3        675.84        479.44       122.59 o
  -3  17   3       5345.52       5711.10       355.50 o
  -2  17   3        232.16        209.76        84.45 o
  -1  17   3       3285.69       3245.78       159.36 o
   0  17   3         20.58         84.45        51.76 o
   1  17   3        233.28        310.55        85.81 o
   2  17   3          0.79        121.22        80.36 o
   3  17   3        367.70        325.53       107.60 o
 -10   0   4       2050.27       2007.67       348.69 o
  -8   0   4       3498.06       3493.67       388.19 o
  -6   0   4      11589.27      10997.24       381.38 o
  -4   0   4      48200.04      49898.93      1263.99 o
  -2   0   4      12199.93      12563.60       373.20 o
   0   0   4        341.52        690.56       183.88 o
   2   0   4      13191.70      13857.56       294.20 o
   4   0   4       6259.36       6209.61       202.95 o
   6   0   4      10589.67       9862.65       348.69 o
   8   0   4       6890.90       6610.06       287.39 o
  10   0   4       1067.32       1131.87       336.43 o
 -10   1   4          8.18         25.88        76.28 o
  -9   1   4       2100.32       1919.14       204.31 o
  -8   1   4        125.36        118.50        54.48 o
  -7   1   4       5266.41       5090.00       227.46 o
  -6   1   4       2387.67       2186.10        95.34 o
  -5   1   4      15789.73      16273.85       330.98 o
  -4   1   4        412.95        426.32        36.78 o
  -3   1   4       9098.83       9283.77       175.71 o
  -2   1   4      10331.63      10771.14       241.08 o
  -1   1   4       4735.34       4861.18        44.95 o
   0   1   4       3051.15       3760.64        92.62 o
   1   1   4        246.61        290.12        20.43 o
   2   1   4       1408.65       1402.92        38.14 o
   3   1   4      20168.55      21160.90       371.84 o
   4   1   4          8.13          0.00        13.62 o
   5   1   4       9578.71       9531.67       185.24 o
   6   1   4         11.11         19.07        28.60 o
   7   1   4      10486.53      10550.49       272.41 o
   8   1   4         52.55         13.62        35.41 o
   9   1   4       5012.19       5265.71       196.14 o
  10   1   4        577.38        659.24       102.15 o
 -10   2   4        122.44        121.22        77.64 o
  -9   2   4       1766.94       1737.98       395.00 o
  -8   2   4       4471.92       4073.91       186.60 o
  -7   2   4        238.85        181.15        43.59 o
  -6   2   4      15098.60      15536.97       370.48 o
  -5   2   4       2398.89       2273.27       102.15 o
  -4   2   4      16497.03      16885.41       350.05 o
  -3   2   4       5837.19       5984.87       122.59 o
  -2   2   4       8877.14       9227.93       220.65 o
  -1   2   4      43052.26      45890.39       735.51 o
   0   2   4        456.58        437.22        54.48 o
   1   2   4       6429.01       6849.78       152.55 o
   2   2   4        312.31        329.62        21.79 o
   3   2   4       7189.58       7039.11       175.71 o
   4   2   4      10531.01      10790.21       217.93 o
   5   2   4       9213.18       9059.04       194.77 o
   6   2   4      14576.72      14441.88       299.65 o
   7   2   4          0.22          4.09        31.33 o
   8   2   4       8776.23       9103.98       257.43 o
   9   2   4        165.40        129.40        50.40 o
  10   2   4       2443.96       2751.35       231.55 o
 -10   3   4       6339.90       6702.68       356.86 o
  -9   3   4       1166.65       1084.20       129.40 o
  -8   3   4       9626.28       9579.34       572.06 o
  -7   3   4      14881.00      14869.57       380.01 o
  -6   3   4        574.98        512.13        54.48 o
  -5   3   4      11704.83      11373.17       288.76 o
  -4   3   4        659.96        651.06        42.22 o
  -3   3   4       6674.87       5726.08       151.19 o
  -2   3   4       5530.13       5211.23       196.14 o
  -1   3   4       5265.94       5896.34       113.05 o
   0   3   4         59.29          1.36        10.90 o
   1   3   4        417.33        352.77        28.60 o
   2   3   4       7903.83       8391.63       168.89 o
   3   3   4          9.97         19.07        16.34 o
   4   3   4       3476.71       3342.49       106.24 o
   5   3   4      14416.78      14196.71       309.19 o
   6   3   4          0.01          2.72        21.79 o
   7   3   4       4418.35       4395.35       216.57 o
   8   3   4       4374.17       4140.65       197.50 o
   9   3   4       3705.19       4323.17       185.24 o
  10   3   4       4273.56       4253.70       262.88 o
 -10   4   4        120.58        111.69        99.43 o
  -9   4   4       4402.38       4498.87       216.57 o
  -8   4   4         66.88         85.81        42.22 o
  -7   4   4       3141.59       2985.63       155.27 o
  -6   4   4       1513.36       1246.28        77.64 o
  -5   4   4        268.43        261.51        36.78 o
  -4   4   4        472.54        510.77        47.67 o
  -3   4   4       3069.98       2758.16       119.86 o
  -2   4   4       2808.50       2715.94        95.34 o
  -1   4   4      28231.69      28674.00       509.41 o
   0   4   4      11909.16      11619.70       422.24 o
   1   4   4      21709.69      21673.04       471.27 o
   2   4   4       1776.56       1761.14        44.95 o
   3   4   4      12391.17      12428.76       264.24 o
   4   4   4       3750.64       3358.83       108.96 o
   5   4   4       6176.68       6329.47       163.45 o
   6   4   4       2137.45       2034.91       100.79 o
   7   4   4       1659.23       1594.97       151.19 o
   8   4   4        327.55        310.55        68.10 o
   9   4   4       2502.62       2398.58       198.86 o
  10   4   4         79.21         59.93        80.36 o
 -10   5   4       3099.04       3214.45       241.08 o
  -9   5   4         49.16          2.72        50.40 o
  -8   5   4        956.28        883.97       128.03 o
  -7   5   4        794.51        830.85        91.26 o
  -6   5   4        701.30        558.44        57.21 o
  -5   5   4          6.52         39.50        21.79 o
  -4   5   4      11674.82      11243.77       246.53 o
  -3   5   4        494.29        488.98        35.41 o
  -2   5   4      21386.62      21264.42       448.12 o
  -1   5   4        399.88        305.10        28.60 o
   0   5   4      85025.06      84971.87      1368.87 o
   1   5   4       1082.54        945.27        43.59 o
   2   5   4      60954.33      59761.57       957.53 o
   3   5   4        176.99        167.53        21.79 o
   4   5   4      16556.98      16482.24       347.32 o
   5   5   4       1909.61       2007.67       122.59 o
   6   5   4       3726.25       3876.41       133.48 o
   7   5   4          6.00         54.48        44.95 o
   8   5   4         17.70         51.76        49.03 o
   9   5   4        183.00        251.98        87.17 o
  10   5   4        988.48        916.66       262.88 o
 -10   6   4        228.55        222.02       103.52 o
  -9   6   4       4013.37       4253.70       189.33 o
  -8   6   4         84.75         36.78        43.59 o
  -7   6   4       5590.11       6375.78       216.57 o
  -6   6   4        334.03        344.60        65.38 o
  -5   6   4        464.62        448.12        42.22 o
  -4   6   4         28.95        141.65        24.52 o
  -3   6   4       2865.75       2999.25        98.07 o
  -2   6   4        103.03        140.29        23.15 o
  -1   6   4      16397.76      17898.78       343.24 o
   0   6   4        180.88        305.10        31.33 o
   1   6   4      12964.89      11980.64       284.67 o
   2   6   4        213.26        281.95        32.69 o
   3   6   4       2489.68       2586.54        77.64 o
   4   6   4         69.99         47.67        24.52 o
   5   6   4        849.85        855.37        93.98 o
   6   6   4        181.06        153.91        43.59 o
   7   6   4       1391.84       1374.31       170.26 o
   8   6   4         11.07          0.00        44.95 o
   9   6   4       2709.41       3173.59       292.84 o
  10   6   4         65.35          1.36        83.09 o
  -9   7   4        442.73        365.03       118.50 o
  -8   7   4       6159.66       6287.25       239.72 o
  -7   7   4       5144.75       5498.62       213.84 o
  -6   7   4       1875.89       2128.89       108.96 o
  -5   7   4       4818.75       4831.21       134.84 o
  -4   7   4       1511.74       1830.60        74.91 o
  -3   7   4       2399.62       2436.72        84.45 o
  -2   7   4        589.29        514.86        29.97 o
  -1   7   4       1575.43       1761.14        69.46 o
   0   7   4      13991.34      14226.67       256.07 o
   1   7   4        448.43        576.15        50.40 o
   2   7   4       1644.95       1623.57        76.28 o
   3   7   4        441.31        400.44        55.84 o
   4   7   4       2935.09       2673.72       132.12 o
   5   7   4       3062.47       3089.14       152.55 o
   6   7   4         73.13         81.72        47.67 o
   7   7   4        939.78        837.66       104.88 o
   8   7   4       2705.93       2661.46       171.62 o
   9   7   4       1994.77       1868.74       189.33 o
  -9   8   4       1672.21       2100.29       170.26 o
  -8   8   4       1676.20       1787.02       235.64 o
  -7   8   4         26.07          0.00        39.50 o
  -6   8   4       6462.47       6374.42       329.62 o
  -5   8   4        997.03        956.16        73.55 o
  -4   8   4       1599.32       1584.07        72.19 o
  -3   8   4      10634.91      10536.87       224.74 o
  -2   8   4        835.04        818.60        49.03 o
  -1   8   4      18733.58      17578.70       374.57 o
   0   8   4         64.66         47.67        19.07 o
   1   8   4      14588.88      14001.94       305.10 o
   2   8   4        339.05        254.70        40.86 o
   3   8   4      12611.72      12359.30       307.82 o
   4   8   4       7801.01       7152.16       245.17 o
   5   8   4       4474.69       4479.80       200.22 o
   6   8   4       7288.41       7393.24       330.98 o
   7   8   4         55.62         21.79        55.84 o
   8   8   4       3345.49       3421.48       197.50 o
   9   8   4        604.01        510.77       147.10 o
  -9   9   4        817.59        765.48       123.95 o
  -8   9   4        628.85        866.27       117.14 o
  -7   9   4       5344.43       5476.83       247.89 o
  -6   9   4        183.87        107.60        68.10 o
  -5   9   4       7944.84       8138.29       215.20 o
  -4   9   4        630.19        660.60        58.57 o
  -3   9   4       3030.32       2898.46       106.24 o
  -2   9   4       1701.00       1658.98        70.83 o
  -1   9   4        280.59        196.14        29.97 o
   0   9   4      10529.26      11025.84       253.34 o
   1   9   4        240.87        160.72        35.41 o
   2   9   4       2063.59       2101.65        95.34 o
   3   9   4       3779.23       3568.59       175.71 o
   4   9   4       4304.76       4334.06       181.15 o
   5   9   4       9447.25       9484.00       321.45 o
   6   9   4          2.34         12.26        46.31 o
   7   9   4       6361.08       6258.65       262.88 o
   8   9   4        226.01        237.00        87.17 o
   9   9   4       2281.23       2630.13       307.82 o
  -8  10   4       2762.83       3063.26       189.33 o
  -7  10   4        143.63        207.03        72.19 o
  -6  10   4       9408.68       9188.43       321.45 o
  -5  10   4       1559.88       1424.71       137.57 o
  -4  10   4      19750.77      20249.69       487.62 o
  -3  10   4        281.36        275.14        39.50 o
  -2  10   4       6533.92       6434.35       166.17 o
  -1  10   4       2550.33       2386.32        91.26 o
   0  10   4       1341.78       1206.78        83.09 o
   1  10   4        213.10        292.84        49.03 o
   2  10   4        709.80        739.60        66.74 o
   3  10   4       1715.23       1675.33       114.41 o
   4  10   4       4492.09       4502.96       205.67 o
   5  10   4        242.75        344.60        76.28 o
   6  10   4       6184.21       6383.96       257.43 o
   7  10   4          3.08          0.00        51.76 o
   8  10   4       4320.79       4603.75       276.50 o
  -8  11   4          3.03        140.29        85.81 o
  -7  11   4       3222.44       3294.81       246.53 o
  -6  11   4        260.72        205.67        79.00 o
  -5  11   4       8513.16       8621.82       351.41 o
  -4  11   4        233.56        151.19        49.03 o
  -3  11   4       6483.78       6589.63       232.91 o
  -2  11   4         71.06         85.81        32.69 o
  -1  11   4       4062.62       4139.29       126.67 o
   0  11   4          8.65        155.27        35.41 o
   1  11   4        122.85        119.86        42.22 o
   2  11   4        206.17        269.69        68.10 o
   3  11   4       9949.92       9810.89       325.53 o
   4  11   4         38.98         51.76        43.59 o
   5  11   4       2925.84       2940.68       177.07 o
   6  11   4        128.18        181.15        80.36 o
   7  11   4       7850.84       7989.82       326.89 o
   8  11   4         43.90          1.36        69.46 o
  -8  12   4       2250.43       2209.25       220.65 o
  -7  12   4        110.32        149.83        93.98 o
  -6  12   4       5105.63       5141.76       283.31 o
  -5  12   4          0.17         66.74       107.60 o
  -4  12   4      10989.44      11403.13       446.75 o
  -3  12   4        369.59        497.15        77.64 o
  -2  12   4       4431.13       4505.68       171.62 o
  -1  12   4       2311.76       2724.11       115.77 o
   0  12   4        331.96        396.36        51.76 o
   1  12   4       1293.62       1357.97       106.24 o
   2  12   4       4329.45       3955.41       321.45 o
   3  12   4       1598.07       1863.29       130.76 o
   4  12   4       5413.45       5154.02       222.02 o
   5  12   4       1139.17       1077.39       119.86 o
   6  12   4       5726.24       6016.20       265.60 o
   7  12   4        227.94        162.08        79.00 o
  -7  13   4       5116.05       5350.16       415.43 o
  -6  13   4        471.07         93.98        92.62 o
  -5  13   4       4394.46       4833.94       336.43 o
  -4  13   4        344.73        437.22       117.14 o
  -3  13   4       3758.72       4241.44       202.95 o
  -2  13   4        729.91        792.72       108.96 o
  -1  13   4       1756.93       1669.88       107.60 o
   0  13   4        387.90        381.38        76.28 o
   1  13   4         77.85         31.33        38.14 o
   2  13   4        154.58        125.31        54.48 o
   3  13   4       2069.85       1708.02       144.38 o
   4  13   4        545.29        608.84       113.05 o
   5  13   4       3251.41       3169.50       192.05 o
   6  13   4         88.65         29.97        62.65 o
   7  13   4       4581.83       4832.57       254.70 o
  -6  14   4        832.31       1039.25       442.67 o
  -5  14   4        114.86        104.88        99.43 o
  -4  14   4       1872.97       2250.12       238.36 o
  -3  14   4       2808.83       2270.55       177.07 o
  -2  14   4       1051.01       1100.54        85.81 o
  -1  14   4       5160.02       5035.52       179.79 o
   0  14   4        259.00        258.79        50.40 o
   1  14   4       3541.11       3435.10       201.58 o
   2  14   4          6.56         24.52        59.93 o
   3  14   4       5268.91       5160.83       281.95 o
   4  14   4       1331.36       1231.30       235.64 o
   5  14   4        822.54        753.22       136.21 o
   6  14   4       2628.44       2762.25       311.91 o
  -5  15   4        352.51        302.38       123.95 o
  -4  15   4       2647.63       2673.72       254.70 o
  -3  15   4       1701.61       1565.00       237.00 o
  -2  15   4       6320.84       6119.72       211.12 o
  -1  15   4        543.07        340.51        59.93 o
   0  15   4      10708.88      10956.38       299.65 o
   1  15   4          8.75          0.00        57.21 o
   2  15   4       9969.51       9847.67       407.25 o
   3  15   4         48.07        117.14        68.10 o
   4  15   4       4991.37       4724.97       272.41 o
   5  15   4       2130.73       2680.53       381.38 o
  -4  16   4        279.83        245.17       117.14 o
  -3  16   4        882.34       1120.97       153.91 o
  -2  16   4        441.32        696.01        95.34 o
  -1  16   4       2759.17       2860.32       144.38 o
   0  16   4        110.26         76.28        50.40 o
   1  16   4       3000.48       2725.47       208.39 o
   2  16   4          2.56          2.72        66.74 o
   3  16   4       1454.30       1390.66       264.24 o
   4  16   4        282.12        348.69       129.40 o
  -3  17   4         99.69        129.40        95.34 o
  -2  17   4       1722.97       1566.36       273.77 o
  -1  17   4        112.85         38.14        53.12 o
   0  17   4       5398.42       5287.50       227.46 o
   1  17   4         11.38          0.00        54.48 o
   2  17   4       4170.22       4020.79       264.24 o
   3  17   4        131.32        100.79        93.98 o
  -9   0   5       5111.35       4539.73       449.48 o
  -7   0   5       5700.22       5200.33       291.48 o
  -5   0   5         50.66          5.45        28.60 o
  -3   0   5      16238.38      16844.55       457.65 o
  -1   0   5        959.24        691.92       104.88 o
   1   0   5       2416.77       2616.51       220.65 o
   3   0   5        664.61        720.53        76.28 o
   5   0   5       1640.96       1366.14       110.33 o
   7   0   5      14230.65      14648.91       569.34 o
   9   0   5       9345.48       9793.18       401.81 o
 -10   1   5       1577.64       1695.76       232.91 o
  -9   1   5       2174.10       2316.86       223.38 o
  -8   1   5       2444.64       2527.98       262.88 o
  -7   1   5        896.81        896.23        73.55 o
  -6   1   5       1424.74       1495.54        72.19 o
  -5   1   5       1817.96       1806.09       117.14 o
  -4   1   5      24922.87      25993.48       490.34 o
  -3   1   5      13871.49      14042.80       239.72 o
  -2   1   5      53929.15      57083.77       938.46 o
  -1   1   5        715.70        781.82        49.03 o
   0   1   5       6187.14       7284.28        57.21 o
   1   1   5          6.53         25.88        10.90 o
   2   1   5      51459.38      54024.59       878.53 o
   3   1   5       5422.72       5017.81       114.41 o
   4   1   5       4474.70       4365.39       118.50 o
   5   1   5       3311.85       3335.68       111.69 o
   6   1   5         22.25         27.24        25.88 o
   7   1   5       1118.12       1164.56       117.14 o
   8   1   5       2956.95       2970.64       134.84 o
   9   1   5        731.30        562.53        91.26 o
  10   1   5       4346.23       4136.56       204.31 o
 -10   2   5        100.87         55.84        76.28 o
  -9   2   5        421.60        509.41       134.84 o
  -8   2   5       3991.94       3304.35       175.71 o
  -7   2   5       1188.70       1074.66       106.24 o
  -6   2   5         17.96         23.15        21.79 o
  -5   2   5       3053.28       3150.44       107.60 o
  -4   2   5      13068.39      13025.34       307.82 o
  -3   2   5      35615.17      36561.67       645.61 o
  -2   2   5       1194.33       1235.38        85.81 o
  -1   2   5      53276.88      55659.06      1115.52 o
   0   2   5         88.51         21.79        25.88 o
   1   2   5      33728.62      34910.86       660.60 o
   2   2   5       1009.25        939.82        44.95 o
   3   2   5      31010.88      31252.38       573.43 o
   4   2   5      11130.16      11024.48       220.65 o
   5   2   5       2980.14       2913.44       100.79 o
   6   2   5       3534.74       3665.29       118.50 o
   7   2   5        525.57        572.06        68.10 o
   8   2   5        501.98        411.34        80.36 o
   9   2   5       1260.83       1119.61       108.96 o
  10   2   5         24.70         72.19        62.65 o
 -10   3   5       3658.44       3561.78       286.03 o
  -9   3   5       3841.91       4151.55       303.74 o
  -8   3   5        580.89        546.18        81.72 o
  -7   3   5       8473.09       8342.59       298.29 o
  -6   3   5         10.08          0.00        23.15 o
  -5   3   5       7447.80       7141.26       335.07 o
  -4   3   5         13.46          0.00        14.98 o
  -3   3   5       2238.59       2089.39        62.65 o
  -2   3   5       3524.28       3071.44        89.90 o
  -1   3   5        216.64        213.84         9.53 o
   0   3   5         42.75         84.45        12.26 o
   1   3   5       3613.28       3545.43       100.79 o
   2   3   5      10030.77      10275.35       317.36 o
   3   3   5      11974.98      12276.21       268.33 o
   4   3   5        271.07        224.74        29.97 o
   5   3   5      15296.41      15447.08       341.88 o
   6   3   5       4310.31       3864.15       133.48 o
   7   3   5       3848.03       3702.07       159.36 o
   8   3   5       2726.60       2519.80       132.12 o
   9   3   5        705.53        862.18       104.88 o
  10   3   5       4452.39       4381.73       234.27 o
 -10   4   5       2258.21       2295.06       227.46 o
  -9   4   5        646.78        794.08       115.77 o
  -8   4   5       8040.80       8236.35       359.58 o
  -7   4   5        324.69        264.24        57.21 o
  -6   4   5      10499.56      10370.69       247.89 o
  -5   4   5        794.82        755.94        76.28 o
  -4   4   5       7912.46       7603.00       226.10 o
  -3   4   5        211.95         84.45        38.14 o
  -2   4   5       1212.15       1018.82        58.57 o
  -1   4   5       8536.67       8775.73       167.53 o
   0   4   5        970.98       1089.64        53.12 o
   1   4   5       4011.71       3924.08       128.03 o
   2   4   5       6657.55       6856.59       231.55 o
   3   4   5       5464.59       5132.23       129.40 o
   4   4   5      11356.54      11505.29       254.70 o
   5   4   5       4352.38       3932.26       125.31 o
   6   4   5      18938.48      18450.41       390.91 o
   7   4   5         99.66         49.03        32.69 o
   8   4   5       3119.72       3473.24       185.24 o
   9   4   5        970.85        806.34       159.36 o
  10   4   5        190.17        107.60        84.45 o
 -10   5   5         57.31          9.53        72.19 o
  -9   5   5       2189.91       2101.65       149.83 o
  -8   5   5          0.48          0.00        42.22 o
  -7   5   5       9663.13      10199.07       448.12 o
  -6   5   5          0.19          2.72        31.33 o
  -5   5   5      15394.39      15940.14       317.36 o
  -4   5   5         12.79         24.52        21.79 o
  -3   5   5        597.41        738.23        49.03 o
  -2   5   5        836.00        750.49        38.14 o
  -1   5   5        280.60        215.20        24.52 o
   0   5   5       3014.79       3391.52        89.90 o
   1   5   5      14806.66      14416.00       347.32 o
   2   5   5       1808.98       1755.69        62.65 o
   3   5   5       7025.64       7051.36       168.89 o
   4   5   5         10.56          9.53        17.71 o
   5   5   5      15605.46      16302.45       354.13 o
   6   5   5         54.06         53.12        27.24 o
   7   5   5       9410.58       9221.12       272.41 o
   8   5   5         17.31          2.72        59.93 o
   9   5   5       1750.88       2199.72       314.63 o
  10   5   5        102.04        138.93        92.62 o
 -10   6   5       3209.94       3260.76       279.22 o
  -9   6   5         63.78        102.15        59.93 o
  -8   6   5       6001.89       6344.46       226.10 o
  -7   6   5         17.97         36.78        38.14 o
  -6   6   5      18844.99      19917.35       480.81 o
  -5   6   5         83.96         93.98        25.88 o
  -4   6   5      11755.99      12209.47       273.77 o
  -3   6   5          7.37         77.64        24.52 o
  -2   6   5       9094.88       9735.98       181.15 o
  -1   6   5        175.13        344.60        36.78 o
   0   6   5       3065.23       2978.82        88.53 o
   1   6   5          5.10          6.81        20.43 o
   2   6   5      13514.16      12551.35       296.93 o
   3   6   5         10.83         17.71        16.34 o
   4   6   5       9179.85       9377.76       242.45 o
   5   6   5         89.89        108.96        31.33 o
   6   6   5      16288.08      16177.14       463.10 o
   7   6   5       1183.38       1033.80       108.96 o
   8   6   5       2696.09       2921.61       344.60 o
   9   6   5         12.44         80.36        72.19 o
  -9   7   5       2237.88       2325.03       155.27 o
  -8   7   5          3.92         31.33        46.31 o
  -7   7   5       9194.48       8937.81       313.27 o
  -6   7   5        459.32        493.06        70.83 o
  -5   7   5      10886.22      10998.60       237.00 o
  -4   7   5         29.33         21.79        21.79 o
  -3   7   5       2567.44       2515.72        87.17 o
  -2   7   5       2322.50       2269.19        72.19 o
  -1   7   5         10.48         17.71        19.07 o
   0   7   5        831.28       1061.04        44.95 o
   1   7   5       1822.48       1671.24        73.55 o
   2   7   5       3266.03       3278.47       145.74 o
   3   7   5       9953.13       9989.32       258.79 o
   4   7   5          5.73          9.53        31.33 o
   5   7   5      12303.23      11990.18       358.22 o
   6   7   5       1434.42       1161.83       117.14 o
   7   7   5       5091.33       5072.30       226.10 o
   8   7   5        135.67        167.53        68.10 o
   9   7   5        476.66        528.48       117.14 o
  -9   8   5          8.26          1.36        58.57 o
  -8   8   5       2747.38       2913.44       186.60 o
  -7   8   5        966.47       1020.18        99.43 o
  -6   8   5       2047.95       2165.67       128.03 o
  -5   8   5       1604.52       1556.83       103.52 o
  -4   8   5       6091.94       6085.67       162.08 o
  -3   8   5      10566.55      10700.31       227.46 o
  -2   8   5        247.80        299.65        28.60 o
  -1   8   5      19323.12      18953.01       351.41 o
   0   8   5       1037.82       1025.63        62.65 o
   1   8   5      20798.87      20948.42       457.65 o
   2   8   5       3034.83       2993.80       114.41 o
   3   8   5      16028.00      15595.54       491.70 o
   4   8   5      11088.29      10959.10       337.79 o
   5   8   5       1258.43       1326.64       114.41 o
   6   8   5       5966.43       5956.27       279.22 o
   7   8   5          3.19         38.14        44.95 o
   8   8   5       1092.64       1141.40       133.48 o
   9   8   5        350.87        415.43       119.86 o
  -9   9   5       2835.12       3256.68       212.48 o
  -8   9   5        239.72        144.38        68.10 o
  -7   9   5       3025.36       2809.92       187.96 o
  -6   9   5         80.36          9.53        38.14 o
  -5   9   5       3931.18       4052.12       153.91 o
  -4   9   5       7722.63       7415.03       223.38 o
  -3   9   5       3936.87       4197.86       119.86 o
  -2   9   5       3631.39       3751.10       111.69 o
  -1   9   5        461.25        430.41        46.31 o
   0   9   5       6780.21       6772.14       186.60 o
   1   9   5        227.68        231.55        59.93 o
   2   9   5      13530.53      12889.14       326.89 o
   3   9   5       8115.86       7675.19       257.43 o
   4   9   5       1054.10       1069.21       104.88 o
   5   9   5       2678.36       2628.77       144.38 o
   6   9   5        982.79        818.60       117.14 o
   7   9   5       4111.91       3975.84       265.60 o
   8   9   5       2120.78       2314.13       170.26 o
   9   9   5        778.51        776.37       145.74 o
  -8  10   5        148.50        153.91        73.55 o
  -7  10   5       1888.42       2068.96       158.00 o
  -6  10   5          8.63         36.78        50.40 o
  -5  10   5        181.53        111.69        57.21 o
  -4  10   5       1865.71       1826.52        93.98 o
  -3  10   5       2859.05       2831.71       113.05 o
  -2  10   5         32.81         53.12        27.24 o
  -1  10   5       2469.23       2619.23        96.71 o
   0  10   5        522.66        422.24        49.03 o
   1  10   5       2655.08       2423.10       106.24 o
   2  10   5        784.74        700.10        70.83 o
   3  10   5        529.04        384.10        72.19 o
   4  10   5       1609.26       1736.62       121.22 o
   5  10   5       1629.45       1578.62       125.31 o
   6  10   5         27.41        193.41        62.65 o
   7  10   5       5436.34       4982.40       310.55 o
   8  10   5        380.51        380.01        92.62 o
  -8  11   5        279.51        250.62        98.07 o
  -7  11   5         65.77         24.52        62.65 o
  -6  11   5        211.85        100.79        99.43 o
  -5  11   5         28.74        134.84        64.02 o
  -4  11   5      16603.42      16527.19       547.55 o
  -3  11   5        352.73        243.81        59.93 o
  -2  11   5      17384.53      17081.54       369.12 o
  -1  11   5         84.91         64.02        29.97 o
   0  11   5      21575.00      21391.09       459.01 o
   1  11   5        372.80        311.91        53.12 o
   2  11   5       8797.79       8557.80       288.76 o
   3  11   5        529.32        404.53        66.74 o
   4  11   5       4464.68       4464.82       201.58 o
   5  11   5        750.07        734.15       103.52 o
   6  11   5         88.09          6.81        49.03 o
   7  11   5         25.06          4.09        58.57 o
   8  11   5       1170.32       1405.64       152.55 o
  -7  12   5          0.30          0.00        77.64 o
  -6  12   5         74.45        126.67        99.43 o
  -5  12   5       1520.60       1615.40       378.65 o
  -4  12   5        186.75        241.08        91.26 o
  -3  12   5      13395.39      13574.25       408.62 o
  -2  12   5        216.93        162.08        39.50 o
  -1  12   5      19194.20      18784.12       388.19 o
   0  12   5        649.67        535.29        59.93 o
   1  12   5       8179.15       8002.08       286.03 o
   2  12   5          6.16          9.53        40.86 o
   3  12   5       4709.73       4794.44       269.69 o
   4  12   5        984.75        841.75       104.88 o
   5  12   5        563.30        311.91        99.43 o
   6  12   5        480.13        423.60        92.62 o
   7  12   5        678.88        762.75       117.14 o
  -7  13   5       1552.49       2093.48       348.69 o
  -6  13   5         94.17        106.24        96.71 o
  -5  13   5       1037.27       1216.32       268.33 o
  -4  13   5       1363.69       1510.52       207.03 o
  -3  13   5       1022.32        992.94       107.60 o
  -2  13   5       1650.13       1709.38       103.52 o
  -1  13   5         20.37          0.00        32.69 o
   0  13   5       2392.94       2323.67       122.59 o
   1  13   5          5.22         51.76        40.86 o
   2  13   5        881.77        886.70       102.15 o
   3  13   5       2980.17       2797.66       179.79 o
   4  13   5         75.35        102.15        61.29 o
   5  13   5       2616.73       2586.54       258.79 o
   6  13   5       1918.13       2404.03       183.88 o
   7  13   5        895.70        777.73       121.22 o
  -6  14   5       2131.58       2259.65       377.29 o
  -5  14   5        101.20         23.15        93.98 o
  -4  14   5       1848.23       1752.97       209.76 o
  -3  14   5       1905.23       2271.91       207.03 o
  -2  14   5        568.28        527.12        68.10 o
  -1  14   5       3390.39       3823.29       193.41 o
   0  14   5        104.46        133.48        47.67 o
   1  14   5       3801.06       4253.70       241.08 o
   2  14   5        943.89        947.99       128.03 o
   3  14   5       1892.81       2044.45       216.57 o
   4  14   5       5350.09       5143.12       363.67 o
   5  14   5         40.00          8.17        58.57 o
   6  14   5       3706.28       3594.47       219.29 o
  -5  15   5       3233.45       3320.69       301.01 o
  -4  15   5        299.00        354.13       122.59 o
  -3  15   5       1735.96       1525.50       185.24 o
  -2  15   5       1080.81       1163.20       122.59 o
  -1  15   5        167.95        125.31        47.67 o
   0  15   5       2268.09       2551.13       128.03 o
   1  15   5        447.24        532.56       103.52 o
   2  15   5       1289.62       1589.52       185.24 o
   3  15   5       3362.65       3594.47       235.64 o
   4  15   5         53.59         24.52        70.83 o
   5  15   5       4699.66       4418.51       241.08 o
  -4  16   5       3829.60       3764.72       815.87 o
  -3  16   5         61.10          1.36        64.02 o
  -2  16   5       1740.18       1856.48       140.29 o
  -1  16   5        419.55        384.10        68.10 o
   0  16   5        371.77        351.41        77.64 o
   1  16   5        761.35        739.60       185.24 o
   2  16   5       2100.41       2251.48       281.95 o
   3  16   5         26.89         50.40       113.05 o
   4  16   5       4213.92       4308.18       283.31 o
  -3  17   5        800.23        469.91       121.22 o
  -2  17   5        183.64        253.34       132.12 o
  -1  17   5          0.85          0.00        50.40 o
   0  17   5         20.96        107.60        62.65 o
   1  17   5       2575.55       3004.70       190.69 o
   2  17   5          9.99         43.59        73.55 o
   3  17   5       2480.17       2350.91       287.39 o
 -10   0   6       1845.19       1883.72       355.50 o
  -8   0   6      15410.15      15850.25       949.35 o
  -6   0   6       5606.95       5442.78       207.03 o
  -4   0   6       4096.91       4362.67       187.96 o
  -2   0   6      16780.75      16754.65       354.13 o
   0   0   6      44651.83      47473.10      1614.04 o
   2   0   6      35727.57      37167.79      1052.87 o
   4   0   6      35952.56      36025.02       901.68 o
   6   0   6       9841.20       9591.60       419.51 o
   8   0   6       3660.07       3712.96       271.05 o
  10   0   6          9.74          0.00        81.72 o
 -10   1   6          3.63         17.71        84.45 o
  -9   1   6       4044.28       3820.57       281.95 o
  -8   1   6         64.39         83.09        68.10 o
  -7   1   6      15166.97      15313.60       578.87 o
  -6   1   6         27.12         13.62        23.15 o
  -5   1   6       8035.99       8515.57       207.03 o
  -4   1   6       3423.51       3362.92        98.07 o
  -3   1   6        815.79        667.41        32.69 o
  -2   1   6         32.84         36.78        13.62 o
  -1   1   6        476.86        424.96        58.57 o
   0   1   6       2469.94       2402.67        47.67 o
   1   1   6      23322.03      24909.28       348.69 o
   2   1   6      16290.48      17852.47       360.94 o
   3   1   6      27282.33      28204.10       538.01 o
   4   1   6        631.48        661.96        57.21 o
   5   1   6      16438.12      16137.64       390.91 o
   6   1   6          1.16          4.09        24.52 o
   7   1   6       1223.00       1231.30       100.79 o
   8   1   6        397.66        332.34        65.38 o
   9   1   6       1341.84       1216.32       126.67 o
  10   1   6        259.26        181.15        80.36 o
 -10   2   6       4718.09       5017.81       362.31 o
  -9   2   6          1.25         17.71        77.64 o
  -8   2   6      10051.71       9522.13       879.89 o
  -7   2   6       1440.82       1364.78        95.34 o
  -6   2   6      11638.48      11666.01       294.20 o
  -5   2   6       4083.65       4532.92       122.59 o
  -4   2   6        953.86        885.34        51.76 o
  -3   2   6      15056.20      15319.04       305.10 o
  -2   2   6       1233.75       1366.14        47.67 o
  -1   2   6       5508.81       6265.46       182.52 o
   0   2   6        647.11        589.77        51.76 o
   1   2   6      63192.18      65997.06      1082.83 o
   2   2   6       9189.18       9384.57       187.96 o
   3   2   6       1770.71       1784.29        55.84 o
   4   2   6      23740.54      24466.61       461.74 o
   5   2   6        142.35        144.38        39.50 o
   6   2   6       5000.92       4855.73       152.55 o
   7   2   6        850.75        725.98        80.36 o
   8   2   6        918.40        832.22        88.53 o
   9   2   6       2473.48       2638.30       177.07 o
  10   2   6        144.73         70.83        72.19 o
 -10   3   6       1674.18       1767.95       254.70 o
  -9   3   6       1966.15       2201.08       223.38 o
  -8   3   6        616.80        619.74       118.50 o
  -7   3   6       2684.93       2627.41       185.24 o
  -6   3   6       1114.68       1103.27        80.36 o
  -5   3   6       6817.39       6480.66       160.72 o
  -4   3   6       4643.73       4744.04       122.59 o
  -3   3   6       4441.71       4526.11       100.79 o
  -2   3   6        167.01        148.46        32.69 o
  -1   3   6        171.17        209.76        16.34 o
   0   3   6       4870.83       5606.22       103.52 o
   1   3   6       4325.46       3926.81       103.52 o
   2   3   6       2416.88       2417.65        83.09 o
   3   3   6      15297.37      15349.01       351.41 o
   4   3   6       7400.26       7519.91       207.03 o
   5   3   6       6106.08       6087.03       182.52 o
   6   3   6       3996.30       3838.27       138.93 o
   7   3   6       2450.90       2521.17       123.95 o
   8   3   6       9608.14      10128.25       340.51 o
   9   3   6        610.84        772.29       111.69 o
  10   3   6       5502.60       5577.62       318.72 o
 -10   4   6        593.60        531.20       123.95 o
  -9   4   6       1832.88       1732.54       172.98 o
  -8   4   6        424.52        262.88        95.34 o
  -7   4   6       1790.67       1611.31       126.67 o
  -6   4   6        714.34        641.53       106.24 o
  -5   4   6       8044.10       8007.53       209.76 o
  -4   4   6         70.83         88.53        27.24 o
  -3   4   6       1699.72       1609.95        65.38 o
  -2   4   6         54.19         19.07        17.71 o
  -1   4   6      23145.92      22954.73       438.58 o
   0   4   6       2647.60       2927.06        84.45 o
   1   4   6       4835.63       5134.95       114.41 o
   2   4   6       5008.79       4466.18       136.21 o
   3   4   6       1197.51       1426.07        70.83 o
   4   4   6        720.72        694.65        58.57 o
   5   4   6        812.18        871.72        59.93 o
   6   4   6        732.76        701.46        65.38 o
   7   4   6       9075.71       8918.74       262.88 o
   8   4   6        116.99        108.96        54.48 o
   9   4   6       4646.43       4478.44       311.91 o
  10   4   6        533.72        517.58       175.71 o
 -10   5   6         68.54         32.69        79.00 o
  -9   5   6         51.28         92.62        61.29 o
  -8   5   6          5.83         64.02        51.76 o
  -7   5   6        696.10        591.13        81.72 o
  -6   5   6      14676.89      14026.45       362.31 o
  -5   5   6       1123.51       1126.42        62.65 o
  -4   5   6      29466.10      28846.98       603.39 o
  -3   5   6       1360.57       1381.12        68.10 o
  -2   5   6      41847.22      38638.80       652.42 o
  -1   5   6        108.34         70.83        20.43 o
   0   5   6      63377.18      62428.48      1033.80 o
   1   5   6       1183.20       1240.83        81.72 o
   2   5   6       7776.67       8249.97       190.69 o
   3   5   6         38.09          6.81        17.71 o
   4   5   6       2259.25       2039.00        88.53 o
   5   5   6        463.26        523.03        50.40 o
   6   5   6        530.89        532.56        76.28 o
   7   5   6        782.42        859.46        99.43 o
   8   5   6       1143.44       1067.85       137.57 o
   9   5   6         37.26        106.24        77.64 o
  10   5   6       2122.88       1829.24       207.03 o
 -10   6   6         52.77        192.05       104.88 o
  -9   6   6       1705.17       1841.50       167.53 o
  -8   6   6        166.49        231.55        59.93 o
  -7   6   6        108.72          4.09        38.14 o
  -6   6   6        556.04        536.65        68.10 o
  -5   6   6       5368.19       5335.17       164.81 o
  -4   6   6         40.19         55.84        25.88 o
  -3   6   6       3783.01       3712.96       108.96 o
  -2   6   6       2705.18       2510.27        73.55 o
  -1   6   6      49913.69      49484.86       787.27 o
   0   6   6        235.20        239.72        24.52 o
   1   6   6       4661.09       4719.52       164.81 o
   2   6   6       1133.75       1130.51        64.02 o
   3   6   6          8.58          1.36        13.62 o
   4   6   6         65.20        147.10        31.33 o
   5   6   6       1439.23       1631.74       125.31 o
   6   6   6        244.96        198.86        54.48 o
   7   6   6       8520.56       8571.42       429.05 o
   8   6   6         40.46         57.21        65.38 o
   9   6   6       6280.94       6182.37       326.89 o
  -9   7   6       1641.49       1882.36       151.19 o
  -8   7   6        606.97        612.93        81.72 o
  -7   7   6        751.98        701.46       108.96 o
  -6   7   6        718.28        701.46        76.28 o
  -5   7   6       8508.34       8831.57       261.51 o
  -4   7   6       7880.59       7526.72       178.43 o
  -3   7   6       1058.72       1032.44        66.74 o
  -2   7   6       8177.67       8484.25       183.88 o
  -1   7   6        114.75        108.96        29.97 o
   0   7   6      14410.12      13790.82       306.46 o
   1   7   6        510.09        597.94        53.12 o
   2   7   6       2218.29       2198.36        92.62 o
   3   7   6       9814.08       8978.67       280.58 o
   4   7   6        747.21        445.39       106.24 o
   5   7   6       1785.52       1785.66       117.14 o
   6   7   6       4902.74       4911.57       207.03 o
   7   7   6       2167.50       2345.46       147.10 o
   8   7   6       7212.84       7530.81       340.51 o
   9   7   6        630.90        474.00       155.27 o
  -9   8   6         21.25          0.00        62.65 o
  -8   8   6       3783.81       3583.57       194.77 o
  -7   8   6       1068.73       1141.40       108.96 o
  -6   8   6       5473.85       5542.21       212.48 o
  -5   8   6       8102.67       8030.68       228.83 o
  -4   8   6       2749.49       2786.77        98.07 o
  -3   8   6      11262.24      11190.65       238.36 o
  -2   8   6         90.76         65.38        19.07 o
  -1   8   6      10203.70      10572.28       208.39 o
   0   8   6        385.21        445.39        61.29 o
   1   8   6      19539.07      18359.15       412.70 o
   2   8   6       8074.75       7698.34       212.48 o
   3   8   6       3863.17       3703.43       160.72 o
   4   8   6       5316.65       5081.83       211.12 o
   5   8   6        257.22         89.90        65.38 o
   6   8   6       4344.11       4391.27       205.67 o
   7   8   6       1197.85       1247.64       137.57 o
   8   8   6        460.14        393.63       110.33 o
   9   8   6       2776.64       3056.45       245.17 o
  -9   9   6       3109.16       3014.23       196.14 o
  -8   9   6         15.41          8.17        59.93 o
  -7   9   6       4697.84       4779.45       219.29 o
  -6   9   6         40.43         13.62        36.78 o
  -5   9   6       3390.98       3339.76       164.81 o
  -4   9   6       5447.63       5404.64       163.45 o
  -3   9   6          4.87         13.62        23.15 o
  -2   9   6        856.73        742.32        53.12 o
  -1   9   6        218.23        126.67        34.05 o
   0   9   6       1176.25       1214.95        68.10 o
   1   9   6       4194.62       3719.78       143.02 o
   2   9   6       2124.36       2096.20       119.86 o
   3   9   6      14099.93      13905.23       400.44 o
   4   9   6        512.65        572.06        98.07 o
   5   9   6       5097.87       4926.56       211.12 o
   6   9   6         99.80          5.45        43.59 o
   7   9   6       2947.78       2902.54       189.33 o
   8   9   6       1474.75       1468.30       158.00 o
   9   9   6          0.95         13.62        88.53 o
  -8  10   6       6726.14       6781.68       299.65 o
  -7  10   6         22.80         16.34        62.65 o
  -6  10   6       2550.12       2718.66       160.72 o
  -5  10   6        116.86         83.09        44.95 o
  -4  10   6        770.28        888.06       102.15 o
  -3  10   6       1381.78       1634.47       111.69 o
  -2  10   6        183.67        179.79        38.14 o
  -1  10   6        370.97        366.39        46.31 o
   0  10   6       5636.64       5514.97       202.95 o
   1  10   6        465.76        578.87       107.60 o
   2  10   6      16038.80      15214.17       373.20 o
   3  10   6        183.54         73.55        46.31 o
   4  10   6       9747.16       9862.65       329.62 o
   5  10   6         54.08         99.43        61.29 o
   6  10   6       7022.47       6915.16       287.39 o
   7  10   6         50.48        106.24        65.38 o
   8  10   6        923.62        927.56       122.59 o
  -8  11   6         16.53         23.15        76.28 o
  -7  11   6       8525.54       9309.65       453.56 o
  -6  11   6         26.80        108.96        58.57 o
  -5  11   6       2906.59       2824.90       187.96 o
  -4  11   6         47.43        156.64        61.29 o
  -3  11   6       1552.64       1428.80       100.79 o
  -2  11   6         34.77        185.24        35.41 o
  -1  11   6       1358.44       1409.73        77.64 o
   0  11   6         11.35         76.28        35.41 o
   1  11   6       4012.23       3589.02       213.84 o
   2  11   6       1172.17       1036.52        99.43 o
   3  11   6      12810.55      12562.24       390.91 o
   4  11   6          1.48          0.00        43.59 o
   5  11   6       3373.80       3851.89       192.05 o
   6  11   6          0.48         24.52        59.93 o
   7  11   6       1618.03       1812.90       162.08 o
   8  11   6        180.72        171.62        85.81 o
  -7  12   6        156.14        271.05       147.10 o
  -6  12   6       5673.46       6641.39       408.62 o
  -5  12   6        961.56       1063.77       486.25 o
  -4  12   6       2741.14       2211.98       324.17 o
  -3  12   6       1203.34       1445.14       114.41 o
  -2  12   6        239.56        187.96        42.22 o
  -1  12   6       1306.31       1073.30        74.91 o
   0  12   6       1400.11       1417.90        92.62 o
   1  12   6       2137.26       2248.75       119.86 o
   2  12   6       8017.29       8021.15       324.17 o
   3  12   6         50.14         53.12        50.40 o
   4  12   6       8686.65       8519.66       317.36 o
   5  12   6          0.84          0.00        51.76 o
   6  12   6       3481.15       3808.31       222.02 o
   7  12   6          1.44          0.00        65.38 o
  -7  13   6       3753.40       3884.58       696.01 o
  -6  13   6         75.02        138.93        98.07 o
  -5  13   6       2238.63       2122.08       251.98 o
  -4  13   6        293.36        283.31       107.60 o
  -3  13   6        133.82         64.02        54.48 o
  -2  13   6         31.59         16.34        34.05 o
  -1  13   6        883.22        881.25        79.00 o
   0  13   6        243.90        201.58        58.57 o
   1  13   6       3195.25       3465.07       151.19 o
   2  13   6         14.84          2.72        43.59 o
   3  13   6       9499.92       9806.80       341.88 o
   4  13   6       2641.50       2837.16       175.71 o
   5  13   6       4083.33       4775.37       296.93 o
   6  13   6        763.18        494.43        99.43 o
   7  13   6       2527.63       2893.01       253.34 o
  -6  14   6        843.59        798.16       449.48 o
  -5  14   6       3012.20       3104.13       284.67 o
  -4  14   6        528.72        490.34       134.84 o
  -3  14   6       2288.04       2443.53       159.36 o
  -2  14   6         80.01          5.45        47.67 o
  -1  14   6       3967.19       3960.86       158.00 o
   0  14   6        690.94        649.70        84.45 o
   1  14   6       3874.26       3669.38       222.02 o
   2  14   6       3611.65       4192.41       205.67 o
   3  14   6        280.29        332.34        93.98 o
   4  14   6       1805.86       2015.84       166.17 o
   5  14   6        115.65        106.24        77.64 o
   6  14   6       2035.19       2134.34       193.41 o
  -5  15   6       1858.91       1916.41       269.69 o
  -4  15   6       7603.74       7810.03       464.46 o
  -3  15   6        116.37         76.28        66.74 o
  -2  15   6       8698.11       8503.32       370.48 o
  -1  15   6         24.95         12.26        40.86 o
   0  15   6      11554.63      11386.79       307.82 o
   1  15   6       1213.87       1299.40       158.00 o
   2  15   6       5244.30       5286.14       284.67 o
   3  15   6        181.90         53.12        77.64 o
   4  15   6        643.39        704.18       121.22 o
   5  15   6        984.90        999.75       138.93 o
  -4  16   6        166.85        144.38        89.90 o
  -3  16   6       2033.63       1810.17       294.20 o
  -2  16   6          4.92         43.59        62.65 o
  -1  16   6       5201.94       4893.87       215.20 o
   0  16   6         98.65        149.83        61.29 o
   1  16   6       1189.99        931.65       141.65 o
   2  16   6         18.84          5.45        81.72 o
   3  16   6         48.85          9.53        87.17 o
   4  16   6         52.67        171.62        95.34 o
  -2  17   6       4075.94       4671.85       287.39 o
  -1  17   6          2.93         31.33        59.93 o
   0  17   6       3201.28       3071.44       194.77 o
   1  17   6         12.43         25.88        80.36 o
   2  17   6        127.85        137.57        87.17 o
  -9   0   7        783.49        499.87       177.07 o
  -7   0   7       1764.52       1800.64       162.08 o
  -5   0   7       1223.53       1026.99       134.84 o
  -3   0   7      21609.77      21666.23       525.75 o
  -1   0   7         52.26          1.36        36.78 o
   1   0   7      26673.47      28784.33       938.46 o
   3   0   7        893.82        697.37        95.34 o
   5   0   7      17770.96      18240.65       514.86 o
   7   0   7      15428.67      15521.99       641.53 o
   9   0   7       9852.83      10120.08       563.89 o
 -10   1   7         17.58        104.88       100.79 o
  -9   1   7       1056.29        607.48       148.46 o
  -8   1   7       3396.51       2980.18       201.58 o
  -7   1   7        737.60        701.46        87.17 o
  -6   1   7       4637.90       4761.75       212.48 o
  -5   1   7        192.86        147.10        24.52 o
  -4   1   7      20597.66      21361.12       418.15 o
  -3   1   7        750.65        958.89        42.22 o
  -2   1   7      63739.13      64592.79      1100.54 o
  -1   1   7       4768.08       4983.76       141.65 o
   0   1   7       1341.25       1431.52        88.53 o
   1   1   7       8128.47       8798.88       181.15 o
   2   1   7       5897.28       5978.06       156.64 o
   3   1   7          5.32          8.17        17.71 o
   4   1   7       1272.16       1325.28        66.74 o
   5   1   7         60.53         62.65        28.60 o
   6   1   7       7620.36       8010.25       268.33 o
   7   1   7        549.83        666.05        81.72 o
   8   1   7       3721.71       3642.14       208.39 o
   9   1   7         13.81         34.05        58.57 o
  10   1   7       3878.65       4027.60       224.74 o
 -10   2   7        975.83        689.20       152.55 o
  -9   2   7        213.91         91.26        88.53 o
  -8   2   7       1978.49       1255.82       178.43 o
  -7   2   7      10804.06      10508.26       328.26 o
  -6   2   7        209.33        192.05        43.59 o
  -5   2   7      15395.07      15151.51       313.27 o
  -4   2   7        325.81        175.71        21.79 o
  -3   2   7      28314.54      28244.95       523.03 o
  -2   2   7       7034.80       7353.74       137.57 o
  -1   2   7      56412.62      57755.26       942.54 o
   0   2   7      12909.35      13139.75       291.48 o
   1   2   7      19078.71      20128.46       329.62 o
   2   2   7       7350.52       8078.35       166.17 o
   3   2   7        731.60        633.36        42.22 o
   4   2   7        457.53        467.19        35.41 o
   5   2   7        777.73        866.27        68.10 o
   6   2   7        971.75        750.49       118.50 o
   7   2   7       6238.53       6104.74       241.08 o
   8   2   7        135.48        114.41        53.12 o
   9   2   7       1598.35       1868.74       153.91 o
  10   2   7       1194.88        945.27       125.31 o
 -10   3   7        248.67        202.95       118.50 o
  -9   3   7       3087.47       2946.13       303.74 o
  -8   3   7          2.19          2.72        49.03 o
  -7   3   7       1028.15       1024.27       149.83 o
  -6   3   7       1789.71       1837.41       136.21 o
  -5   3   7        844.13        847.20        49.03 o
  -4   3   7       4965.17       4487.97       125.31 o
  -3   3   7       1839.01       1878.28        85.81 o
  -2   3   7       1996.49       2413.56       121.22 o
  -1   3   7       5823.25       5689.31        85.81 o
   0   3   7      19378.00      19861.50       378.65 o
   1   3   7      50611.78      51252.81       919.39 o
   2   3   7       1256.17       1152.30        54.48 o
   3   3   7      28362.16      28637.23       557.08 o
   4   3   7       4003.22       3862.79       164.81 o
   5   3   7      13824.80      13205.13       320.08 o
   6   3   7       9960.86       9922.58       271.05 o
   7   3   7       2006.90       2104.38       200.22 o
   8   3   7       5485.24       5931.75       330.98 o
   9   3   7        189.91        115.77        64.02 o
  10   3   7       1313.03       1280.33       174.34 o
 -10   4   7       5260.25       5362.41       316.00 o
  -9   4   7        158.11         91.26        77.64 o
  -8   4   7      10590.83      10589.99       422.24 o
  -7   4   7        148.07        179.79        58.57 o
  -6   4   7       2259.11       2256.93       118.50 o
  -5   4   7       6183.28       6031.18       197.50 o
  -4   4   7       2370.92       2269.19       103.52 o
  -3   4   7        224.94        198.86        19.07 o
  -2   4   7        226.20        171.62        40.86 o
  -1   4   7       9724.65       9263.34       183.88 o
   0   4   7      35782.48      37355.75       700.10 o
   1   4   7       2467.44       2420.37       118.50 o
   2   4   7      22303.06      21508.23       395.00 o
   3   4   7       2879.30       2626.04       118.50 o
   4   4   7      24690.39      24962.40       546.18 o
   5   4   7        469.76        514.86        58.57 o
   6   4   7       5624.53       5702.93       194.77 o
   7   4   7       6626.99       6465.68       250.62 o
   8   4   7          1.16         14.98        58.57 o
   9   4   7        750.01        664.68       171.62 o
  10   4   7        639.74        561.17       143.02 o
 -10   5   7         52.24         13.62        76.28 o
  -9   5   7      10032.23      10970.00       399.08 o
  -8   5   7         10.35         39.50        49.03 o
  -7   5   7       6321.82       6669.99       258.79 o
  -6   5   7         26.56         73.55        29.97 o
  -5   5   7      11132.83      10558.66       433.13 o
  -4   5   7         26.27        107.60        28.60 o
  -3   5   7       1743.45       1721.64        68.10 o
  -2   5   7         15.22         32.69        17.71 o
  -1   5   7      11385.81      11622.42       264.24 o
   0   5   7       2161.26       2043.08        58.57 o
   1   5   7       6899.46       7033.66       246.53 o
   2   5   7       1063.26       1104.63        58.57 o
   3   5   7      11868.55      12092.33       271.05 o
   4   5   7         22.56         25.88        24.52 o
   5   5   7       4872.31       4647.33       160.72 o
   6   5   7        224.71        178.43        42.22 o
   7   5   7         28.07          0.00        43.59 o
   8   5   7          1.14         25.88        88.53 o
   9   5   7        369.75        181.15        84.45 o
  -9   6   7          4.71         38.14        59.93 o
  -8   6   7       8780.54       9052.22       302.38 o
  -7   6   7         68.66         88.53        50.40 o
  -6   6   7       2072.77       1953.19       108.96 o
  -5   6   7        565.71        565.25        59.93 o
  -4   6   7       1005.05        998.39        88.53 o
  -3   6   7        544.98        655.15        55.84 o
  -2   6   7       7740.92       7553.96       194.77 o
  -1   6   7       1860.84       1778.85        70.83 o
   0   6   7      19806.49      19959.57       501.24 o
   1   6   7          2.16         17.71        19.07 o
   2   6   7      11138.29      11063.98       268.33 o
   3   6   7        304.39        257.43        27.24 o
   4   6   7      15821.16      15648.66       499.87 o
   5   6   7        337.76        359.58        76.28 o
   6   6   7       8065.18       8149.18       284.67 o
   7   6   7       1158.54       1357.97       128.03 o
   8   6   7        317.17        313.27        85.81 o
   9   6   7        541.41        746.41       134.84 o
  -9   7   7       2162.53       2348.18       217.93 o
  -8   7   7         25.45         10.90        51.76 o
  -7   7   7       2310.35       2484.39       182.52 o
  -6   7   7        124.42        125.31        49.03 o
  -5   7   7        139.95         80.36        40.86 o
  -4   7   7       1334.71       1511.88       136.21 o
  -3   7   7       1285.88       1342.99        69.46 o
  -2   7   7        248.46        249.26        27.24 o
  -1   7   7      16129.60      15749.46       321.45 o
   0   7   7       3894.98       3890.03       123.95 o
   1   7   7       8095.82       8217.28       231.55 o
   2   7   7        472.72        461.74        53.12 o
   3   7   7      12669.87      11597.91       335.07 o
   4   7   7       1245.86       1061.04       125.31 o
   5   7   7       8178.69       7825.01       276.50 o
   6   7   7       2018.58       2123.45       167.53 o
   7   7   7       1516.54       1333.45       137.57 o
   8   7   7       1180.93       1179.54       156.64 o
   9   7   7        104.12         95.34        80.36 o
  -9   8   7       1094.69       1201.33       175.71 o
  -8   8   7       4786.45       4945.63       426.32 o
  -7   8   7       3650.65       3851.89       172.98 o
  -6   8   7       1299.66       1442.42       104.88 o
  -5   8   7       5856.86       6092.48       222.02 o
  -4   8   7        120.51        100.79        31.33 o
  -3   8   7       5206.50       5173.09       149.83 o
  -2   8   7          3.68          6.81        16.34 o
  -1   8   7      17742.55      17747.59       337.79 o
   0   8   7       1074.59       1062.40        59.93 o
   1   8   7       5874.73       5986.24       185.24 o
   2   8   7      10256.96      10254.92       262.88 o
   3   8   7        272.41        324.17        58.57 o
   4   8   7        802.80        674.22       137.57 o
   5   8   7        328.86        230.19        58.57 o
   6   8   7       2289.96       2263.74       140.29 o
   7   8   7       2028.72       2025.38       230.19 o
   8   8   7        423.23        306.46       152.55 o
   9   8   7        112.75         36.78        85.81 o
  -9   9   7       2270.42       2557.94       340.51 o
  -8   9   7       1503.73       1357.97       140.29 o
  -7   9   7       3515.68       3530.45       272.41 o
  -6   9   7       1365.67       1273.52       113.05 o
  -5   9   7        964.10       1091.01        87.17 o
  -4   9   7       6779.32       6640.02       243.81 o
  -3   9   7       1857.69       1881.00        80.36 o
  -2   9   7       9851.89       9722.36       202.95 o
  -1   9   7        805.70        814.51        66.74 o
   0   9   7       2372.56       2226.96        89.90 o
   1   9   7       7390.83       7327.86       215.20 o
   2   9   7        819.09        769.56        64.02 o
   3   9   7       6928.60       6586.90       239.72 o
   4   9   7       1391.76       1503.71       111.69 o
   5   9   7       1194.27       1197.25       122.59 o
   6   9   7       9181.44       9760.49       339.15 o
   7   9   7        967.71        964.34       118.50 o
   8   9   7       2373.30       2476.22       186.60 o
  -8  10   7        111.76        121.22        70.83 o
  -7  10   7        939.88       1103.27       130.76 o
  -6  10   7        175.02        183.88        58.57 o
  -5  10   7        790.56        637.44        72.19 o
  -4  10   7        391.57        343.24        59.93 o
  -3  10   7       9526.13       9904.87       246.53 o
  -2  10   7        523.96        471.27        50.40 o
  -1  10   7       3270.99       3085.06       114.41 o
   0  10   7       1090.65        934.37        74.91 o
   1  10   7        309.18        212.48        38.14 o
   2  10   7       5431.05       5818.70       281.95 o
   3  10   7        300.59        479.44        87.17 o
   4  10   7        786.13        678.30        89.90 o
   5  10   7      10549.18      11008.14       373.20 o
   6  10   7        754.30        894.87       183.88 o
   7  10   7       9726.05       9934.84       367.76 o
   8  10   7          1.81          1.36        70.83 o
  -8  11   7       2152.58       2390.41       179.79 o
  -7  11   7        388.47        476.72        89.90 o
  -6  11   7       5334.01       5882.72       249.26 o
  -5  11   7          1.01          0.00        51.76 o
  -4  11   7      15922.42      16452.28       479.44 o
  -3  11   7         40.37         38.14        38.14 o
  -2  11   7      33952.22      32995.81       615.65 o
  -1  11   7        800.20        819.96        70.83 o
   0  11   7       4436.89       4095.70       140.29 o
   1  11   7         53.20         99.43        36.78 o
   2  11   7       2994.34       2895.73       168.89 o
   3  11   7        152.30        299.65        68.10 o
   4  11   7        265.47        222.02        64.02 o
   5  11   7          6.97          0.00        49.03 o
   6  11   7       2279.84       2698.23       166.17 o
   7  11   7         78.97         76.28        65.38 o
   8  11   7       2394.43       2950.21       212.48 o
  -7  12   7       3518.63       4359.94       731.42 o
  -6  12   7        250.78        322.81       114.41 o
  -5  12   7       5403.64       5243.92       341.88 o
  -4  12   7          0.44         61.29        59.93 o
  -3  12   7      12164.89      11584.29       431.77 o
  -2  12   7        267.50        298.29        50.40 o
  -1  12   7       8998.78       8748.49       217.93 o
   0  12   7       2440.43       2587.91       132.12 o
   1  12   7       1318.67       1292.59       103.52 o
   2  12   7       1654.94       1693.04       151.19 o
   3  12   7        141.67        104.88        53.12 o
   4  12   7         72.14         51.76        57.21 o
   5  12   7        971.87       1199.97       140.29 o
   6  12   7        529.53        497.15       122.59 o
   7  12   7       1770.69       1624.93       258.79 o
  -7  13   7        526.50        483.53       226.10 o
  -6  13   7        886.16        897.59       174.34 o
  -5  13   7         13.32         21.79        80.36 o
  -4  13   7       1808.79       1718.91       397.72 o
  -3  13   7         25.78         27.24        44.95 o
  -2  13   7       1740.89       1565.00       113.05 o
  -1  13   7       2182.43       2115.27       111.69 o
   0  13   7        166.90        147.10        46.31 o
   1  13   7       7021.30       7367.36       271.05 o
   2  13   7        270.55        168.89        65.38 o
   3  13   7       4910.98       5156.74       228.83 o
   4  13   7       1643.38       1386.57       164.81 o
   5  13   7       2803.56       3331.59       360.94 o
   6  13   7       4170.99       4354.49       237.00 o
  -6  14   7        467.51        546.18       152.55 o
  -5  14   7       3767.54       4353.13       705.55 o
  -4  14   7        173.29        283.31       110.33 o
  -3  14   7       1994.91       1656.26       144.38 o
  -2  14   7         34.29         50.40        54.48 o
  -1  14   7       2343.58       2372.70       143.02 o
   0  14   7       3245.02       3323.42       202.95 o
   1  14   7        757.22        769.56       115.77 o
   2  14   7       4975.27       4614.65       224.74 o
   3  14   7         24.96         14.98        51.76 o
   4  14   7       2515.85       2286.89       171.62 o
   5  14   7        759.18        531.20       134.84 o
   6  14   7       1017.95       1145.49       152.55 o
  -5  15   7        634.54        557.08       155.27 o
  -4  15   7       1252.76       1426.07       284.67 o
  -3  15   7        353.07        238.36        88.53 o
  -2  15   7       1033.72       1232.66       129.40 o
  -1  15   7       1216.64       1487.37       158.00 o
   0  15   7       1862.43       2071.69       159.36 o
   1  15   7       2496.72       2523.89       316.00 o
   2  15   7          0.42         93.98        76.28 o
   3  15   7       3257.91       3011.51       194.77 o
   4  15   7         24.99         43.59        69.46 o
   5  15   7       2163.83       1976.34       186.60 o
  -4  16   7         14.52          1.36        70.83 o
  -3  16   7         67.94         87.17        87.17 o
  -2  16   7       1558.12       1712.10       162.08 o
  -1  16   7        362.13        365.03        77.64 o
   0  16   7       6432.63       5927.67       264.24 o
   1  16   7        201.11        166.17        96.71 o
   2  16   7       5217.71       5427.79       302.38 o
   3  16   7          1.46          0.00        74.91 o
   4  16   7       5990.75       6085.67       332.34 o
  -2  17   7         17.23          0.00        72.19 o
  -1  17   7       3529.45       3779.71       219.29 o
   0  17   7         21.59        119.86        93.98 o
   1  17   7       4345.05       4314.99       381.38 o
   2  17   7         13.11         54.48        79.00 o
 -10   0   8       3241.43       3850.53       450.84 o
  -8   0   8       1644.19       1761.14       196.14 o
  -6   0   8       1280.19       1175.45       149.83 o
  -4   0   8       8403.47       8394.35       269.69 o
  -2   0   8      36978.46      35566.01       792.72 o
   0   0   8      54731.92      57128.71      1195.89 o
   2   0   8      56124.88      55520.13      1341.63 o
   4   0   8      16657.35      17676.76       543.46 o
   6   0   8        316.60        441.31        96.71 o
   8   0   8       2404.91       2410.84       212.48 o
  10   0   8       1809.55       1872.83       241.08 o
 -10   1   8          0.73         57.21       104.88 o
  -9   1   8       4186.51       3586.29       390.91 o
  -8   1   8        366.92        209.76       114.41 o
  -7   1   8       1883.05       1795.19       122.59 o
  -6   1   8        310.54        329.62        44.95 o
  -5   1   8       3070.76       3006.06        93.98 o
  -4   1   8        466.62        476.72        32.69 o
  -3   1   8      11689.30      11423.57       243.81 o
  -2   1   8       7407.09       7318.33       171.62 o
  -1   1   8      13427.81      13206.50       292.84 o
   0   1   8       4392.43       4673.21        88.53 o
   1   1   8      16980.85      17285.85       396.36 o
   2   1   8        532.89        508.05        39.50 o
   3   1   8      28336.73      28740.74       532.56 o
   4   1   8         75.32        121.22        23.15 o
   5   1   8         47.13         51.76        24.52 o
   6   1   8        340.65        407.25        61.29 o
   7   1   8         77.54         16.34        40.86 o
   8   1   8         14.59         24.52        50.40 o
   9   1   8       1435.44       1428.80       143.02 o
  10   1   8         16.39        108.96        81.72 o
 -10   2   8       6097.79       5938.56       397.72 o
  -9   2   8        180.49        178.43        81.72 o
  -8   2   8       4915.61       4124.31       313.27 o
  -7   2   8       5125.85       4893.87       209.76 o
  -6   2   8       5040.26       5136.31       177.07 o
  -5   2   8       9389.61       9364.14       257.43 o
  -4   2   8          3.82          8.17        13.62 o
  -3   2   8      12197.99      12111.40       246.53 o
  -2   2   8       1390.90       1447.87        51.76 o
  -1   2   8      16545.40      16802.32       250.62 o
   0   2   8      17897.25      17743.51       287.39 o
   1   2   8       1582.96       1525.50        57.21 o
   2   2   8       8313.76       8557.80       193.41 o
   3   2   8         21.69         14.98        17.71 o
   4   2   8       7481.48       7533.53       302.38 o
   5   2   8       2771.70       2477.58       123.95 o
   6   2   8          3.61         12.26        35.41 o
   7   2   8       2666.14       3045.56       170.26 o
   8   2   8        685.63        584.32        93.98 o
   9   2   8        930.47        813.15       121.22 o
  10   2   8       2586.44       2510.27       230.19 o
 -10   3   8        323.86        280.58       125.31 o
  -9   3   8       1340.14       1272.16       177.07 o
  -8   3   8        451.72        299.65       158.00 o
  -7   3   8       1146.16       1061.04       110.33 o
  -6   3   8       6714.25       6704.04       208.39 o
  -5   3   8          0.29          1.36        20.43 o
  -4   3   8       4689.16       4831.21       119.86 o
  -3   3   8        766.87        749.13        80.36 o
  -2   3   8       3558.94       3399.69       125.31 o
  -1   3   8       8280.27       7811.39       181.15 o
   0   3   8       1217.98       1228.57        65.38 o
   1   3   8      20209.05      20584.75       380.01 o
   2   3   8        115.94         65.38        20.43 o
   3   3   8      11360.25      11205.63       212.48 o
   4   3   8      16949.31      17510.59       401.81 o
   5   3   8      10744.64      10756.16       313.27 o
   6   3   8      11990.46      12005.16       309.19 o
   7   3   8        202.75        162.08        54.48 o
   8   3   8       6297.81       7021.40       321.45 o
   9   3   8         18.93         17.71        76.28 o
  10   3   8       2927.56       3437.83       243.81 o
 -10   4   8         74.66         40.86       102.15 o
  -9   4   8        287.76        332.34        95.34 o
  -8   4   8        303.48        306.46       102.15 o
  -7   4   8       3172.04       3072.80       301.01 o
  -6   4   8        140.16         81.72        32.69 o
  -5   4   8      11941.20      11637.41       279.22 o
  -4   4   8        666.20        617.01        51.76 o
  -3   4   8       4706.23       4508.41       115.77 o
  -2   4   8         41.69         70.83        14.98 o
  -1   4   8       7597.49       8081.08       148.46 o
   0   4   8       9036.86       9063.12       212.48 o
   1   4   8       4099.76       4135.20       115.77 o
   2   4   8       1400.42       1518.69       103.52 o
   3   4   8       9371.17       9486.72       232.91 o
   4   4   8       1249.40       1336.18        88.53 o
   5   4   8       8804.25       9022.26       253.34 o
   6   4   8        137.39         59.93        35.41 o
   7   4   8       5829.94       6046.17       241.08 o
   8   4   8        354.51        468.55       164.81 o
   9   4   8       5414.65       6238.22       328.26 o
 -10   5   8       1631.88       1585.43       200.22 o
  -9   5   8          1.02         21.79        73.55 o
  -8   5   8       4457.72       4308.18       333.70 o
  -7   5   8        678.89        488.98        83.09 o
  -6   5   8       9265.01       8973.22       311.91 o
  -5   5   8         65.55         68.10        27.24 o
  -4   5   8      41029.48      38983.41       821.32 o
  -3   5   8         46.81         66.74        16.34 o
  -2   5   8      12784.89      13112.51       234.27 o
  -1   5   8        496.43        418.15        34.05 o
   0   5   8      19435.23      19689.88       373.20 o
   1   5   8       1041.78        983.40        39.50 o
   2   5   8        557.49        463.10        38.14 o
   3   5   8        106.52         54.48        20.43 o
   4   5   8       9601.86       9202.05       261.51 o
   5   5   8       1094.34       1135.95        84.45 o
   6   5   8       1350.69       1578.62       163.45 o
   7   5   8        191.13         79.00        68.10 o
   8   5   8       3825.92       4259.15       321.45 o
   9   5   8         46.27          1.36        66.74 o
  -9   6   8        524.53        401.81       100.79 o
  -8   6   8         14.70         29.97        68.10 o
  -7   6   8       3130.65       3115.02       177.07 o
  -6   6   8        247.65        136.21        38.14 o
  -5   6   8      13226.44      12176.78       441.31 o
  -4   6   8          0.41          0.00        25.88 o
  -3   6   8       9928.64       9447.22       344.60 o
  -2   6   8        186.19        167.53        40.86 o
  -1   6   8       1574.92       1664.43        72.19 o
   0   6   8       2777.69       2717.30        79.00 o
   1   6   8        211.80        355.50        53.12 o
   2   6   8        196.86        185.24        38.14 o
   3   6   8      20660.23      20850.35       533.93 o
   4   6   8        600.41        794.08        83.09 o
   5   6   8       8557.61       8598.66       284.67 o
   6   6   8         44.90         13.62        40.86 o
   7   6   8       5631.68       5941.29       242.45 o
   8   6   8         24.42          1.36        66.74 o
   9   6   8       7853.75       8364.39       390.91 o
  -9   7   8        723.91        580.24       110.33 o
  -8   7   8       2774.28       2729.56       153.91 o
  -7   7   8        313.92        208.39        61.29 o
  -6   7   8       5651.20       6037.99       215.20 o
  -5   7   8        255.71        216.57        42.22 o
  -4   7   8      12826.05      11893.47       348.69 o
  -3   7   8        522.50        608.84        64.02 o
  -2   7   8       3687.81       3576.76       119.86 o
  -1   7   8       5871.31       5459.12       137.57 o
   0   7   8        705.15        768.20        39.50 o
   1   7   8       7153.20       7306.07       209.76 o
   2   7   8       2304.52       2039.00        93.98 o
   3   7   8       3123.69       3030.57       164.81 o
   4   7   8      13676.28      13495.25       390.91 o
   5   7   8       2335.77       2658.73       153.91 o
   6   7   8      10644.16      10749.35       359.58 o
   7   7   8         92.16         89.90        61.29 o
   8   7   8       5173.15       5070.93       484.89 o
   9   7   8         52.48         42.22        79.00 o
  -9   8   8        544.64        597.94       111.69 o
  -8   8   8       3102.33       3651.67       182.52 o
  -7   8   8       5199.23       5837.77       403.17 o
  -6   8   8       1053.05        994.30       102.15 o
  -5   8   8       9947.61      10269.90       258.79 o
  -4   8   8        377.71        291.48        58.57 o
  -3   8   8      10083.16       9456.75       215.20 o
  -2   8   8        192.90        197.50        25.88 o
  -1   8   8       5328.96       5156.74       144.38 o
   0   8   8       3757.52       3841.00       138.93 o
   1   8   8        286.28        245.17        44.95 o
   2   8   8       2153.95       2301.87       103.52 o
   3   8   8         62.72          8.17        31.33 o
   4   8   8       1093.45       1028.35       102.15 o
   5   8   8       3445.19       3298.90       166.17 o
   6   8   8         27.67         53.12        49.03 o
   7   8   8       2776.37       2577.01       162.08 o
   8   8   8        775.55        505.32       118.50 o
   9   8   8       1655.87       1684.86       198.86 o
  -8   9   8         17.35         88.53        66.74 o
  -7   9   8       1213.42       1293.95       119.86 o
  -6   9   8        850.04        750.49        93.98 o
  -5   9   8        107.52        132.12        38.14 o
  -4   9   8       1115.42       1063.77        98.07 o
  -3   9   8       1736.76       2067.60       145.74 o
  -2   9   8       4451.66       4572.42       119.86 o
  -1   9   8       3281.75       3499.12       126.67 o
   0   9   8        138.61        103.52        31.33 o
   1   9   8       8462.40       8160.08       226.10 o
   2   9   8          2.34          1.36        24.52 o
   3   9   8      11934.86      12092.33       366.39 o
   4   9   8        141.75         95.34        47.67 o
   5   9   8        857.69        881.25       108.96 o
   6   9   8       4029.41       4022.15       208.39 o
   7   9   8        172.51         74.91        62.65 o
   8   9   8        557.51        431.77        95.34 o
  -8  10   8       1955.05       1524.14       155.27 o
  -7  10   8        337.69        444.03        85.81 o
  -6  10   8         37.98         64.02        47.67 o
  -5  10   8       1291.60       1198.61       100.79 o
  -4  10   8       1520.73       1540.49       167.53 o
  -3  10   8       1272.70       1262.63       108.96 o
  -2  10   8      14350.29      14394.21       328.26 o
  -1  10   8        548.81        593.86        76.28 o
   0  10   8      10747.40      10007.03       257.43 o
   1  10   8         81.99         58.57        31.33 o
   2  10   8      31454.68      31716.84       796.80 o
   3  10   8        163.50        177.07        84.45 o
   4  10   8       8102.39       8435.21       336.43 o
   5  10   8       1404.44       1524.14       144.38 o
   6  10   8       1381.84       1393.38       133.48 o
   7  10   8        527.35        751.85       134.84 o
   8  10   8        398.93        540.74       110.33 o
  -8  11   8         45.94        126.67        80.36 o
  -7  11   8       2169.25       1840.14       170.26 o
  -6  11   8         39.02         50.40       111.69 o
  -5  11   8       1499.91       1295.32       397.72 o
  -4  11   8          9.11        125.31        57.21 o
  -3  11   8       2043.09       1795.19       111.69 o
  -2  11   8         37.81         38.14        35.41 o
  -1  11   8       9061.91       8928.28       245.17 o
   0  11   8         48.96        123.95        34.05 o
   1  11   8       6011.57       6118.36       200.22 o
   2  11   8        132.82        133.48        47.67 o
   3  11   8       8989.90       8970.50       309.19 o
   4  11   8        100.88         69.46        50.40 o
   5  11   8        213.60        286.03        80.36 o
   6  11   8        140.01        223.38        76.28 o
   7  11   8         64.63          1.36        57.21 o
  -7  12   8        991.34       1341.63       335.07 o
  -6  12   8       1788.75       1844.22       230.19 o
  -5  12   8       1579.09       1253.09       183.88 o
  -4  12   8        254.41         93.98        65.38 o
  -3  12   8       1491.40       1511.88       110.33 o
  -2  12   8       6149.80       6454.78       220.65 o
  -1  12   8       1655.08       1928.67       103.52 o
   0  12   8       3671.36       3545.43       141.65 o
   1  12   8          0.90          1.36        34.05 o
   2  12   8       8344.59       8971.86       309.19 o
   3  12   8        274.70        117.14        55.84 o
   4  12   8       1221.65       1381.12       136.21 o
   5  12   8        214.82        254.70        77.64 o
   6  12   8        289.09        187.96        73.55 o
   7  12   8        795.23        883.97       129.40 o
  -6  13   8       1066.37        855.37       171.62 o
  -5  13   8         43.64         70.83        89.90 o
  -4  13   8        913.70        682.39       140.29 o
  -3  13   8       1554.54       1550.02       130.76 o
  -2  13   8        306.27        480.81        79.00 o
  -1  13   8       6453.68       6566.47       212.48 o
   0  13   8         78.90         98.07        55.84 o
   1  13   8       7273.25       7961.22       298.29 o
   2  13   8       1058.96       1135.95       108.96 o
   3  13   8       7578.78       7357.83       295.57 o
   4  13   8       2016.63       1687.59       153.91 o
   5  13   8       2755.34       2871.21       226.10 o
   6  13   8       2715.01       2942.04       204.31 o
  -6  14   8         72.15         98.07       107.60 o
  -5  14   8       3628.58       3755.19       305.10 o
  -4  14   8        663.28        874.44       275.14 o
  -3  14   8       2415.94       2237.86       162.08 o
  -2  14   8       1002.59        837.66       115.77 o
  -1  14   8       2075.00       1984.52       129.40 o
   0  14   8       2541.64       2700.96       158.00 o
   1  14   8        382.07        350.05        77.64 o
   2  14   8       3379.85       3372.45       189.33 o
   3  14   8        662.83        486.25       144.38 o
   4  14   8       1190.59       1374.31       155.27 o
   5  14   8       1568.15       1607.23       168.89 o
  -5  15   8         99.16         58.57       108.96 o
  -4  15   8       7926.25       8684.47       390.91 o
  -3  15   8         61.40         50.40        74.91 o
  -2  15   8       4113.17       4003.08       317.36 o
  -1  15   8        601.22        497.15        92.62 o
   0  15   8       3025.81       3362.92       217.93 o
   1  15   8       1362.98       1389.30       162.08 o
   2  15   8         53.36         83.09        85.81 o
   3  15   8        441.36        367.76        81.72 o
   4  15   8       1183.82        911.22       132.12 o
   5  15   8        702.56        509.41       167.53 o
  -4  16   8          7.79          1.36        96.71 o
  -3  16   8       2232.03       2406.75       254.70 o
  -2  16   8         16.08         66.74        88.53 o
  -1  16   8        567.18        352.77        83.09 o
   0  16   8         84.75        213.84        88.53 o
   1  16   8          5.78         10.90        76.28 o
   2  16   8         11.05         44.95        79.00 o
   3  16   8       3957.73       3858.70       254.70 o
  -2  17   8       1841.89       2067.60       230.19 o
  -1  17   8        342.69        465.82       118.50 o
   0  17   8        411.54        230.19       329.62 o
   1  17   8        198.59        133.48       110.33 o
  -9   0   9       1360.59       1118.25       258.79 o
  -7   0   9       7067.32       7179.40       388.19 o
  -5   0   9      18405.59      17851.11      1208.14 o
  -3   0   9      13761.76      14929.50       307.82 o
  -1   0   9        898.48       1026.99        95.34 o
   1   0   9      16326.26      17104.70       408.62 o
   3   0   9      23365.65      23519.98       661.96 o
   5   0   9       4782.45       4787.63       276.50 o
   7   0   9      21804.26      20797.23       791.35 o
   9   0   9       3298.02       3504.57       287.39 o
 -10   1   9       1643.18       1484.64       230.19 o
  -9   1   9       1145.47       1229.94       178.43 o
  -8   1   9       7298.80       7240.69       288.76 o
  -7   1   9        885.24        754.58       118.50 o
  -6   1   9      18856.39      18484.46       495.79 o
  -5   1   9        116.15         64.02        28.60 o
  -4   1   9      21037.02      20695.08       378.65 o
  -3   1   9        101.09         77.64        14.98 o
  -2   1   9       8205.46       8689.92       185.24 o
  -1   1   9       6808.62       6588.27       174.34 o
   0   1   9          0.55          8.17        25.88 o
   1   1   9       1568.18       1571.81        66.74 o
   2   1   9       8288.82       7970.75       193.41 o
   3   1   9       4858.50       4295.92       129.40 o
   4   1   9       4798.97       5045.06       140.29 o
   5   1   9        871.75        795.44        72.19 o
   6   1   9      13524.26      13210.58       389.55 o
   7   1   9        224.52        189.33        58.57 o
   8   1   9       7924.08       7921.72       303.74 o
   9   1   9        170.03        104.88        80.36 o
  10   1   9        350.89        279.22        88.53 o
 -10   2   9        783.78        591.13       179.79 o
  -9   2   9       2003.72       2026.74       208.39 o
  -8   2   9       1405.63       1274.88       306.46 o
  -7   2   9       7252.88       7312.88       276.50 o
  -6   2   9         13.22         61.29        39.50 o
  -5   2   9       7962.46       7553.96       202.95 o
  -4   2   9          3.48          1.36        16.34 o
  -3   2   9       7158.70       6980.54       179.79 o
  -2   2   9       2980.65       2988.35        76.28 o
  -1   2   9       1937.05       1984.52        76.28 o
   0   2   9      18062.80      18585.25       290.12 o
   1   2   9        186.29        204.31        21.79 o
   2   2   9       3614.73       3817.84       114.41 o
   3   2   9       9567.59       9545.29       226.10 o
   4   2   9        611.36        625.18        79.00 o
   5   2   9       5698.09       5551.74       273.77 o
   6   2   9       4189.08       4075.27       187.96 o
   7   2   9       4956.06       4806.70       266.96 o
   8   2   9        544.27        535.29        92.62 o
   9   2   9        418.40        445.39        89.90 o
  10   2   9       2371.57       2737.73       228.83 o
 -10   3   9         66.05         87.17       104.88 o
  -9   3   9        649.36        445.39       106.24 o
  -8   3   9       2231.89       2225.60       365.03 o
  -7   3   9        561.09        497.15        84.45 o
  -6   3   9        132.81        108.96        38.14 o
  -5   3   9       4401.17       4210.12       133.48 o
  -4   3   9       2003.01       1989.96        76.28 o
  -3   3   9       7178.04       6919.24       200.22 o
  -2   3   9        323.83        261.51        28.60 o
  -1   3   9      35069.59      34980.32       728.70 o
   0   3   9         21.58          0.00        13.62 o
   1   3   9      24773.07      25117.68       483.53 o
   2   3   9       4458.42       4833.94       108.96 o
   3   3   9      14771.99      15034.37       277.86 o
   4   3   9       6046.44       5803.72       172.98 o
   5   3   9        887.65        931.65       102.15 o
   6   3   9       5649.45       5679.77       302.38 o
   7   3   9        169.62        140.29        54.48 o
   8   3   9        946.84        837.66       110.33 o
   9   3   9       1377.10       1536.40       183.88 o
 -10   4   9       2389.37       2492.56       366.39 o
  -9   4   9       1499.82       1563.64       178.43 o
  -8   4   9       1698.66       1537.76       182.52 o
  -7   4   9       2068.89       2254.20       271.05 o
  -6   4   9          0.36         23.15        28.60 o
  -5   4   9       1504.24       1268.07        77.64 o
  -4   4   9       5057.96       5055.95       164.81 o
  -3   4   9       9747.97      10061.51       280.58 o
  -2   4   9       6182.26       6126.53       110.33 o
  -1   4   9       1615.49       1972.26        81.72 o
   0   4   9      27319.98      27666.08       510.77 o
   1   4   9        820.27        631.99        49.03 o
   2   4   9       5745.22       6051.62       159.36 o
   3   4   9       4438.00       4723.61       134.84 o
   4   4   9        963.16        836.30        87.17 o
   5   4   9       2123.76       1848.31        96.71 o
   6   4   9        374.67        341.88        59.93 o
   7   4   9        923.13       1066.49       133.48 o
   8   4   9       1301.36       1220.40       151.19 o
   9   4   9       1356.24       1111.44       166.17 o
  -9   5   9       4930.26       5312.02       303.74 o
  -8   5   9        618.42        491.70       119.86 o
  -7   5   9       4714.08       4727.70       268.33 o
  -6   5   9          6.41         21.79        31.33 o
  -5   5   9        416.65        457.65        53.12 o
  -4   5   9       1234.50       1170.01        73.55 o
  -3   5   9       4323.68       4366.75       147.10 o
  -2   5   9         54.90         24.52        12.26 o
  -1   5   9       2317.09       2369.98        73.55 o
   0   5   9         65.15         66.74        24.52 o
   1   5   9       7589.24       7303.34       163.45 o
   2   5   9       1853.06       1785.66        73.55 o
   3   5   9       1147.75       1018.82        57.21 o
   4   5   9        384.22        264.24        66.74 o
   5   5   9          1.19         13.62        35.41 o
   6   5   9        729.56        625.18       104.88 o
   7   5   9       1558.25       1176.82       164.81 o
   8   5   9        113.01         96.71        70.83 o
   9   5   9      10361.79      10278.08       450.84 o
  -9   6   9        399.25        370.48       113.05 o
  -8   6   9       1337.61       1317.11       158.00 o
  -7   6   9        336.05        362.31        79.00 o
  -6   6   9        187.88        262.88        50.40 o
  -5   6   9          3.69          0.00        28.60 o
  -4   6   9      10609.00      10056.06       358.22 o
  -3   6   9       2820.17       2572.92       121.22 o
  -2   6   9      24011.60      24314.06       419.51 o
  -1   6   9        144.63        228.83        29.97 o
   0   6   9      44850.79      44119.72       849.92 o
   1   6   9        744.68        747.77        38.14 o
   2   6   9      20960.74      18691.49       657.87 o
   3   6   9          8.18         76.28        36.78 o
   4   6   9       1457.45       1431.52       125.31 o
   5   6   9        421.82        407.25        72.19 o
   6   6   9       4036.00       3774.26       186.60 o
   7   6   9         70.10          9.53        54.48 o
   8   6   9       1017.73       1031.08       140.29 o
   9   6   9        291.02        250.62        98.07 o
  -9   7   9        980.07        953.44       132.12 o
  -8   7   9        243.84        271.05        80.36 o
  -7   7   9          2.20          9.53        43.59 o
  -6   7   9        103.46        134.84        43.59 o
  -5   7   9       1993.70       1728.45       129.40 o
  -4   7   9        667.97        623.82        66.74 o
  -3   7   9      14569.91      14511.35       623.82 o
  -2   7   9       3723.22       3557.69        98.07 o
  -1   7   9      23860.81      22924.77       501.24 o
   0   7   9       3802.38       3663.93       167.53 o
   1   7   9      36339.08      34679.31       881.25 o
   2   7   9       1439.85       1451.95        96.71 o
   3   7   9       8433.98       7811.39       352.77 o
   4   7   9       3865.66       3928.17       174.34 o
   5   7   9       4373.02       4335.42       192.05 o
   6   7   9       1542.30       1732.54       185.24 o
   7   7   9         50.07        123.95        64.02 o
   8   7   9        370.14        288.76       121.22 o
   9   7   9       2298.67       2241.94       231.55 o
  -9   8   9       1321.84       1413.81       156.64 o
  -8   8   9       3307.41       3260.76       202.95 o
  -7   8   9       5531.26       5942.65       232.91 o
  -6   8   9         63.01         69.46        53.12 o
  -5   8   9       2365.01       2560.67       133.48 o
  -4   8   9         47.01         43.59        35.41 o
  -3   8   9      10464.97      10257.64       280.58 o
  -2   8   9       2312.38       2158.86       118.50 o
  -1   8   9       2351.03       2134.34        95.34 o
   0   8   9       3045.40       3154.52       132.12 o
   1   8   9       1689.13       1649.45       137.57 o
   2   8   9       6207.34       5950.82       192.05 o
   3   8   9       2062.89       2108.46       122.59 o
   4   8   9         82.04          2.72        36.78 o
   5   8   9       6163.30       6046.17       241.08 o
   6   8   9       1649.29       1778.85       134.84 o
   7   8   9       1209.61        964.34       117.14 o
   8   8   9       1721.17       1571.81       182.52 o
  -8   9   9       4929.88       5204.42       254.70 o
  -7   9   9        257.00        257.43        59.93 o
  -6   9   9       4643.02       4927.92       197.50 o
  -5   9   9        264.56        222.02        50.40 o
  -4   9   9       4416.18       4233.27       147.10 o
  -3   9   9         41.74         53.12        31.33 o
  -2   9   9       7491.67       7266.57       196.14 o
  -1   9   9       3565.71       3432.38       145.74 o
   0   9   9        129.52        213.84        40.86 o
   1   9   9       1181.08       1287.14        81.72 o
   2   9   9       3380.19       3470.52       158.00 o
   3   9   9       3710.56       3437.83       167.53 o
   4   9   9       5388.23       5317.47       241.08 o
   5   9   9          9.31          0.00        44.95 o
   6   9   9       6906.93       6725.83       281.95 o
   7   9   9       1160.48        991.58       125.31 o
   8   9   9       2778.86       2864.40       224.74 o
  -8  10   9        116.85        144.38        81.72 o
  -7  10   9       4364.75       4376.29       213.84 o
  -6  10   9        664.43        596.58       113.05 o
  -5  10   9       4225.20       4173.34       232.91 o
  -4  10   9         16.55         72.19        42.22 o
  -3  10   9       2802.15       3100.04       201.58 o
  -2  10   9       1815.27       1788.38       103.52 o
  -1  10   9        786.86        734.15        83.09 o
   0  10   9        628.22        576.15        62.65 o
   1  10   9       5409.57       5066.85       182.52 o
   2  10   9        778.20        796.80       143.02 o
   3  10   9       5755.46       5840.50       239.72 o
   4  10   9         70.74        125.31        53.12 o
   5  10   9       7453.87       7321.05       281.95 o
   6  10   9        195.79        140.29        61.29 o
   7  10   9       5640.56       5445.50       257.43 o
   8  10   9         24.06          0.00        59.93 o
  -7  11   9        275.97        100.79        79.00 o
  -6  11   9      10208.94      10891.00       431.77 o
  -5  11   9        280.92        182.52        76.28 o
  -4  11   9       8571.45       8993.66       316.00 o
  -3  11   9         26.96          1.36        35.41 o
  -2  11   9       3220.43       2999.25       140.29 o
  -1  11   9        426.52        474.00        62.65 o
   0  11   9         14.66         27.24        34.05 o
   1  11   9          6.86         29.97        35.41 o
   2  11   9       2092.33       2032.19       130.76 o
   3  11   9         72.04         88.53        49.03 o
   4  11   9       2960.50       2917.52       167.53 o
   5  11   9         21.81         53.12        55.84 o
   6  11   9       5966.73       5720.64       269.69 o
   7  11   9          0.78          9.53        59.93 o
  -7  12   9       3409.43       3315.24       284.67 o
  -6  12   9         36.53         95.34        98.07 o
  -5  12   9       9381.95      10160.94       512.13 o
  -4  12   9          2.11         13.62        61.29 o
  -3  12   9       1979.42       2342.74       130.76 o
  -2  12   9        476.99        636.08        81.72 o
  -1  12   9        763.64        648.34        79.00 o
   0  12   9       1180.99       1190.44        98.07 o
   1  12   9        703.80        713.72        92.62 o
   2  12   9          3.85         16.34        46.31 o
   3  12   9       2773.02       2654.65       164.81 o
   4  12   9          9.20         61.29        53.12 o
   5  12   9       4666.69       4490.70       227.46 o
   6  12   9        163.49         96.71       122.59 o
   7  12   9       2056.09       2312.77       190.69 o
  -6  13   9       3173.10       3041.47       332.34 o
  -5  13   9        845.13        990.21       175.71 o
  -4  13   9       2266.57       2878.02       211.12 o
  -3  13   9       1228.39       1498.26       147.10 o
  -2  13   9       1048.09        898.96       134.84 o
  -1  13   9       7465.58       8164.16       237.00 o
   0  13   9         55.17         27.24        42.22 o
   1  13   9       4908.77       4915.66       279.22 o
   2  13   9       1889.44       1654.90       183.88 o
   3  13   9       2071.90       2425.82       163.45 o
   4  13   9       4408.11       4843.47       238.36 o
   5  13   9        613.71        640.17       113.05 o
   6  13   9       5110.18       5400.55       271.05 o
  -6  14   9         56.83          0.00       129.40 o
  -5  14   9       3948.69       4072.55       329.62 o
  -4  14   9        276.00        134.84        92.62 o
  -3  14   9       2158.74       2329.12       209.76 o
  -2  14   9       1684.63       1866.02       163.45 o
  -1  14   9       1081.75        930.28       118.50 o
   0  14   9       4477.54       4023.51       251.98 o
   1  14   9        233.07        123.95        58.57 o
   2  14   9       2972.60       2796.30       171.62 o
   3  14   9       2495.38       2586.54       178.43 o
   4  14   9        380.89        371.84        87.17 o
   5  14   9       3032.92       3218.54       294.20 o
  -5  15   9         28.76          0.00       102.15 o
  -4  15   9        133.01         95.34       110.33 o
  -3  15   9        692.17        610.20        96.71 o
  -2  15   9        404.05        389.55       104.88 o
  -1  15   9       2698.46       2845.33       245.17 o
   0  15   9         61.57         72.19        84.45 o
   1  15   9       3359.46       3416.04       296.93 o
   2  15   9        280.25        363.67        88.53 o
   3  15   9        532.98        333.70        96.71 o
   4  15   9        966.78       1148.21       134.84 o
  -3  16   9         17.56         19.07        91.26 o
  -2  16   9       6925.77       6995.52       305.10 o
  -1  16   9         14.97         21.79        66.74 o
   0  16   9      10397.35      10303.95       546.18 o
   1  16   9         29.47         32.69        72.19 o
   2  16   9       7192.53       6770.78       350.05 o
   3  16   9        148.83        122.59        89.90 o
  -1  17   9       5180.96       5918.13       577.51 o
   0  17   9        146.52        128.03       125.31 o
 -10   0  10        405.84        348.69       196.14 o
  -8   0  10          7.60          0.00        59.93 o
  -6   0  10       4278.00       4004.45       329.62 o
  -4   0  10      21878.02      21557.26       591.13 o
  -2   0  10      41727.54      42831.21       952.08 o
   0   0  10      52909.78      52070.04      1449.23 o
   2   0  10      12024.83      11915.27       382.74 o
   4   0  10      10196.02       9710.10       307.82 o
   6   0  10        205.40        166.17        76.28 o
   8   0  10        389.04        464.46       114.41 o
 -10   1  10          5.04         29.97       108.96 o
  -9   1  10       1229.05       1043.33       182.52 o
  -8   1  10          5.50          0.00        51.76 o
  -7   1  10        159.42        125.31        54.48 o
  -6   1  10          2.29          1.36        34.05 o
  -5   1  10       5203.17       5355.60       246.53 o
  -4   1  10        143.86        137.57        28.60 o
  -3   1  10       6461.96       6704.04       158.00 o
  -2   1  10         80.62         57.21         9.53 o
  -1   1  10      27031.32      27667.45       460.37 o
   0   1  10        849.52        907.13        55.84 o
   1   1  10       1212.21       1071.94        46.31 o
   2   1  10        467.31        555.72        44.95 o
   3   1  10        180.01        156.64        31.33 o
   4   1  10        634.64        623.82        47.67 o
   5   1  10        256.60        227.46        44.95 o
   6   1  10         50.70          1.36        34.05 o
   7   1  10       4791.88       4893.87       253.34 o
   8   1  10        449.90        254.70        79.00 o
   9   1  10       6042.78       6208.25       351.41 o
 -10   2  10       3250.32       2698.23       597.94 o
  -9   2  10       1907.91       1607.23       264.24 o
  -8   2  10        548.36        326.89       134.84 o
  -7   2  10       3615.97       3559.05       216.57 o
  -6   2  10        218.57        166.17        50.40 o
  -5   2  10       3578.24       3762.00       122.59 o
  -4   2  10       2333.48       2288.25        92.62 o
  -3   2  10       5811.20       5724.72       145.74 o
  -2   2  10       8626.44       8459.73       222.02 o
  -1   2  10        761.71        606.11        19.07 o
   0   2  10       6132.04       6178.29       151.19 o
   1   2  10         82.03        145.74        19.07 o
   2   2  10       1912.73       1894.62        64.02 o
   3   2  10       9688.79       9481.27       228.83 o
   4   2  10        414.12        292.84        49.03 o
   5   2  10       2747.03       2854.87       117.14 o
   6   2  10       6267.56       6183.73       232.91 o
   7   2  10       1854.01       2082.58       215.20 o
   8   2  10       6149.35       6277.72       257.43 o
   9   2  10       1112.39       1118.25       172.98 o
 -10   3  10       2523.58       2816.73       291.48 o
  -9   3  10        617.93        430.41       134.84 o
  -8   3  10       2774.68       2733.65       215.20 o
  -7   3  10        728.36        762.75       102.15 o
  -6   3  10       7825.56       7672.46       427.69 o
  -5   3  10       2019.86       2003.58       100.79 o
  -4   3  10       5211.76       5183.99       155.27 o
  -3   3  10      23796.41      23786.95       445.39 o
  -2   3  10          0.81          0.00        20.43 o
  -1   3  10      17925.31      17841.57       343.24 o
   0   3  10       3642.81       3760.64       125.31 o
   1   3  10      10419.55      10046.53       217.93 o
   2   3  10       7418.29       7968.03       166.17 o
   3   3  10       7385.74       7318.33       172.98 o
   4   3  10      13341.44      13202.41       324.17 o
   5   3  10        521.48        637.44        65.38 o
   6   3  10       5818.61       5638.91       228.83 o
   7   3  10        120.67         70.83        49.03 o
   8   3  10       2997.27       3313.88       217.93 o
   9   3  10       2500.99       2391.77       213.84 o
  -9   4  10       2517.68       2356.36       217.93 o
  -8   4  10          6.53          0.00        70.83 o
  -7   4  10       7414.72       7209.36       280.58 o
  -6   4  10         42.79         58.57        39.50 o
  -5   4  10       8865.61       8824.76       281.95 o
  -4   4  10       2285.21       2244.67       107.60 o
  -3   4  10       3502.40       3885.95       121.22 o
  -2   4  10      12048.06      11824.01       249.26 o
  -1   4  10       1131.70       1247.64        47.67 o
   0   4  10        717.03        806.34        43.59 o
   1   4  10       4338.93       3984.01       117.14 o
   2   4  10       5304.23       4757.66       118.50 o
   3   4  10      17278.13      18100.36       382.74 o
   4   4  10         49.27         32.69        27.24 o
   5   4  10      10308.68       9941.65       273.77 o
   6   4  10         37.46         36.78        39.50 o
   7   4  10       2939.03       2752.72       190.69 o
   8   4  10        547.48        326.89       147.10 o
   9   4  10        403.74        381.38       115.77 o
  -9   5  10         85.74          6.81        69.46 o
  -8   5  10       5658.02       5370.59       631.99 o
  -7   5  10         22.35         28.60        62.65 o
  -6   5  10      15788.04      14737.45       354.13 o
  -5   5  10        260.98        194.77        39.50 o
  -4   5  10       7905.10       8036.13       232.91 o
  -3   5  10       1997.13       1983.15        81.72 o
  -2   5  10        294.88        292.84        28.60 o
  -1   5  10        180.18        201.58        27.24 o
   0   5  10       3256.03       3237.61       107.60 o
   1   5  10        138.16        152.55        34.05 o
   2   5  10      12764.20      12683.47       268.33 o
   3   5  10          6.59          1.36        23.15 o
   4   5  10       7098.73       7009.14       241.08 o
   5   5  10         27.41          1.36        35.41 o
   6   5  10       8888.08       9237.46       314.63 o
   7   5  10         39.22         51.76        69.46 o
   8   5  10       2283.06       2342.74       228.83 o
   9   5  10        391.81        370.48       113.05 o
  -9   6  10       1635.46       1513.24       185.24 o
  -8   6  10         17.27         51.76        77.64 o
  -7   6  10       6177.50       5794.19       581.60 o
  -6   6  10         23.39         39.50        38.14 o
  -5   6  10       8378.29       8049.75       339.15 o
  -4   6  10        459.31        385.46        54.48 o
  -3   6  10        235.62        170.26        34.05 o
  -2   6  10       2909.95       2995.16        87.17 o
  -1   6  10        849.18        843.11        58.57 o
   0   6  10        216.66        301.01        39.50 o
   1   6  10      10500.80      10482.38       283.31 o
   2   6  10        177.85         55.84        32.69 o
   3   6  10       9441.28       9285.14       339.15 o
   4   6  10        680.65        679.67        77.64 o
   5   6  10      12724.66      12991.29       399.08 o
   6   6  10         66.32        111.69        51.76 o
   7   6  10       3557.02       3504.57       303.74 o
   8   6  10         43.00         36.78        69.46 o
   9   6  10        537.07        546.18       130.76 o
  -9   7  10         89.00          0.00        72.19 o
  -8   7  10       5631.01       5919.50       468.55 o
  -7   7  10        124.87         65.38        76.28 o
  -6   7  10       8104.41       8338.51       292.84 o
  -5   7  10        167.90        183.88        49.03 o
  -4   7  10       3020.57       2838.52       167.53 o
  -3   7  10       9553.75       9293.31       365.03 o
  -2   7  10        237.01        204.31        35.41 o
  -1   7  10       5548.52       5505.43       136.21 o
   0   7  10       2537.72       2504.82        96.71 o
   1   7  10       2679.99       2677.80       114.41 o
   2   7  10       5113.66       4605.11       156.64 o
   3   7  10       1521.09       1473.74       106.24 o
   4   7  10       7708.29       7445.00       266.96 o
   5   7  10         10.70         61.29        43.59 o
   6   7  10       9251.01       9586.15       345.96 o
   7   7  10          1.99          0.00        49.03 o
   8   7  10       2374.03       2390.41       219.29 o
   9   7  10        929.87        958.89       155.27 o
  -9   8  10       3091.62       3535.90       295.57 o
  -8   8  10        418.98        325.53       118.50 o
  -7   8  10       4433.59       4821.68       238.36 o
  -6   8  10        135.59        153.91        51.76 o
  -5   8  10       4829.27       4568.34       242.45 o
  -4   8  10        188.75        115.77        42.22 o
  -3   8  10       1846.70       1742.07        91.26 o
  -2   8  10       5411.64       5476.83       166.17 o
  -1   8  10        434.97        448.12        70.83 o
   0   8  10        342.19        318.72        51.76 o
   1   8  10       2348.00       2226.96       113.05 o
   2   8  10        427.04        467.19        65.38 o
   3   8  10       4544.37       4693.65       268.33 o
   4   8  10       1032.04        962.97       138.93 o
   5   8  10       7405.47       7190.29       273.77 o
   6   8  10       2922.92       3240.33       175.71 o
   7   8  10        746.55        683.75       107.60 o
   8   8  10       3639.21       3481.42       354.13 o
  -8   9  10       1389.11       1486.00       155.27 o
  -7   9  10         27.88         19.07        49.03 o
  -6   9  10        277.51        238.36        58.57 o
  -5   9  10        890.66       1016.09        87.17 o
  -4   9  10        752.73        730.06        81.72 o
  -3   9  10       9496.84       9315.10       247.89 o
  -2   9  10        586.11        754.58        80.36 o
  -1   9  10       9014.13       8756.66       223.38 o
   0   9  10       2914.73       2695.51       149.83 o
   1   9  10       5196.06       5178.54       181.15 o
   2   9  10       1473.05       1484.64       108.96 o
   3   9  10       1276.83       1266.71       111.69 o
   4   9  10       3935.21       3962.22       192.05 o
   5   9  10         21.92         31.33        46.31 o
   6   9  10        729.40        536.65        89.90 o
   7   9  10       1989.39       1940.93       170.26 o
   8   9  10        723.23        444.03       123.95 o
  -8  10  10          0.87          0.00        80.36 o
  -7  10  10        404.01        418.15        83.09 o
  -6  10  10       2796.51       2747.27       170.26 o
  -5  10  10       1257.16       1498.26       115.77 o
  -4  10  10      11517.00      11630.60       468.55 o
  -3  10  10       1087.04        965.70       106.24 o
  -2  10  10      23259.92      22740.89       544.82 o
  -1  10  10        103.08         53.12        38.14 o
   0  10  10      21542.45      21455.11       501.24 o
   1  10  10       1012.61        931.65        80.36 o
   2  10  10       9521.52       9953.91       321.45 o
   3  10  10        933.40       1003.84       106.24 o
   4  10  10       3669.66       3545.43       273.77 o
   5  10  10       1831.06       2070.33       243.81 o
   6  10  10        103.28         91.26        64.02 o
   7  10  10         80.40         40.86        65.38 o
  -7  11  10         16.06         93.98        81.72 o
  -6  11  10         55.31        152.55        77.64 o
  -5  11  10       2084.75       2194.27       175.71 o
  -4  11  10         67.10          2.72        44.95 o
  -3  11  10       3042.61       2680.53       140.29 o
  -2  11  10        382.58        365.03        62.65 o
  -1  11  10      10357.05      10595.43       307.82 o
   0  11  10        250.81        260.15        84.45 o
   1  11  10       2588.05       2446.25       171.62 o
   2  11  10        195.39        140.29        57.21 o
   3  11  10         52.75         34.05        43.59 o
   4  11  10         51.34         42.22        47.67 o
   5  11  10        141.02         66.74        59.93 o
   6  11  10        170.43        243.81        80.36 o
   7  11  10       4393.13       4936.09       256.07 o
  -7  12  10        642.06        488.98       207.03 o
  -6  12  10        514.63        264.24       117.14 o
  -5  12  10       2140.35       2304.60       234.27 o
  -4  12  10       1716.80       1923.22       126.67 o
  -3  12  10        654.84        625.18        84.45 o
  -2  12  10       3274.95       3341.12       158.00 o
  -1  12  10        205.39        117.14        53.12 o
   0  12  10       6934.83       6570.56       223.38 o
   1  12  10        228.60        178.43        66.74 o
   2  12  10        866.80        746.41       104.88 o
   3  12  10        920.02       1101.90       149.83 o
   4  12  10         20.54         23.15        50.40 o
   5  12  10        602.53        544.82       111.69 o
   6  12  10       2104.83       2232.41       178.43 o
  -6  13  10        916.59       1205.42       207.03 o
  -5  13  10       3000.75       2645.11       202.95 o
  -4  13  10       3423.34       4107.96       340.51 o
  -3  13  10       4650.17       4978.31       232.91 o
  -2  13  10        106.56        119.86        51.76 o
  -1  13  10       9120.17       8380.73       276.50 o
   0  13  10        418.44        317.36        69.46 o
   1  13  10       5472.01       5726.08       238.36 o
   2  13  10       1606.60       1366.14       143.02 o
   3  13  10       2161.55       2053.98       162.08 o
   4  13  10       2840.01       3033.30       207.03 o
   5  13  10        505.59        456.29       107.60 o
   6  13  10        498.93        393.63        96.71 o
  -5  14  10       2981.56       3117.75       363.67 o
  -4  14  10       1583.04       2153.41       208.39 o
  -3  14  10        756.37        919.39       114.41 o
  -2  14  10       2909.03       2893.01       189.33 o
  -1  14  10         21.38         69.46        55.84 o
   0  14  10       1279.50       1447.87       241.08 o
   1  14  10        823.76        780.46       103.52 o
   2  14  10       2067.19       2325.03       167.53 o
   3  14  10       3779.35       4204.67       305.10 o
   4  14  10          1.38          1.36        58.57 o
   5  14  10       2416.35       2533.42       189.33 o
  -4  15  10       2029.61       2137.07       226.10 o
  -3  15  10       1370.97       1866.02       170.26 o
  -2  15  10         13.40         19.07        58.57 o
  -1  15  10       1164.97       1691.67       159.36 o
   0  15  10        428.93        371.84       121.22 o
   1  15  10        356.14        362.31        88.53 o
   2  15  10       3875.25       3704.79       344.60 o
   3  15  10         73.78         93.98        68.10 o
   4  15  10       3745.03       3884.58       266.96 o
  -3  16  10         89.01         29.97        87.17 o
  -2  16  10        129.24        107.60        79.00 o
  -1  16  10        281.93        213.84       185.24 o
   0  16  10         26.00         44.95       151.19 o
   1  16  10       2049.14       2172.48       310.55 o
   2  16  10        109.95        158.00        89.90 o
   3  16  10       4685.77       5381.48       576.15 o
  -9   0  11       4886.32       4545.18       480.81 o
  -7   0  11      16716.48      17099.25       704.18 o
  -5   0  11       2874.07       2435.36       182.52 o
  -3   0  11       5445.37       5321.55       329.62 o
  -1   0  11      10458.98      11640.13       324.17 o
   1   0  11       5756.94       5581.71       231.55 o
   3   0  11       4874.16       4543.82       280.58 o
   5   0  11      13754.86      13004.91       517.58 o
   7   0  11       2000.91       1652.17       186.60 o
   9   0  11          7.74         66.74        96.71 o
 -10   1  11       2681.69       2778.59       280.58 o
  -9   1  11         75.83          4.09        72.19 o
  -8   1  11       9085.67       9823.15       348.69 o
  -7   1  11        267.96        208.39        59.93 o
  -6   1  11       7587.62       7898.56       287.39 o
  -5   1  11        242.76        243.81        54.48 o
  -4   1  11       2784.15       2946.13       102.15 o
  -3   1  11       4634.46       4448.48       125.31 o
  -2   1  11        781.07        833.58        40.86 o
  -1   1  11        840.09       1186.35        42.22 o
   0   1  11      20883.38      21128.21       360.94 o
   1   1  11        353.61        320.08        31.33 o
   2   1  11      14876.06      14430.98       302.38 o
   3   1  11        185.27        130.76        27.24 o
   4   1  11       7321.81       7267.93       219.29 o
   5   1  11          2.07          0.00        29.97 o
   6   1  11      10987.67      10946.84       351.41 o
   7   1  11        273.94        212.48        61.29 o
   8   1  11       1256.02       1263.99       133.48 o
   9   1  11       1036.61        977.96       185.24 o
 -10   2  11        476.21        314.63       128.03 o
  -9   2  11       3779.15       4076.63       449.48 o
  -8   2  11         38.77          5.45        51.76 o
  -7   2  11       2785.53       2769.06       159.36 o
  -6   2  11        209.70        190.69        54.48 o
  -5   2  11        802.16        773.65        74.91 o
  -4   2  11       3639.69       3632.60       115.77 o
  -3   2  11         33.08         17.71        17.71 o
  -2   2  11       2052.82       2068.96       108.96 o
  -1   2  11      13501.11      13779.92       277.86 o
   0   2  11        338.35        356.86        44.95 o
   1   2  11       9532.29       9110.79       197.50 o
   2   2  11          1.76          1.36        14.98 o
   3   2  11      17079.65      17637.27       355.50 o
   4   2  11       1278.42       1195.89       117.14 o
   5   2  11      11408.77      11296.89       298.29 o
   6   2  11       2820.78       2951.58       149.83 o
   7   2  11       2202.80       2255.56       151.19 o
   8   2  11       2793.95       2542.96       167.53 o
   9   2  11        247.04        159.36       122.59 o
  -9   3  11        374.16        254.70        98.07 o
  -8   3  11       3328.68       2988.35       325.53 o
  -7   3  11       1790.30       1374.31       121.22 o
  -6   3  11        623.22        652.42        99.43 o
  -5   3  11      10321.10      10098.28       291.48 o
  -4   3  11       2374.60       2224.24        96.71 o
  -3   3  11      18856.09      18927.13       381.38 o
  -2   3  11       3258.35       3036.02       104.88 o
  -1   3  11      13266.59      13612.39       247.89 o
   0   3  11        527.14        548.91        43.59 o
   1   3  11      19371.68      19394.32       356.86 o
   2   3  11      14696.49      14962.19       306.46 o
   3   3  11        244.16        172.98        42.22 o
   4   3  11       3234.71       3079.61       160.72 o
   5   3  11        145.82        106.24        39.50 o
   6   3  11       1004.31        863.54        96.71 o
   7   3  11        774.91        806.34       121.22 o
   8   3  11         89.81         59.93        69.46 o
   9   3  11       2027.13       1688.95       196.14 o
  -9   4  11       4510.19       4144.74       570.70 o
  -8   4  11        356.38        325.53       102.15 o
  -7   4  11       1399.79       1148.21       130.76 o
  -6   4  11       4437.94       4566.97       183.88 o
  -5   4  11       5539.65       5483.64       170.26 o
  -4   4  11      13711.57      13611.03       310.55 o
  -3   4  11        105.89        122.59        21.79 o
  -2   4  11      15917.69      16273.85       359.58 o
  -1   4  11        192.57        187.96        28.60 o
   0   4  11      11036.63      10783.40       246.53 o
   1   4  11         83.24        102.15        19.07 o
   2   4  11       2641.29       2675.08        87.17 o
   3   4  11       8077.21       8062.01       192.05 o
   4   4  11          2.19          5.45        27.24 o
   5   4  11        256.89        128.03        51.76 o
   6   4  11       4938.94       4964.69       251.98 o
   7   4  11        780.93        890.78       128.03 o
   8   4  11       5136.34       5209.86       291.48 o
   9   4  11          0.06          0.00        85.81 o
  -9   5  11       1510.36       1277.61       258.79 o
  -8   5  11         72.98          6.81        80.36 o
  -7   5  11         39.22          5.45        58.57 o
  -6   5  11         16.44          2.72        36.78 o
  -5   5  11       3346.12       3244.42       126.67 o
  -4   5  11        422.92        378.65        74.91 o
  -3   5  11       9480.52       9661.06       235.64 o
  -2   5  11        279.89        324.17        32.69 o
  -1   5  11       3819.98       3670.74       111.69 o
   0   5  11        134.92        183.88        23.15 o
   1   5  11         49.96         58.57        19.07 o
   2   5  11       1276.78       1334.81       117.14 o
   3   5  11       2639.51       2312.77       119.86 o
   4   5  11        162.51         93.98        39.50 o
   5   5  11       5183.70       5238.47       211.12 o
   6   5  11          6.09         23.15        44.95 o
   7   5  11       9713.92       9843.58       404.53 o
   8   5  11        178.92        100.79        96.71 o
   9   5  11      12144.88      12612.64       518.94 o
  -9   6  11        735.96        653.79       178.43 o
  -8   6  11        280.95        143.02        98.07 o
  -7   6  11       1626.56       1585.43       140.29 o
  -6   6  11       8068.26       8100.15       355.50 o
  -5   6  11        252.15        247.89        43.59 o
  -4   6  11      18186.70      17066.56       420.88 o
  -3   6  11        775.71        696.01        65.38 o
  -2   6  11      27841.29      26907.42       528.48 o
  -1   6  11        311.42        288.76        40.86 o
   0   6  11       8032.01       8258.15       185.24 o
   1   6  11         65.97         96.71        35.41 o
   2   6  11       3806.04       3766.08       200.22 o
   3   6  11         98.84         42.22        35.41 o
   4   6  11        285.54        330.98        89.90 o
   5   6  11        138.47         57.21        42.22 o
   6   6  11       3195.92       3475.97       198.86 o
   7   6  11         87.44        152.55        89.90 o
   8   6  11       3879.70       4265.96       409.98 o
   9   6  11         64.97         58.57        95.34 o
  -9   7  11         43.43          1.36        84.45 o
  -8   7  11        142.47        172.98        96.71 o
  -7   7  11       2751.09       2271.91       211.12 o
  -6   7  11        449.95        295.57        58.57 o
  -5   7  11       9888.30       9482.63       373.20 o
  -4   7  11        101.98        102.15        40.86 o
  -3   7  11      17578.12      16721.96       373.20 o
  -2   7  11       1056.39        855.37        66.74 o
  -1   7  11      14455.94      14162.66       367.76 o
   0   7  11        661.88        678.30        77.64 o
   1   7  11       6797.99       6359.44       241.08 o
   2   7  11       4772.05       4417.15       230.19 o
   3   7  11       1106.67       1118.25       103.52 o
   4   7  11        362.47        266.96        66.74 o
   5   7  11        398.36        303.74        77.64 o
   6   7  11        694.19        581.60       115.77 o
   7   7  11       1422.27       1417.90       162.08 o
   8   7  11         12.97          0.00        77.64 o
  -8   8  11          5.07         36.78        76.28 o
  -7   8  11       1147.35       1254.45       196.14 o
  -6   8  11        115.28        144.38        57.21 o
  -5   8  11       1091.99        973.87        98.07 o
  -4   8  11       3433.75       3407.86       136.21 o
  -3   8  11         36.56         49.03        32.69 o
  -2   8  11       2909.21       2758.16       143.02 o
  -1   8  11        869.64        792.72       148.46 o
   0   8  11        896.62        570.70        98.07 o
   1   8  11       4745.07       4680.02       166.17 o
   2   8  11        464.56        347.32       117.14 o
   3   8  11       6526.71       6364.89       239.72 o
   4   8  11       1781.65       1487.37       211.12 o
   5   8  11       3822.78       3925.45       219.29 o
   6   8  11       5137.79       5483.64       245.17 o
   7   8  11       1578.03       1336.18       144.38 o
   8   8  11       3906.84       4293.20       286.03 o
  -8   9  11       4619.80       4309.55       281.95 o
  -7   9  11        118.83         93.98        73.55 o
  -6   9  11       4167.49       4272.77       189.33 o
  -5   9  11       1233.05       1125.06       103.52 o
  -4   9  11        465.03        427.69        65.38 o
  -3   9  11       4699.49       4399.44       171.62 o
  -2   9  11        211.06        117.14        46.31 o
  -1   9  11       3413.46       3617.62       177.07 o
   0   9  11       2461.85       2325.03       114.41 o
   1   9  11       1499.88       1323.92       104.88 o
   2   9  11       8891.75       8744.40       295.57 o
   3   9  11        168.68         92.62        47.67 o
   4   9  11       5751.63       5911.32       242.45 o
   5   9  11        502.63        531.20        95.34 o
   6   9  11       2966.85       3119.11       179.79 o
   7   9  11       1611.51       1755.69       160.72 o
   8   9  11        496.39        751.85       186.60 o
  -8  10  11        105.89        156.64        93.98 o
  -7  10  11       5839.84       6092.48       238.36 o
  -6  10  11         14.31         70.83        55.84 o
  -5  10  11       2810.65       2702.32       166.17 o
  -4  10  11       1258.08       1179.54       106.24 o
  -3  10  11         72.44         89.90        43.59 o
  -2  10  11        356.43        405.89        70.83 o
  -1  10  11       1036.89        762.75       114.41 o
   0  10  11       1161.19       1302.13       102.15 o
   1  10  11       8234.27       8121.94       250.62 o
   2  10  11        151.71        239.72        57.21 o
   3  10  11       3931.98       3636.69       302.38 o
   4  10  11        550.38        388.19        74.91 o
   5  10  11       7584.05       7583.93       303.74 o
   6  10  11        295.38        284.67        77.64 o
   7  10  11        618.35        645.61       121.22 o
  -7  11  11          0.57          0.00        84.45 o
  -6  11  11       5050.89       5653.89       299.65 o
  -5  11  11          0.20         35.41        55.84 o
  -4  11  11        466.70        268.33        62.65 o
  -3  11  11        147.74        134.84        51.76 o
  -2  11  11        423.74        463.10        70.83 o
  -1  11  11        122.86         76.28        44.95 o
   0  11  11      16027.16      16534.00       529.84 o
   1  11  11        350.12        186.60        59.93 o
   2  11  11       4577.41       4350.41       205.67 o
   3  11  11         18.18          1.36        46.31 o
   4  11  11       7977.39       8105.60       311.91 o
   5  11  11        105.02        134.84        69.46 o
   6  11  11       4249.50       4571.06       231.55 o
   7  11  11         14.79        137.57        79.00 o
  -7  12  11       1894.32       1787.02       389.55 o
  -6  12  11         14.06         12.26        91.26 o
  -5  12  11       1977.76       2037.64       178.43 o
  -4  12  11        610.83        488.98        84.45 o
  -3  12  11        102.22         40.86        53.12 o
  -2  12  11        476.98        399.08        69.46 o
  -1  12  11       5009.69       5036.88       224.74 o
   0  12  11          3.10         51.76        50.40 o
   1  12  11       6979.02       7310.15       279.22 o
   2  12  11        114.36          4.09        51.76 o
   3  12  11       3825.69       4240.08       215.20 o
   4  12  11        415.70        280.58        91.26 o
   5  12  11       8238.40       8504.68       343.24 o
   6  12  11        311.39        366.39        93.98 o
  -6  13  11       2092.39       2197.00       296.93 o
  -5  13  11       2856.24       2612.42       257.43 o
  -4  13  11        686.44        617.01        98.07 o
  -3  13  11       4619.79       5008.28       209.76 o
  -2  13  11          1.16          0.00        43.59 o
  -1  13  11       4149.52       3909.10       205.67 o
   0  13  11       1918.93       1781.57       138.93 o
   1  13  11       3710.55       4078.00       201.58 o
   2  13  11       2644.69       3301.62       253.34 o
   3  13  11        274.90        149.83        69.46 o
   4  13  11       4318.05       4821.68       242.45 o
   5  13  11          9.12         10.90        70.83 o
  -5  14  11       1801.00       2073.05       215.20 o
  -4  14  11       2468.25       2515.72       205.67 o
  -3  14  11         19.29          0.00        61.29 o
  -2  14  11       2780.13       2624.68       167.53 o
  -1  14  11          4.46          2.72        57.21 o
   0  14  11       2457.49       2425.82       187.96 o
   1  14  11        555.75        691.92       125.31 o
   2  14  11        503.54        479.44        98.07 o
   3  14  11       5850.19       6601.89       298.29 o
   4  14  11        228.75        314.63        87.17 o
   5  14  11       1517.73       1488.73       163.45 o
  -4  15  11         18.88         83.09        80.36 o
  -3  15  11       1555.55       1578.62       182.52 o
  -2  15  11        280.65        201.58        79.00 o
  -1  15  11       1950.74       1939.57       189.33 o
   0  15  11        167.38        134.84       117.14 o
   1  15  11        204.33        133.48        83.09 o
   2  15  11       2666.36       2861.68       284.67 o
   3  15  11        348.35        302.38        88.53 o
   4  15  11        620.03        641.53       168.89 o
  -2  16  11       8088.44       8367.11       344.60 o
  -1  16  11         29.55        148.46       113.05 o
   0  16  11       3384.09       3330.23       299.65 o
   1  16  11          8.94          0.00        88.53 o
   2  16  11       1910.63       1969.53       262.88 o
  -8   0  12       5092.83       5203.05       348.69 o
  -6   0  12      19667.46      20041.29       772.29 o
  -4   0  12      25094.46      25290.66       924.84 o
  -2   0  12      36801.37      37092.87       889.42 o
   0   0  12       5609.16       5336.54       250.62 o
   2   0  12      10556.53       9817.70       450.84 o
   4   0  12        923.30        911.22        96.71 o
   6   0  12       5511.09       5655.26       431.77 o
   8   0  12       2944.89       2820.82       249.26 o
  -9   1  12         10.70         58.57        80.36 o
  -8   1  12         47.23          0.00        49.03 o
  -7   1  12       3992.88       4188.32       204.31 o
  -6   1  12       1902.52       1811.53       123.95 o
  -5   1  12      10261.19      10481.02       337.79 o
  -4   1  12       1534.85       1597.69        99.43 o
  -3   1  12       5864.74       5916.77       166.17 o
  -2   1  12       2342.02       2446.25        74.91 o
  -1   1  12       5556.90       5482.28       136.21 o
   0   1  12       1292.65       1419.26        50.40 o
   1   1  12        703.36        810.42        58.57 o
   2   1  12       4796.73       5013.73       141.65 o
   3   1  12        841.98        930.28        64.02 o
   4   1  12        251.68        194.77        40.86 o
   5   1  12      13120.19      13344.06       397.72 o
   6   1  12        501.06        531.20       130.76 o
   7   1  12       5651.94       5490.45       245.17 o
   8   1  12         17.62         87.17        58.57 o
   9   1  12       7052.94       7056.81       356.86 o
  -9   2  12        287.71        367.76       110.33 o
  -8   2  12        182.85        186.60        74.91 o
  -7   2  12       4050.06       4110.69       198.86 o
  -6   2  12       5041.52       5320.19       242.45 o
  -5   2  12       1410.43       1364.78       106.24 o
  -4   2  12       5872.04       5374.67       183.88 o
  -3   2  12       4216.23       4321.80       137.57 o
  -2   2  12       2620.15       2692.78       104.88 o
  -1   2  12       2677.73       3006.06       111.69 o
   0   2  12         72.21         31.33        16.34 o
   1   2  12       9836.47       9742.79       220.65 o
   2   2  12        524.32        612.93        43.59 o
   3   2  12       3734.47       3789.24       117.14 o
   4   2  12       7418.00       7397.33       212.48 o
   5   2  12       4818.99       5066.85       205.67 o
   6   2  12      14272.11      14499.09       423.60 o
   7   2  12        205.61        190.69        64.02 o
   8   2  12       8327.51       8414.78       461.74 o
   9   2  12          7.29          0.00        74.91 o
  -9   3  12        545.08        468.55       156.64 o
  -8   3  12       2153.61       2085.31       230.19 o
  -7   3  12       1733.96       1510.52       128.03 o
  -6   3  12       5699.31       6018.93       265.60 o
  -5   3  12      12910.69      13177.89       359.58 o
  -4   3  12         47.51         21.79        24.52 o
  -3   3  12       9222.52       9305.57       231.55 o
  -2   3  12       1727.64       1826.52        87.17 o
  -1   3  12      14332.61      14097.28       305.10 o
   0   3  12       2116.52       2071.69        64.02 o
   1   3  12       3840.07       3677.55       100.79 o
   2   3  12      12947.81      13199.69       276.50 o
   3   3  12       1210.19       1212.23       100.79 o
   4   3  12       1413.51       1431.52        87.17 o
   5   3  12       1098.48       1157.75       110.33 o
   6   3  12        471.90        373.20       102.15 o
   7   3  12        817.19        825.41       122.59 o
   8   3  12        398.64        343.24       133.48 o
   9   3  12       1785.59       2013.12       272.41 o
  -9   4  12       4202.96       3662.57       275.14 o
  -8   4  12         50.51         10.90        69.46 o
  -7   4  12       3453.07       3439.19       190.69 o
  -6   4  12        750.67        642.89        81.72 o
  -5   4  12        303.57        208.39        49.03 o
  -4   4  12       3456.38       3455.54       107.60 o
  -3   4  12       1144.34       1104.63        66.74 o
  -2   4  12       3531.52       3952.69       128.03 o
  -1   4  12       9528.21       9473.10       231.55 o
   0   4  12        429.05        420.88        46.31 o
   1   4  12       4968.79       4919.75       171.62 o
   2   4  12        732.53        709.63        54.48 o
   3   4  12      11305.56      10946.84       245.17 o
   4   4  12        422.60        337.79        79.00 o
   5   4  12       6592.83       6367.61       241.08 o
   6   4  12         10.61          0.00        46.31 o
   7   4  12          4.05         16.34        54.48 o
   8   4  12       1561.03       1597.69       301.01 o
   9   4  12        554.52        627.91       138.93 o
  -9   5  12          0.05         28.60        98.07 o
  -8   5  12       5071.47       5546.29       550.27 o
  -7   5  12         24.89         19.07        50.40 o
  -6   5  12        766.22        555.72        74.91 o
  -5   5  12        238.42        160.72        39.50 o
  -4   5  12        250.94        219.29        39.50 o
  -3   5  12        196.10        202.95        40.86 o
  -2   5  12      11229.61      10955.02       281.95 o
  -1   5  12        618.37        520.31        57.21 o
   0   5  12      10361.81      10259.01       241.08 o
   1   5  12        806.11        903.04        62.65 o
   2   5  12      23952.01      24134.27       547.55 o
   3   5  12        269.61        122.59        47.67 o
   4   5  12      17074.37      16494.50       467.19 o
   5   5  12         86.83         57.21        42.22 o
   6   5  12       2016.42       2162.95       141.65 o
   7   5  12        153.29        160.72        74.91 o
   8   5  12        770.62        634.72       147.10 o
   9   5  12        299.86        167.53       103.52 o
  -9   6  12       5517.11       5399.19       333.70 o
  -8   6  12          2.62         13.62        84.45 o
  -7   6  12       2377.81       1995.41       197.50 o
  -6   6  12          3.33         10.90        43.59 o
  -5   6  12        835.77        743.68        69.46 o
  -4   6  12       1281.31       1364.78       119.86 o
  -3   6  12        817.84        854.01        68.10 o
  -2   6  12         67.16         65.38        31.33 o
  -1   6  12      12106.88      12219.00       296.93 o
   0   6  12        927.42        905.77        53.12 o
   1   6  12       4062.72       3929.53       136.21 o
   2   6  12        309.13        204.31        53.12 o
   3   6  12      14166.74      14114.99       407.25 o
   4   6  12        127.18        125.31        53.12 o
   5   6  12       3226.22       3140.90       166.17 o
   6   6  12         15.83          2.72        49.03 o
   7   6  12        192.09         88.53        76.28 o
   8   6  12         13.69          4.09        70.83 o
  -8   7  12       4573.00       4658.23       505.32 o
  -7   7  12        311.84        322.81       108.96 o
  -6   7  12       3719.32       3756.55       258.79 o
  -5   7  12       6692.93       6230.04       422.24 o
  -4   7  12         54.01         49.03        35.41 o
  -3   7  12       4261.38       4264.60       145.74 o
  -2   7  12        613.67        550.27        58.57 o
  -1   7  12       1680.79       1479.19       111.69 o
   0   7  12       4779.09       4709.99       175.71 o
   1   7  12        974.68       1160.47        84.45 o
   2   7  12      12372.72      11088.50       340.51 o
   3   7  12       1094.93        946.63        98.07 o
   4   7  12       5584.79       5844.58       309.19 o
   5   7  12          3.55         29.97        46.31 o
   6   7  12         86.33         38.14        55.84 o
   7   7  12       1335.40       1357.97       301.01 o
   8   7  12         57.60         21.79       108.96 o
  -8   8  12         30.56          0.00        70.83 o
  -7   8  12       2276.34       2361.81       208.39 o
  -6   8  12       1221.67       1194.52       102.15 o
  -5   8  12        826.89        764.11        91.26 o
  -4   8  12       3490.12       2984.26       125.31 o
  -3   8  12       2623.95       2408.12       108.96 o
  -2   8  12        427.27        409.98        59.93 o
  -1   8  12       1820.46       1972.26       266.96 o
   0   8  12         99.50         95.34        35.41 o
   1   8  12      10519.81       9573.89       362.31 o
   2   8  12       2926.05       2431.27       215.20 o
   3   8  12       9652.82       9475.82       317.36 o
   4   8  12       2462.31       2150.69       153.91 o
   5   8  12       3748.37       3894.12       265.60 o
   6   8  12       6203.65       7163.05       292.84 o
   7   8  12        623.01        573.43        96.71 o
   8   8  12       5801.38       6306.32       343.24 o
  -8   9  12         88.50         31.33        73.55 o
  -7   9  12       2135.50       2293.70       183.88 o
  -6   9  12       1482.74       1420.62       122.59 o
  -5   9  12       6583.85       6768.06       209.76 o
  -4   9  12       2256.10       2221.51       128.03 o
  -3   9  12       4801.63       4685.47       189.33 o
  -2   9  12        259.67        179.79        49.03 o
  -1   9  12       4856.11       4878.88       223.38 o
   0   9  12       5553.92       5396.47       222.02 o
   1   9  12        923.49        875.80        84.45 o
   2   9  12       3938.86       3979.93       302.38 o
   3   9  12        928.43        992.94       107.60 o
   4   9  12       1134.71       1091.01       114.41 o
   5   9  12       1682.65       1851.03       156.64 o
   6   9  12        152.60         99.43        59.93 o
   7   9  12       4553.47       4456.65       333.70 o
  -7  10  12        623.65        644.25       130.76 o
  -6  10  12       7881.76       8169.61       367.76 o
  -5  10  12        371.27        222.02        65.38 o
  -4  10  12      12400.86      12359.30       356.86 o
  -3  10  12        281.78        219.29        62.65 o
  -2  10  12      13551.67      13393.10       375.93 o
  -1  10  12        142.83        123.95        58.57 o
   0  10  12       4541.39       4520.66       207.03 o
   1  10  12       2467.03       2542.96       137.57 o
   2  10  12       1180.14        897.59       149.83 o
   3  10  12        180.21        162.08        55.84 o
   4  10  12         11.06         12.26        49.03 o
   5  10  12        437.59        399.08        84.45 o
   6  10  12       2468.33       2269.19       172.98 o
   7  10  12         55.47         66.74        72.19 o
  -7  11  12       1298.79       1026.99       550.27 o
  -6  11  12          9.60         43.59        72.19 o
  -5  11  12       4612.62       4598.30       241.08 o
  -4  11  12        143.46        138.93        54.48 o
  -3  11  12       3062.84       3426.93       167.53 o
  -2  11  12        756.18        746.41        92.62 o
  -1  11  12        905.59       1209.51       122.59 o
   0  11  12        760.40        799.53        98.07 o
   1  11  12         29.89         31.33        43.59 o
   2  11  12        335.72        360.94        69.46 o
   3  11  12       2290.73       2372.70       158.00 o
   4  11  12        204.59        231.55        70.83 o
   5  11  12       6790.09       6689.06       405.89 o
   6  11  12         42.67        118.50        73.55 o
   7  11  12       5903.31       6310.41       431.77 o
  -6  12  12       3256.53       3963.58       442.67 o
  -5  12  12        566.26        484.89       102.15 o
  -4  12  12       6886.29       6705.40       250.62 o
  -3  12  12        506.19        587.05        84.45 o
  -2  12  12       2303.09       2458.51       141.65 o
  -1  12  12        410.56        405.89        76.28 o
   0  12  12        697.48        882.61       113.05 o
   1  12  12        396.63        497.15        87.17 o
   2  12  12         20.24          6.81        51.76 o
   3  12  12        546.43        399.08        85.81 o
   4  12  12       3279.49       3219.90       194.77 o
   5  12  12        229.87        427.69        96.71 o
   6  12  12       5407.85       5384.21       273.77 o
  -6  13  12       1811.05       1831.97       380.01 o
  -5  13  12       6309.34       6901.54       339.15 o
  -4  13  12          2.65         34.05        57.21 o
  -3  13  12       6295.15       6596.44       250.62 o
  -2  13  12        357.41        317.36        72.19 o
  -1  13  12       5530.40       6074.77       397.72 o
   0  13  12        923.97        916.66       140.29 o
   1  13  12       3630.96       3225.35       230.19 o
   2  13  12        611.61        591.13        93.98 o
   3  13  12        349.49        298.29       111.69 o
   4  13  12        455.12        275.14        84.45 o
   5  13  12        733.98        678.30       118.50 o
  -5  14  12        401.95        418.15       118.50 o
  -4  14  12       2049.81       2111.19       183.88 o
  -3  14  12        929.89        988.85       217.93 o
  -2  14  12       1138.18       1074.66       145.74 o
  -1  14  12       2027.30       2067.60       162.08 o
   0  14  12        830.76        909.85       149.83 o
   1  14  12       3393.25       3535.90       321.45 o
   2  14  12        180.44         80.36        68.10 o
   3  14  12       2999.03       2852.15       194.77 o
   4  14  12        760.76        757.30       123.95 o
  -3  15  12        790.26        789.99       121.22 o
  -2  15  12       2328.91       2355.00       182.52 o
  -1  15  12        566.24        529.84       151.19 o
   0  15  12       5159.27       4944.26       294.20 o
   1  15  12          3.70          1.36        80.36 o
   2  15  12       6616.52       6231.41       336.43 o
   3  15  12       1004.14        990.21       128.03 o
  -1  16  12       2597.52       2544.32       355.50 o
   0  16  12         14.49         54.48        99.43 o
   1  16  12       2481.77       2367.25       276.50 o
  -9   0  13       7124.20       7397.33       444.03 o
  -7   0  13       1995.13       2060.79       201.58 o
  -5   0  13        335.70        444.03       103.52 o
  -3   0  13       5899.54       6377.15       281.95 o
  -1   0  13       7954.58       8387.54       250.62 o
   1   0  13       5151.40       5885.44       213.84 o
   3   0  13        119.30        119.86        65.38 o
   5   0  13        480.09        360.94       103.52 o
   7   0  13       1101.14        839.03       152.55 o
   9   0  13       4962.57       5655.26       371.84 o
  -9   1  13        295.34         92.62        89.90 o
  -8   1  13       3095.30       2989.71       190.69 o
  -7   1  13       2449.00       2288.25       152.55 o
  -6   1  13          8.38          1.36        36.78 o
  -5   1  13       1623.19       1834.69       126.67 o
  -4   1  13       3418.90       3109.57       167.53 o
  -3   1  13         64.24         34.05        27.24 o
  -2   1  13      10290.90      10430.63       222.02 o
  -1   1  13       3963.45       4007.17       123.95 o
   0   1  13      11478.65      11181.12       241.08 o
   1   1  13        686.26        710.99        50.40 o
   2   1  13      21823.41      21490.52       438.58 o
   3   1  13        813.38        738.23        87.17 o
   4   1  13       3093.15       2880.75       117.14 o
   5   1  13       1058.14       1202.70       110.33 o
   6   1  13        616.09        547.55       110.33 o
   7   1  13        881.74        802.25       185.24 o
   8   1  13        880.90        694.65       110.33 o
   9   1  13        464.00        715.08       231.55 o
  -9   2  13       2537.99       2301.87       220.65 o
  -8   2  13        753.68        904.41       117.14 o
  -7   2  13        108.18         61.29        54.48 o
  -6   2  13       1896.57       1938.21       130.76 o
  -5   2  13       2516.21       2463.96       123.95 o
  -4   2  13         11.37          4.09        28.60 o
  -3   2  13       1799.96       1667.16       130.76 o
  -2   2  13       1091.37       1236.75        69.46 o
  -1   2  13      19584.12      19440.62       365.03 o
   0   2  13          3.69          5.45        21.79 o
   1   2  13      28132.51      28268.11       512.13 o
   2   2  13       9347.81       9331.45       207.03 o
   3   2  13       7337.21       7108.57       196.14 o
   4   2  13       1046.12       1067.85        79.00 o
   5   2  13       5879.84       5223.48       234.27 o
   6   2  13       7578.80       8091.98       292.84 o
   7   2  13          5.54          0.00        51.76 o
   8   2  13        877.46        890.78       143.02 o
   9   2  13       1435.98       1195.89       171.62 o
  -9   3  13       1038.92        851.29       159.36 o
  -8   3  13       3946.00       3323.42       207.03 o
  -7   3  13       6001.55       6157.86       280.58 o
  -6   3  13         12.47          1.36        35.41 o
  -5   3  13       9040.40       8477.44       264.24 o
  -4   3  13         75.86         57.21        38.14 o
  -3   3  13       5001.56       4771.28       183.88 o
  -2   3  13         14.77          5.45        20.43 o
  -1   3  13       9408.77       9434.96       276.50 o
   0   3  13      11441.56      11472.60       239.72 o
   1   3  13        437.65        367.76        40.86 o
   2   3  13       5914.54       5787.38       140.29 o
   3   3  13        755.24        757.30        68.10 o
   4   3  13       2677.24       2416.29       111.69 o
   5   3  13       6454.74       6366.25       208.39 o
   6   3  13          6.42          6.81        54.48 o
   7   3  13       2052.54       2360.44       182.52 o
   8   3  13       2265.45       2450.34       202.95 o
   9   3  13        303.60        257.43       111.69 o
  -9   4  13       1416.54       1426.07       243.81 o
  -8   4  13       6693.77       6289.98       329.62 o
  -7   4  13       2570.73       2672.35       205.67 o
  -6   4  13       6575.45       6836.16       237.00 o
  -5   4  13          0.46          0.00        31.33 o
  -4   4  13      15702.56      15881.57       369.12 o
  -3   4  13        399.78        441.31        54.48 o
  -2   4  13      11238.58      11262.84       281.95 o
  -1   4  13       6380.26       6257.29       183.88 o
   0   4  13        859.86        943.90        55.84 o
   1   4  13       2156.20       2078.50        91.26 o
   2   4  13        461.21        367.76        38.14 o
   3   4  13        706.67        660.60        73.55 o
   4   4  13       3958.97       3819.21       167.53 o
   5   4  13       1580.29       1496.90       129.40 o
   6   4  13       8728.88       8906.48       409.98 o
   7   4  13         25.36          0.00        55.84 o
   8   4  13       4828.54       4953.80       286.03 o
   9   4  13        418.78        273.77       113.05 o
  -9   5  13       1048.70       1013.37       217.93 o
  -8   5  13          0.76          4.09        74.91 o
  -7   5  13       3443.18       3410.59       197.50 o
  -6   5  13         39.44          2.72        39.50 o
  -5   5  13       6330.41       6370.34       224.74 o
  -4   5  13         83.69         34.05        31.33 o
  -3   5  13       7242.62       7109.93       192.05 o
  -2   5  13        683.76        689.20       104.88 o
  -1   5  13        521.26        330.98        47.67 o
   0   5  13       1282.25       1330.73        69.46 o
   1   5  13        128.15        126.67        29.97 o
   2   5  13         43.07        106.24        42.22 o
   3   5  13      10102.61       9313.74       305.10 o
   4   5  13         80.88         80.36        42.22 o
   5   5  13      13512.05      13542.92       414.07 o
   6   5  13        293.61        228.83       121.22 o
   7   5  13       9490.70       9252.45       401.81 o
   8   5  13         36.66         99.43       100.79 o
  -9   6  13        572.43        524.39       215.20 o
  -8   6  13       5956.99       6010.75       528.48 o
  -7   6  13       1263.08       1073.30       211.12 o
  -6   6  13       7220.56       7104.48       254.70 o
  -5   6  13          0.69          2.72        40.86 o
  -4   6  13      16195.66      15884.30       363.67 o
  -3   6  13        505.81        427.69        50.40 o
  -2   6  13       5491.62       5912.69       276.50 o
  -1   6  13          9.47         19.07        27.24 o
   0   6  13        252.95        261.51        36.78 o
   1   6  13        530.35        484.89        53.12 o
   2   6  13        278.48        271.05        44.95 o
   3   6  13         15.10         16.34        38.14 o
   4   6  13       3406.78       3335.68       265.60 o
   5   6  13       1053.03        909.85       104.88 o
   6   6  13       4549.10       4319.08       209.76 o
   7   6  13          0.47          1.36        66.74 o
   8   6  13       6754.10       6849.78       350.05 o
  -8   7  13       1127.33       1061.04       168.89 o
  -7   7  13       5261.27       4644.61       273.77 o
  -6   7  13         18.39          1.36        44.95 o
  -5   7  13       6797.92       6600.52       231.55 o
  -4   7  13        419.78        441.31       108.96 o
  -3   7  13       4537.04       4355.86       148.46 o
  -2   7  13        110.48        117.14        39.50 o
  -1   7  13        728.72        691.92        73.55 o
   0   7  13       3866.49       3808.31       179.79 o
   1   7  13        147.77        104.88        32.69 o
   2   7  13        622.62        559.81        76.28 o
   3   7  13       3255.04       3236.25       190.69 o
   4   7  13         36.90         44.95        44.95 o
   5   7  13       3279.48       3642.14       185.24 o
   6   7  13         15.36          0.00        47.67 o
   7   7  13       4979.81       4403.53       271.05 o
   8   7  13       1032.79       1062.40       205.67 o
  -8   8  13       1277.68       1242.20       208.39 o
  -7   8  13         92.72         83.09        85.81 o
  -6   8  13       2889.98       3076.88       163.45 o
  -5   8  13       2383.36       2034.91       181.15 o
  -4   8  13        606.84        566.62        87.17 o
  -3   8  13        788.70        882.61        84.45 o
  -2   8  13       2668.69       2645.11       215.20 o
  -1   8  13      12747.14      12165.88       799.53 o
   0   8  13         16.90          4.09        46.31 o
   1   8  13      10230.20       9752.32       360.94 o
   2   8  13       4117.61       4143.37       181.15 o
   3   8  13       3008.53       2626.04       151.19 o
   4   8  13       3362.18       3740.21       286.03 o
   5   8  13       1921.06       1808.81       192.05 o
   6   8  13       6093.54       6235.49       271.05 o
   7   8  13          0.25          0.00        72.19 o
   8   8  13       3288.46       3471.88       335.07 o
  -8   9  13       1800.91       2070.33       193.41 o
  -7   9  13       3384.85       3471.88       266.96 o
  -6   9  13         84.62        117.14        70.83 o
  -5   9  13       2925.19       3127.28       158.00 o
  -4   9  13       1560.20       1502.35       117.14 o
  -3   9  13       2249.32       2274.63       130.76 o
  -2   9  13       2938.78       2980.18       235.64 o
  -1   9  13       5897.32       5241.19       227.46 o
   0   9  13       8132.65       7841.36       292.84 o
   1   9  13          6.95         53.12        39.50 o
   2   9  13       7119.04       6879.75       260.15 o
   3   9  13       1716.02       1645.36       129.40 o
   4   9  13       3004.78       3022.40       172.98 o
   5   9  13       1770.77       2146.60       158.00 o
   6   9  13          1.14          5.45        57.21 o
   7   9  13       2920.13       3095.95       238.36 o
  -7  10  13       1415.92       2024.02       256.07 o
  -6  10  13        495.21        587.05       122.59 o
  -5  10  13        177.43        231.55        61.29 o
  -4  10  13        639.33        518.94       119.86 o
  -3  10  13       1145.55       1126.42       104.88 o
  -2  10  13        931.75        961.61        91.26 o
  -1  10  13       4706.18       4591.49       212.48 o
   0  10  13         30.14         14.98        44.95 o
   1  10  13       3503.48       3668.02       182.52 o
   2  10  13        615.34        404.53        69.46 o
   3  10  13       2285.10       2563.39       171.62 o
   4  10  13         67.25         53.12        57.21 o
   5  10  13        177.01         64.02        61.29 o
   6  10  13        716.92        860.82       133.48 o
   7  10  13        381.92        279.22        88.53 o
  -7  11  13        220.52        242.45       134.84 o
  -6  11  13        107.01         93.98        88.53 o
  -5  11  13         12.48          8.17        54.48 o
  -4  11  13       2386.74       2277.36       140.29 o
  -3  11  13         90.77         27.24        49.03 o
  -2  11  13       5380.60       5890.89       222.02 o
  -1  11  13        100.37        148.46        95.34 o
   0  11  13      10057.06      10508.26       442.67 o
   1  11  13          2.26          1.36        49.03 o
   2  11  13      10457.16      11074.88       459.01 o
   3  11  13          7.80         29.97        51.76 o
   4  11  13       4004.59       4035.77       215.20 o
   5  11  13          0.20         51.76        69.46 o
   6  11  13        693.24        536.65       106.24 o
  -6  12  13        445.12        434.50       149.83 o
  -5  12  13        434.34        324.17        85.81 o
  -4  12  13         42.41         73.55        58.57 o
  -3  12  13       3185.55       2909.35       170.26 o
  -2  12  13        321.11        351.41        76.28 o
  -1  12  13       8160.57       8078.35       309.19 o
   0  12  13         65.97         76.28        51.76 o
   1  12  13      10636.24      10381.59       957.53 o
   2  12  13        265.80        305.10        74.91 o
   3  12  13       3325.98       3420.12       186.60 o
   4  12  13        301.79        326.89        92.62 o
   5  12  13       1555.05       1528.23       254.70 o
   6  12  13        931.24        804.98       123.95 o
  -5  13  13       3127.10       3232.16       254.70 o
  -4  13  13        269.10        213.84        72.19 o
  -3  13  13       1881.11       1876.91       144.38 o
  -2  13  13        682.42        543.46        83.09 o
  -1  13  13       2588.58       2756.80       269.69 o
   0  13  13       3408.68       3460.98       247.89 o
   1  13  13         86.98         21.79        66.74 o
   2  13  13       2214.58       2055.34       172.98 o
   3  13  13         12.86         21.79        59.93 o
   4  13  13        744.71        745.04       119.86 o
   5  13  13        922.73        783.18       119.86 o
  -4  14  13       1136.30        931.65       125.31 o
  -3  14  13        350.93        422.24        93.98 o
  -2  14  13       2868.61       3011.51       193.41 o
  -1  14  13       2495.32       2848.06       187.96 o
   0  14  13         17.86        143.02        87.17 o
   1  14  13       1797.56       2047.17       307.82 o
   2  14  13        448.40        561.17       121.22 o
   3  14  13        738.11        678.30       172.98 o
   4  14  13       2654.84       2473.49       200.22 o
  -3  15  13        883.83        719.17       121.22 o
  -2  15  13       1286.40       1277.61       170.26 o
  -1  15  13         72.11          2.72        93.98 o
   0  15  13       1315.47       1608.59       275.14 o
   1  15  13        549.84        543.46       141.65 o
   2  15  13        610.93        847.20       153.91 o
  -8   0  14       7902.81       8635.44       474.00 o
  -6   0  14      15655.41      16047.74       696.01 o
  -4   0  14      13707.71      13725.44       469.91 o
  -2   0  14       4448.57       4487.97       230.19 o
   0   0  14       2675.54       2512.99       136.21 o
   2   0  14      11998.77      11758.63       381.38 o
   4   0  14       9666.34       9738.70       448.12 o
   6   0  14       6217.35       5916.77       478.08 o
   8   0  14       3073.86       3154.52       809.06 o
  -9   1  14       2845.72       2484.39       371.84 o
  -8   1  14          7.69         44.95        59.93 o
  -7   1  14       3558.45       3379.26       185.24 o
  -6   1  14         31.14          4.09        44.95 o
  -5   1  14      13978.73      14052.33       420.88 o
  -4   1  14        519.37        445.39        65.38 o
  -3   1  14         16.69          0.00        23.15 o
  -2   1  14      10649.50      10600.88       280.58 o
  -1   1  14        587.76        587.05        46.31 o
   0   1  14       1860.95       1742.07        89.90 o
   1   1  14       2742.80       2696.87       136.21 o
   2   1  14        116.93        130.76        34.05 o
   3   1  14      11755.79      11867.59       272.41 o
   4   1  14       2149.54       2147.96       107.60 o
   5   1  14      17344.85      17620.92       478.08 o
   6   1  14          8.43         40.86        49.03 o
   7   1  14       4957.36       4783.54       226.10 o
   8   1  14         35.76         76.28        79.00 o
   9   1  14        900.04        975.23       152.55 o
  -9   2  14        807.61        742.32       215.20 o
  -8   2  14       3246.98       2937.95       181.15 o
  -7   2  14        238.81        208.39        61.29 o
  -6   2  14       3712.22       3993.55       197.50 o
  -5   2  14          9.72          1.36        32.69 o
  -4   2  14       2441.40       2341.37       119.86 o
  -3   2  14       6058.91       5531.31       190.69 o
  -2   2  14       1576.27       1483.28        74.91 o
  -1   2  14      17906.18      17170.08       344.60 o
   0   2  14       2549.84       2672.35        91.26 o
   1   2  14       1479.61       1607.23        64.02 o
   2   2  14       5267.60       5312.02       147.10 o
   3   2  14       3596.25       3525.00       128.03 o
   4   2  14      10743.67      10489.19       294.20 o
   5   2  14        544.83        463.10        74.91 o
   6   2  14       7356.70       7684.72       339.15 o
   7   2  14        345.57        330.98        96.71 o
   8   2  14       2082.76       2037.64       192.05 o
   9   2  14         26.98         79.00        92.62 o
  -9   3  14       1861.42       1537.76       392.27 o
  -8   3  14        703.13        706.91       104.88 o
  -7   3  14       5692.52       6103.37       271.05 o
  -6   3  14         70.23         70.83        43.59 o
  -5   3  14       3599.78       3481.42       167.53 o
  -4   3  14        177.28        167.53        46.31 o
  -3   3  14       4664.42       4176.06       247.89 o
  -2   3  14       3965.95       3969.03       159.36 o
  -1   3  14         59.52         59.93        28.60 o
   0   3  14        592.43        659.24        55.84 o
   1   3  14         82.45         81.72        23.15 o
   2   3  14       1792.80       2037.64        77.64 o
   3   3  14        327.10        272.41        36.78 o
   4   3  14         65.08         19.07        31.33 o
   5   3  14       8241.53       8758.02       348.69 o
   6   3  14       5225.48       5140.40       295.57 o
   7   3  14        406.71        416.79       104.88 o
   8   3  14       2680.89       2293.70       209.76 o
  -9   4  14       1005.40        905.77       167.53 o
  -8   4  14        117.21         92.62        83.09 o
  -7   4  14         57.76        179.79        61.29 o
  -6   4  14        966.41       1006.56        99.43 o
  -5   4  14        733.76        728.70        84.45 o
  -4   4  14         70.20         80.36        50.40 o
  -3   4  14       5702.94       5412.81       217.93 o
  -2   4  14       1307.96       1492.81        95.34 o
  -1   4  14       9399.02       9460.84       249.26 o
   0   4  14       5374.17       5455.03       156.64 o
   1   4  14       8982.01       8909.21       272.41 o
   2   4  14          3.97          9.53        23.15 o
   3   4  14       4211.83       4178.79       186.60 o
   4   4  14       2567.17       2756.80       147.10 o
   5   4  14        224.34        193.41        59.93 o
   6   4  14        377.18        234.27        87.17 o
   7   4  14       2003.02       1950.46       198.86 o
   8   4  14         92.48        138.93        83.09 o
  -9   5  14         32.83        115.77       111.69 o
  -8   5  14          3.09          0.00        80.36 o
  -7   5  14        425.50        326.89        80.36 o
  -6   5  14        743.88        631.99        87.17 o
  -5   5  14        225.00        152.55        53.12 o
  -4   5  14      16891.83      17145.56       424.96 o
  -3   5  14       1380.25       1159.11        80.36 o
  -2   5  14      19835.39      19677.62       546.18 o
  -1   5  14        259.04        251.98        44.95 o
   0   5  14      13563.83      13135.67       339.15 o
   1   5  14         48.34         10.90        27.24 o
   2   5  14      27669.38      27162.12       599.30 o
   3   5  14         57.75         54.48        38.14 o
   4   5  14       6200.08       6210.98       239.72 o
   5   5  14        272.14        370.48        88.53 o
   6   5  14         11.33         20.43        58.57 o
   7   5  14         42.13         70.83        73.55 o
   8   5  14        989.54       1120.97       268.33 o
  -8   6  14        383.26        222.02       141.65 o
  -7   6  14        126.47        159.36        64.02 o
  -6   6  14        220.28        265.60        62.65 o
  -5   6  14       1048.34       1044.70       143.02 o
  -4   6  14          1.00          4.09        36.78 o
  -3   6  14       6315.24       6236.85       207.03 o
  -2   6  14        292.14        279.22        57.21 o
  -1   6  14       7810.45       8003.44       288.76 o
   0   6  14        252.18        231.55        43.59 o
   1   6  14       7787.47       7534.89       232.91 o
   2   6  14         11.99         16.34        32.69 o
   3   6  14       2744.72       2830.35       151.19 o
   4   6  14        105.87         70.83        46.31 o
   5   6  14        634.01        770.92        98.07 o
   6   6  14         89.91         74.91        61.29 o
   7   6  14       2835.34       2740.46       222.02 o
   8   6  14         24.31         14.98        83.09 o
  -8   7  14        935.63        990.21       162.08 o
  -7   7  14       2076.11       1938.21       170.26 o
  -6   7  14         50.40        104.88        58.57 o
  -5   7  14       2434.70       2105.74       174.34 o
  -4   7  14       2403.86       2507.55       153.91 o
  -3   7  14       2532.86       2907.99       119.86 o
  -2   7  14       4905.69       4782.18       208.39 o
  -1   7  14        110.17         32.69        43.59 o
   0   7  14       3077.59       3214.45       148.46 o
   1   7  14         58.00         53.12        34.05 o
   2   7  14       5213.47       5087.28       272.41 o
   3   7  14         74.67        114.41        46.31 o
   4   7  14        549.01        446.75        98.07 o
   5   7  14       2349.19       2443.53       156.64 o
   6   7  14       3191.57       2789.49       174.34 o
   7   7  14        286.17         79.00        77.64 o
   8   7  14       3512.08       3036.02       266.96 o
  -8   8  14       1661.67       1480.55       192.05 o
  -7   8  14        282.22        272.41       104.88 o
  -6   8  14       1349.57       1680.78       145.74 o
  -5   8  14        897.82        746.41       119.86 o
  -4   8  14       2887.96       2743.18       201.58 o
  -3   8  14       5908.93       5668.88       211.12 o
  -2   8  14        649.08        663.32        92.62 o
  -1   8  14      15569.95      14749.71       460.37 o
   0   8  14       1975.12       1878.28       132.12 o
   1   8  14       7071.34       6844.33       250.62 o
   2   8  14       1519.18       1559.55       115.77 o
   3   8  14       4736.59       4381.73       216.57 o
   4   8  14       6924.87       7292.45       283.31 o
   5   8  14        451.55        287.39       103.52 o
   6   8  14       3466.21       3553.60       198.86 o
   7   8  14        190.81        114.41        84.45 o
  -7   9  14       3360.19       3915.91       415.43 o
  -6   9  14         74.97         31.33        55.84 o
  -5   9  14       4861.52       5148.57       299.65 o
  -4   9  14        790.10        552.99       100.79 o
  -3   9  14       2011.45       1917.77       132.12 o
  -2   9  14       6510.82       6450.70       333.70 o
  -1   9  14          3.56          2.72        42.22 o
   0   9  14       2104.45       2220.15       144.38 o
   1   9  14         81.67         39.50        51.76 o
   2   9  14        331.97        431.77        74.91 o
   3   9  14       7738.40       8358.94       301.01 o
   4   9  14       1011.81        998.39       115.77 o
   5   9  14       5496.46       5707.02       264.24 o
   6   9  14        259.43        140.29        92.62 o
   7   9  14       2306.64       2267.82       314.63 o
  -7  10  14        171.17          1.36       118.50 o
  -6  10  14       6254.03       5924.94       329.62 o
  -5  10  14         55.10          2.72        57.21 o
  -4  10  14       5239.28       5224.85       215.20 o
  -3  10  14        188.28        123.95        73.55 o
  -2  10  14       1090.84        976.59       117.14 o
  -1  10  14        860.64        875.80       126.67 o
   0  10  14        327.12        370.48       121.22 o
   1  10  14         40.96         61.29        55.84 o
   2  10  14       4137.56       3985.38       197.50 o
   3  10  14        140.03        107.60        55.84 o
   4  10  14       4782.50       4365.39       217.93 o
   5  10  14        111.24        117.14        73.55 o
   6  10  14       2889.91       2710.49       189.33 o
  -6  11  14         88.28        119.86       111.69 o
  -5  11  14       4198.25       4610.56       209.76 o
  -4  11  14         40.41         51.76        55.84 o
  -3  11  14        358.85        347.32        72.19 o
  -2  11  14        167.51        307.82        72.19 o
  -1  11  14        976.82        905.77       113.05 o
   0  11  14          3.55         76.28        55.84 o
   1  11  14        946.36        694.65       171.62 o
   2  11  14         27.45         31.33        55.84 o
   3  11  14       8649.07       8902.40       333.70 o
   4  11  14        290.93        299.65        81.72 o
   5  11  14       5123.15       4509.77       241.08 o
   6  11  14          3.07         50.40        68.10 o
  -6  12  14       3298.80       3791.96       335.07 o
  -5  12  14          5.70          2.72        57.21 o
  -4  12  14       4171.37       4737.23       212.48 o
  -3  12  14        467.33        326.89        83.09 o
  -2  12  14        386.16        194.77        72.19 o
  -1  12  14       1278.76       1258.54       168.89 o
   0  12  14        138.20        119.86        73.55 o
   1  12  14         11.25         38.14        65.38 o
   2  12  14       4276.32       4508.41       390.91 o
   3  12  14        377.15        497.15        96.71 o
   4  12  14       3807.05       3413.31       205.67 o
   5  12  14         79.82        132.12        76.28 o
  -5  13  14       3259.31       3655.76       262.88 o
  -4  13  14         54.66         24.52        57.21 o
  -3  13  14       2962.03       3411.95       181.15 o
  -2  13  14       1101.38       1010.65       194.77 o
  -1  13  14         54.48         16.34        58.57 o
   0  13  14        368.23        439.94       102.15 o
   1  13  14         15.96         29.97        66.74 o
   2  13  14         29.91          1.36        73.55 o
   3  13  14       2033.88       2019.93       178.43 o
   4  13  14          7.23         27.24        62.65 o
  -4  14  14        585.21        386.82       103.52 o
  -3  14  14       2473.88       2266.46       162.08 o
  -2  14  14        197.77        172.98        76.28 o
  -1  14  14       4892.39       4626.90       521.67 o
   0  14  14        332.65        305.10       102.15 o
   1  14  14       3136.60       3097.32       243.81 o
   2  14  14       1314.53       1288.51       166.17 o
   3  14  14       1410.03       1231.30       174.34 o
  -2  15  14       5981.78       5893.62       325.53 o
  -1  15  14        142.41        121.22        92.62 o
   0  15  14       5438.36       5502.71       352.77 o
   1  15  14        196.66        266.96       104.88 o
   2  15  14       4981.78       5009.64       309.19 o
  -9   0  15       1108.24       1043.33       200.22 o
  -7   0  15         85.27        196.14        85.81 o
  -5   0  15       3008.74       2970.64       325.53 o
  -3   0  15       1585.73       1535.04       126.67 o
  -1   0  15       7719.73       7190.29       280.58 o
   1   0  15       8467.06       8420.23       307.82 o
   3   0  15       1888.01       1742.07       123.95 o
   5   0  15        529.67        453.56       121.22 o
   7   0  15      10855.12      11253.31       539.37 o
  -9   1  15       1296.89       1148.21       151.19 o
  -8   1  15         25.59          1.36        54.48 o
  -7   1  15       1574.82       1394.75       134.84 o
  -6   1  15       1991.07       2083.95       149.83 o
  -5   1  15       4777.36       4699.09       213.84 o
  -4   1  15      14912.55      15455.25       412.70 o
  -3   1  15        400.80        341.88        51.76 o
  -2   1  15       8087.44       7800.50       230.19 o
  -1   1  15         65.04         43.59        28.60 o
   0   1  15      21807.44      21023.34       404.53 o
   1   1  15          2.76          1.36        20.43 o
   2   1  15       3576.38       3327.50       119.86 o
   3   1  15       3069.90       2814.01       110.33 o
   4   1  15        308.60        288.76        65.38 o
   5   1  15       1377.44       1623.57       136.21 o
   6   1  15        256.45        175.71        59.93 o
   7   1  15        534.30        400.44       148.46 o
   8   1  15       5899.65       5499.98       423.60 o
  -9   2  15         28.12          0.00        76.28 o
  -8   2  15       1778.82       2055.34       272.41 o
  -7   2  15       1290.81       1511.88       238.36 o
  -6   2  15        268.96        181.15        64.02 o
  -5   2  15       8538.68       8318.08       275.14 o
  -4   2  15       1888.12       1999.50       108.96 o
  -3   2  15       8545.11       8555.07       272.41 o
  -2   2  15        868.83        877.16        72.19 o
  -1   2  15      12103.38      11809.03       280.58 o
   0   2  15        977.66        987.49        54.48 o
   1   2  15      18618.14      18536.22       363.67 o
   2   2  15       5429.84       5408.72       148.46 o
   3   2  15        345.10        264.24        39.50 o
   4   2  15       8184.54       8252.70       261.51 o
   5   2  15        631.17        704.18        99.43 o
   6   2  15        174.08        107.60        61.29 o
   7   2  15        892.22        866.27       181.15 o
   8   2  15        619.58        803.61       133.48 o
  -9   3  15       3059.98       2699.59       256.07 o
  -8   3  15         10.06          4.09        59.93 o
  -7   3  15       1721.68       1698.48       147.10 o
  -6   3  15        247.89        153.91        53.12 o
  -5   3  15       3435.25       3546.79       190.69 o
  -4   3  15       3453.13       3416.04       213.84 o
  -3   3  15         86.32        121.22        44.95 o
  -2   3  15       3200.46       3361.55       130.76 o
  -1   3  15        584.17        467.19        66.74 o
   0   3  15       1069.83       1013.37        61.29 o
   1   3  15       4848.35       5103.62       144.38 o
   2   3  15        381.49        390.91        57.21 o
   3   3  15       8110.44       8313.99       232.91 o
   4   3  15       3629.34       3593.10       168.89 o
   5   3  15       3055.28       2698.23       179.79 o
   6   3  15       2969.07       2756.80       205.67 o
   7   3  15        893.58        787.27       138.93 o
   8   3  15       2002.75       2340.01       306.46 o
  -8   4  15       7882.59       7341.48       333.70 o
  -7   4  15        136.10          2.72        57.21 o
  -6   4  15       3465.19       3490.95       174.34 o
  -5   4  15        451.60        389.55        70.83 o
  -4   4  15        653.84        570.70        70.83 o
  -3   4  15       3239.09       3101.40       163.45 o
  -2   4  15        825.36        873.08        87.17 o
  -1   4  15       1698.16       1901.43       102.15 o
   0   4  15       3143.23       3279.83       140.29 o
   1   4  15       2232.81       2255.56        89.90 o
   2   4  15      11898.70      11512.10       284.67 o
   3   4  15         33.33         39.50        40.86 o
   4   4  15       8964.42       8980.04       309.19 o
   5   4  15       1254.58        972.51       111.69 o
   6   4  15       2937.92       2942.04       344.60 o
   7   4  15        134.20        126.67        73.55 o
   8   4  15        737.64        728.70       208.39 o
  -8   5  15          4.42          1.36        79.00 o
  -7   5  15       6587.86       6841.61       258.79 o
  -6   5  15          5.47          2.72        40.86 o
  -5   5  15       2358.93       2345.46       136.21 o
  -4   5  15        206.67        170.26        55.84 o
  -3   5  15         15.51          0.00        36.78 o
  -2   5  15        830.77        867.63        95.34 o
  -1   5  15        414.02        430.41        70.83 o
   0   5  15         41.82         24.52        32.69 o
   1   5  15      11358.91      10946.84       290.12 o
   2   5  15        105.85        151.19        44.95 o
   3   5  15       7515.39       7827.74       558.44 o
   4   5  15         87.11        117.14        54.48 o
   5   5  15       8953.70       9618.84       431.77 o
   6   5  15         54.63          0.00        58.57 o
   7   5  15       4046.08       3911.82       251.98 o
   8   5  15         62.41        117.14        95.34 o
  -8   6  15       6084.14       6009.39       859.46 o
  -7   6  15         11.42         14.98        58.57 o
  -6   6  15       7106.10       7341.48       284.67 o
  -5   6  15         54.74          6.81        47.67 o
  -4   6  15       1115.37       1071.94       114.41 o
  -3   6  15        145.88        162.08        42.22 o
  -2   6  15       2232.46       1977.71       104.88 o
  -1   6  15        340.04        358.22        66.74 o
   0   6  15       1931.31       1916.41       129.40 o
   1   6  15         27.70         35.41        29.97 o
   2   6  15      10317.89      10312.13       333.70 o
   3   6  15          1.08         21.79        40.86 o
   4   6  15       6258.22       6738.09       262.88 o
   5   6  15        987.99       1050.15       137.57 o
   6   6  15       4990.34       5322.92       309.19 o
   7   6  15         16.42         14.98        70.83 o
   8   6  15        922.98       1029.71       227.46 o
  -8   7  15        111.12         28.60        88.53 o
  -7   7  15       3957.49       3899.57       438.58 o
  -6   7  15        268.47        177.07        74.91 o
  -5   7  15       2474.00       2521.17       201.58 o
  -4   7  15        649.32        663.32        74.91 o
  -3   7  15        951.81        843.11        89.90 o
  -2   7  15       1229.88       1366.14       118.50 o
  -1   7  15        647.57        581.60        73.55 o
   0   7  15        147.67        224.74        51.76 o
   1   7  15       4756.85       5175.81       205.67 o
   2   7  15        848.89        749.13        89.90 o
   3   7  15       7741.61       8128.75       291.48 o
   4   7  15       2169.89       2088.03       148.46 o
   5   7  15       5242.95       5087.28       235.64 o
   6   7  15        754.09        631.99        99.43 o
   7   7  15       2145.71       2438.08       260.15 o
  -7   8  15       1186.58       1058.32       166.17 o
  -6   8  15       1961.88       1744.79       220.65 o
  -5   8  15       3810.72       3606.72       226.10 o
  -4   8  15        700.27        724.61        99.43 o
  -3   8  15       4674.11       4452.56       217.93 o
  -2   8  15        190.77        149.83        79.00 o
  -1   8  15       9171.09       9790.46       345.96 o
   0   8  15        458.68        563.89        95.34 o
   1   8  15       9228.42       9123.05       607.48 o
   2   8  15       8746.89       8894.23       358.22 o
   3   8  15       2527.84       2680.53       155.27 o
   4   8  15       6879.06       7217.54       284.67 o
   5   8  15        696.84        652.42       134.84 o
   6   8  15       1679.55       1609.95       152.55 o
   7   8  15         10.61         29.97        80.36 o
  -7   9  15       2849.12       2270.55       332.34 o
  -6   9  15       1752.06       1723.00       174.34 o
  -5   9  15       2806.35       2710.49       277.86 o
  -4   9  15       3405.51       2976.09       152.55 o
  -3   9  15        643.34        708.27       103.52 o
  -2   9  15       5891.72       5835.05       247.89 o
  -1   9  15       1260.37       1332.09       162.08 o
   0   9  15       7525.74       7321.05       476.72 o
   1   9  15         10.22          0.00        44.95 o
   2   9  15       2791.12       3018.32       163.45 o
   3   9  15       3680.78       3823.29       192.05 o
   4   9  15        261.26        159.36        66.74 o
   5   9  15       1202.86       1043.33       126.67 o
   6   9  15        764.23        796.80       122.59 o
   7   9  15        709.86        572.06       134.84 o
  -7  10  15          2.91         80.36       126.67 o
  -6  10  15         55.09         53.12        85.81 o
  -5  10  15       1572.28       1487.37       186.60 o
  -4  10  15        241.71        213.84        65.38 o
  -3  10  15        978.78        905.77       106.24 o
  -2  10  15       1029.22       1097.82       202.95 o
  -1  10  15       3182.37       3008.78       268.33 o
   0  10  15         49.45         38.14        55.84 o
   1  10  15       1929.27       1608.59       196.14 o
   2  10  15       1054.90        888.06       134.84 o
   3  10  15        978.58       1135.95       145.74 o
   4  10  15         65.24         66.74        59.93 o
   5  10  15       1981.74       1712.10       164.81 o
   6  10  15         72.85         98.07        70.83 o
  -6  11  15       1633.23       1577.26       253.34 o
  -5  11  15         52.16         58.57        73.55 o
  -4  11  15       8606.67       9233.38       309.19 o
  -3  11  15          0.08         31.33        54.48 o
  -2  11  15       7485.16       7330.58       299.65 o
  -1  11  15        454.48        480.81        95.34 o
   0  11  15       7490.57       7867.24       313.27 o
   1  11  15          8.98         31.33        58.57 o
   2  11  15       1605.69       1232.66       261.51 o
   3  11  15         52.16         64.02        58.57 o
   4  11  15        331.62        299.65        80.36 o
   5  11  15         38.30         87.17        68.10 o
   6  11  15        194.02        261.51       162.08 o
  -5  12  15       5223.99       5724.72       273.77 o
  -4  12  15          0.64          0.00        57.21 o
  -3  12  15       5934.83       6351.27       250.62 o
  -2  12  15        162.15        211.12        79.00 o
  -1  12  15       6354.03       6603.25       283.31 o
   0  12  15        432.50        381.38       103.52 o
   1  12  15       6465.18       6492.92       453.56 o
   2  12  15        211.69        193.41        87.17 o
   3  12  15        443.53        166.17        89.90 o
   4  12  15        388.88        366.39        89.90 o
   5  12  15        128.97         98.07        76.28 o
  -4  13  15       1699.13       1979.07       153.91 o
  -3  13  15        286.92        196.14        87.17 o
  -2  13  15       3112.97       3143.63       216.57 o
  -1  13  15        339.36        490.34       100.79 o
   0  13  15       1563.70       1423.35       351.41 o
   1  13  15        562.88        607.48       117.14 o
   2  13  15        272.46        264.24        95.34 o
   3  13  15       1766.19       1778.85       256.07 o
   4  13  15        147.35         53.12        79.00 o
  -3  14  15       1382.80       1623.57       172.98 o
  -2  14  15         13.49         28.60        72.19 o
  -1  14  15       2627.43       2623.32       226.10 o
   0  14  15        588.52        318.72       108.96 o
   1  14  15       1437.40       1571.81       265.60 o
   2  14  15       4065.13       3804.22       266.96 o
   3  14  15        241.47        266.96       108.96 o
  -1  15  15        262.00        287.39       104.88 o
   0  15  15        113.78        121.22       103.52 o
  -8   0  16       5437.58       5716.55       796.80 o
  -6   0  16       1738.53       1781.57       380.01 o
  -4   0  16        471.90        476.72       104.88 o
  -2   0  16       2099.12       2083.95       133.48 o
   0   0  16       9953.51      10373.42       381.38 o
   2   0  16       7203.55       6777.59       268.33 o
   4   0  16      17239.70      17871.54       686.48 o
   6   0  16       1887.82       2296.43       430.41 o
   8   0  16          0.75          1.36       147.10 o
  -9   1  16       3651.72       3696.62       228.83 o
  -8   1  16        217.85        250.62        81.72 o
  -7   1  16       2034.56       2127.53       159.36 o
  -6   1  16         73.59        107.60        51.76 o
  -5   1  16        790.68        781.82        92.62 o
  -4   1  16       1286.77       1268.07       107.60 o
  -3   1  16        299.68        222.02        50.40 o
  -2   1  16        852.77        870.35        73.55 o
  -1   1  16       5280.17       5502.71       197.50 o
   0   1  16        398.20        465.82        49.03 o
   1   1  16      10930.34      11186.57       302.38 o
   2   1  16          0.44          1.36        25.88 o
   3   1  16       7686.59       7586.65       213.84 o
   4   1  16        430.84        396.36        68.10 o
   5   1  16       4439.74       4451.20       272.41 o
   6   1  16        177.90         72.19        58.57 o
   7   1  16        348.70        190.69       102.15 o
   8   1  16        711.13        696.01       136.21 o
  -8   2  16       4174.76       4546.54       251.98 o
  -7   2  16       1056.72        953.44       182.52 o
  -6   2  16       3189.21       3243.06       178.43 o
  -5   2  16       2326.80       2160.22       126.67 o
  -4   2  16        618.96        572.06        76.28 o
  -3   2  16       7223.77       7103.12       237.00 o
  -2   2  16         30.44          4.09        31.33 o
  -1   2  16       3528.49       3702.07       140.29 o
   0   2  16       4962.73       4844.83       152.55 o
   1   2  16       2836.86       2527.98       110.33 o
   2   2  16      10465.47      10516.43       232.91 o
   3   2  16         91.99         50.40        34.05 o
   4   2  16       6705.11       6714.94       216.57 o
   5   2  16         28.49         36.78        47.67 o
   6   2  16        679.62        694.65       118.50 o
   7   2  16        838.27        614.29       130.76 o
   8   2  16         14.01         50.40        92.62 o
  -8   3  16         60.70          5.45        59.93 o
  -7   3  16       2004.91       2037.64       168.89 o
  -6   3  16        319.15        179.79        53.12 o
  -5   3  16       3694.17       3794.69       177.07 o
  -4   3  16       3288.22       3426.93       283.31 o
  -3   3  16        169.90        113.05        40.86 o
  -2   3  16       5666.46       5648.45       213.84 o
  -1   3  16       2575.87       2481.67       113.05 o
   0   3  16        564.87        508.05        50.40 o
   1   3  16      10187.95      10224.96       237.00 o
   2   3  16        423.38        371.84        40.86 o
   3   3  16       6049.12       5815.98       226.10 o
   4   3  16       4353.24       4609.20       194.77 o
   5   3  16       2323.18       2301.87       183.88 o
   6   3  16       4181.22       4455.29       257.43 o
   7   3  16       1736.30       2229.69       198.86 o
   8   3  16       5947.93       6296.79       350.05 o
  -8   4  16          9.78         57.21        68.10 o
  -7   4  16       2412.76       2180.65       183.88 o
  -6   4  16        785.75        709.63        93.98 o
  -5   4  16       4694.99       4957.88       202.95 o
  -4   4  16          8.76          0.00        39.50 o
  -3   4  16       8680.66       8369.83       295.57 o
  -2   4  16       2727.71       2782.68       153.91 o
  -1   4  16      11958.89      11837.63       318.72 o
   0   4  16       2325.66       2356.36       113.05 o
   1   4  16        761.07        674.22        61.29 o
   2   4  16       4293.23       4109.32       148.46 o
   3   4  16          7.63         12.26        39.50 o
   4   4  16        783.42        751.85        93.98 o
   5   4  16       5174.92       4835.30       258.79 o
   6   4  16       1053.40       1112.80       158.00 o
   7   4  16       6142.50       5950.82       550.27 o
   8   4  16         57.89         79.00        92.62 o
  -8   5  16       2051.06       1690.31       433.13 o
  -7   5  16        123.31         85.81        59.93 o
  -6   5  16       9966.88      10854.22       341.88 o
  -5   5  16        257.33        272.41        61.29 o
  -4   5  16      10225.40      10062.87       347.32 o
  -3   5  16          9.59          2.72        38.14 o
  -2   5  16      32255.29      33088.43       731.42 o
  -1   5  16        353.71        328.26        51.76 o
   0   5  16       9889.66      10417.00       427.69 o
   1   5  16         16.36          0.00        36.78 o
   2   5  16       1240.07       1273.52        95.34 o
   3   5  16        168.82        226.10        51.76 o
   4   5  16        524.82        505.32        79.00 o
   5   5  16          3.77          1.36        50.40 o
   6   5  16       2592.06       2604.25       208.39 o
   7   5  16         54.35         87.17        79.00 o
   8   5  16       1369.45       1176.82       168.89 o
  -8   6  16         21.63         61.29        91.26 o
  -7   6  16       2022.60       2036.27       153.91 o
  -6   6  16          0.26         17.71        53.12 o
  -5   6  16       3202.17       3410.59       167.53 o
  -4   6  16          6.33          1.36        44.95 o
  -3   6  16       2556.48       2499.37       153.91 o
  -2   6  16        300.81        325.53        55.84 o
  -1   6  16       5545.50       5358.33       207.03 o
   0   6  16       1205.24       1242.20       110.33 o
   1   6  16        260.42        168.89        57.21 o
   2   6  16        569.46        577.51        93.98 o
   3   6  16          7.89          4.09        43.59 o
   4   6  16        891.06        883.97       106.24 o
   5   6  16       6884.43       7193.02       294.20 o
   6   6  16         79.92         81.72        70.83 o
   7   6  16       7026.17       7058.17       365.03 o
  -7   7  16        591.75        475.36        99.43 o
  -6   7  16       1674.84       1748.88       143.02 o
  -5   7  16       2672.96       2713.22       246.53 o
  -4   7  16       1266.32       1288.51       134.84 o
  -3   7  16          1.19          0.00        53.12 o
  -2   7  16       5772.92       5595.33       381.38 o
  -1   7  16        447.40        373.20        77.64 o
   0   7  16        565.28        558.44        93.98 o
   1   7  16       1920.41       1964.08       126.67 o
   2   7  16        849.07        612.93       110.33 o
   3   7  16       1025.05        849.92       103.52 o
   4   7  16       1116.23       1283.06       128.03 o
   5   7  16         96.92         44.95        62.65 o
   6   7  16       7238.60       7244.78       472.63 o
   7   7  16        812.10        612.93       138.93 o
  -7   8  16       2822.59       2600.17       207.03 o
  -6   8  16       1074.37       1076.02       123.95 o
  -5   8  16       4685.52       4249.62       363.67 o
  -4   8  16        726.19        648.34       121.22 o
  -3   8  16       6642.50       6719.02       264.24 o
  -2   8  16        438.15        557.08        93.98 o
  -1   8  16       6904.85       6753.07       309.19 o
   0   8  16       2393.30       2353.63       155.27 o
   1   8  16       4445.46       3642.14       268.33 o
   2   8  16       3234.66       3473.24       181.15 o
   3   8  16         27.29          0.00        49.03 o
   4   8  16        812.84        920.75       126.67 o
   5   8  16        937.90        855.37       113.05 o
   6   8  16        214.42        119.86        72.19 o
   7   8  16        901.92       1065.13       309.19 o
  -7   9  16        959.23        727.34       355.50 o
  -6   9  16        421.83        207.03        91.26 o
  -5   9  16        963.94        843.11       145.74 o
  -4   9  16       2896.85       2822.18       183.88 o
  -3   9  16         63.40         74.91        55.84 o
  -2   9  16       3346.57       2799.03       177.07 o
  -1   9  16       3256.23       3277.11       185.24 o
   0   9  16       1681.96       1635.83       141.65 o
   1   9  16       6973.30       6766.69       352.77 o
   2   9  16          1.02          0.00        53.12 o
   3   9  16       4580.80       4795.80       226.10 o
   4   9  16        376.55        204.31        93.98 o
   5   9  16       2173.79       2250.12       172.98 o
   6   9  16        271.41         95.34        84.45 o
  -6  10  16       1342.36       1332.09       197.50 o
  -5  10  16        943.33        896.23       251.98 o
  -4  10  16         90.25         42.22        58.57 o
  -3  10  16       1285.95       1304.85       144.38 o
  -2  10  16       1499.27       1328.00       145.74 o
  -1  10  16         13.63          5.45        57.21 o
   0  10  16       4008.57       4404.89       399.08 o
   1  10  16        475.31        570.70       100.79 o
   2  10  16       8902.94       8679.02       386.82 o
   3  10  16         89.98        130.76        62.65 o
   4  10  16       7236.03       7071.79       296.93 o
   5  10  16         88.02        111.69        68.10 o
   6  10  16       2286.13       1852.40       177.07 o
  -6  11  16          3.91        121.22       239.72 o
  -5  11  16        222.08        197.50        92.62 o
  -4  11  16         80.51        151.19        66.74 o
  -3  11  16         83.59        134.84        76.28 o
  -2  11  16          2.94        126.67        76.28 o
  -1  11  16       3201.27       3293.45       194.77 o
   0  11  16        221.03        290.12        92.62 o
   1  11  16       6026.10       6506.54       758.67 o
   2  11  16         19.13         55.84        65.38 o
   3  11  16       4903.62       5030.07       290.12 o
   4  11  16          1.72          1.36        54.48 o
   5  11  16       3887.78       4535.65       257.43 o
  -5  12  16        209.68        339.15       115.77 o
  -4  12  16        156.58        219.29        74.91 o
  -3  12  16       2143.37       2154.77       194.77 o
  -2  12  16         83.88         72.19        69.46 o
  -1  12  16        514.93        565.25       100.79 o
   0  12  16       1681.90       1901.43       190.69 o
   1  12  16        481.04        573.43       117.14 o
   2  12  16       5996.25       6526.97       345.96 o
   3  12  16          0.04          5.45        73.55 o
   4  12  16       3801.95       3985.38       231.55 o
  -4  13  16       1736.33       1763.86       155.27 o
  -3  13  16         12.62         93.98        76.28 o
  -2  13  16        594.48        501.24       102.15 o
  -1  13  16       2333.97       2376.79       211.12 o
   0  13  16        107.05         46.31        77.64 o
   1  13  16       3730.49       4385.82       384.10 o
   2  13  16        281.94        337.79        98.07 o
   3  13  16       3278.34       3519.55       322.81 o
  -2  14  16        832.80        625.18       114.41 o
  -1  14  16       1772.17       1449.23       183.88 o
   0  14  16       1260.63        942.54       158.00 o
   1  14  16       1006.51        882.61       183.88 o
   2  14  16       2102.95       2346.82       241.08 o
  -7   0  17       2747.48       2794.94       254.70 o
  -5   0  17       2893.14       2676.44       223.38 o
  -3   0  17      10842.38      10726.19       430.41 o
  -1   0  17         43.63         65.38        43.59 o
   1   0  17        345.51        320.08        65.38 o
   3   0  17      11320.58      10656.73       377.29 o
   5   0  17      11949.18      12391.99       738.23 o
   7   0  17       9469.14       9251.08       509.41 o
  -8   1  17       3366.46       3492.31       287.39 o
  -7   1  17        799.97        794.08       118.50 o
  -6   1  17       5064.10       5450.95       262.88 o
  -5   1  17        451.04        572.06        79.00 o
  -4   1  17      12383.63      12729.78       360.94 o
  -3   1  17        230.09        190.69        46.31 o
  -2   1  17      12529.35      12209.47       301.01 o
  -1   1  17        192.35        182.52        40.86 o
   0   1  17       2050.86       1931.40        89.90 o
   1   1  17        865.10        817.23        69.46 o
   2   1  17         85.69         62.65        32.69 o
   3   1  17         13.26          9.53        31.33 o
   4   1  17       6191.00       6077.49       239.72 o
   5   1  17        173.32        231.55        66.74 o
   6   1  17       1801.01       2126.17       187.96 o
   7   1  17        143.13        228.83        89.90 o
   8   1  17       3902.29       4129.75       360.94 o
  -8   2  17        444.52        475.36        96.71 o
  -7   2  17       2372.36       2214.70       217.93 o
  -6   2  17        294.82        201.58        73.55 o
  -5   2  17       7922.71       8290.83       275.14 o
  -4   2  17        607.47        558.44        76.28 o
  -3   2  17      11864.99      12368.83       356.86 o
  -2   2  17       1097.23       1214.95        92.62 o
  -1   2  17       2208.11       2239.22       121.22 o
   0   2  17       2903.60       2943.40       126.67 o
   1   2  17       2090.32       2100.29        89.90 o
   2   2  17       2225.96       2142.51        92.62 o
   3   2  17        533.83        373.20        54.48 o
   4   2  17        205.99        138.93        51.76 o
   5   2  17       1558.60       1191.80       141.65 o
   6   2  17        147.04         27.24        68.10 o
   7   2  17       2278.51       2499.37       224.74 o
   8   2  17        464.52        483.53       118.50 o
  -8   3  17        383.41        290.12        92.62 o
  -7   3  17        438.09        498.51       110.33 o
  -6   3  17        817.85        777.73       102.15 o
  -5   3  17         96.77         35.41        44.95 o
  -4   3  17       2755.05       2774.51       147.10 o
  -3   3  17        881.94        757.30       122.59 o
  -2   3  17         24.49         16.34        38.14 o
  -1   3  17       4641.95       4667.77       190.69 o
   0   3  17        467.54        423.60        53.12 o
   1   3  17      15203.67      14648.91       306.46 o
   2   3  17       2553.05       2425.82       111.69 o
   3   3  17       4773.54       4888.42       212.48 o
   4   3  17       3101.62       3001.97       202.95 o
   5   3  17        668.96        681.03       119.86 o
   6   3  17       4552.20       4810.78       266.96 o
   7   3  17        166.82         64.02        74.91 o
   8   3  17       2225.75       2286.89       228.83 o
  -8   4  17       2540.97       2564.75       198.86 o
  -7   4  17        548.84        407.25        96.71 o
  -6   4  17        682.94        565.25       129.40 o
  -5   4  17       4901.73       5039.61       257.43 o
  -4   4  17        127.05        102.15        49.03 o
  -3   4  17        632.21        567.98        87.17 o
  -2   4  17       3583.95       3673.47       182.52 o
  -1   4  17        109.01         54.48        53.12 o
   0   4  17      11709.01      11868.96       318.72 o
   1   4  17        141.23         92.62        50.40 o
   2   4  17       8098.54       8097.42       238.36 o
   3   4  17        433.79        388.19        70.83 o
   4   4  17       5414.73       5298.40       223.38 o
   5   4  17        930.13        986.13       167.53 o
   6   4  17        269.05        281.95       117.14 o
   7   4  17       1927.42       2240.58       322.81 o
  -8   5  17         66.26          0.00        91.26 o
  -7   5  17       2213.97       2342.74       162.08 o
  -6   5  17         23.24          1.36        50.40 o
  -5   5  17        292.84        239.72        64.02 o
  -4   5  17        809.68        811.79        98.07 o
  -3   5  17        249.05        140.29        55.84 o
  -2   5  17         43.61         46.31        43.59 o
  -1   5  17       9445.73       9321.91       287.39 o
   0   5  17        314.99        238.36        55.84 o
   1   5  17       7820.48       7820.93       284.67 o
   2   5  17        468.06        467.19        80.36 o
   3   5  17       4169.76       4154.27       230.19 o
   4   5  17        241.41        149.83        54.48 o
   5   5  17        916.47        783.18       106.24 o
   6   5  17        265.74        254.70       223.38 o
   7   5  17         78.06         14.98        83.09 o
  -7   6  17        136.32        122.59        68.10 o
  -6   6  17        914.86        681.03       136.21 o
  -5   6  17        500.24        288.76        66.74 o
  -4   6  17         41.36          9.53        49.03 o
  -3   6  17         15.71          2.72        44.95 o
  -2   6  17       7348.50       7883.58       280.58 o
  -1   6  17         35.83         16.34        39.50 o
   0   6  17       8721.63       9334.17       301.01 o
   1   6  17          2.45          6.81        38.14 o
   2   6  17       6274.57       6329.47       378.65 o
   3   6  17        203.68        182.52        79.00 o
   4   6  17       8115.65       8036.13       339.15 o
   5   6  17        293.22        313.27        79.00 o
   6   6  17        373.92        246.53       103.52 o
   7   6  17        257.34        114.41        83.09 o
  -7   7  17        350.14        301.01       132.12 o
  -6   7  17       1128.50       1025.63       117.14 o
  -5   7  17         49.36         21.79        54.48 o
  -4   7  17        674.52        487.62       159.36 o
  -3   7  17       1417.34       1724.36       187.96 o
  -2   7  17          5.98          0.00        40.86 o
  -1   7  17       8338.13       8503.32       363.67 o
   0   7  17          6.28          0.00        42.22 o
   1   7  17      11526.92      11104.84       373.20 o
   2   7  17        630.89        656.51       106.24 o
   3   7  17       6807.86       6714.94       358.22 o
   4   7  17        818.61        824.04       110.33 o
   5   7  17       1772.89       1795.19       156.64 o
   6   7  17        753.74        603.39       133.48 o
   7   7  17          3.94         25.88        88.53 o
  -7   8  17        894.32        587.05       121.22 o
  -6   8  17        363.92        227.46        93.98 o
  -5   8  17       7347.48       7419.12       454.93 o
  -4   8  17        107.59        126.67       110.33 o
  -3   8  17       3535.22       3518.19       234.27 o
  -2   8  17       2916.89       3094.59       168.89 o
  -1   8  17       3401.09       3373.81       179.79 o
   0   8  17       2399.69       2581.10       153.91 o
   1   8  17        354.22        310.55        76.28 o
   2   8  17       4709.70       5068.21       358.22 o
   3   8  17          6.03          0.00        46.31 o
   4   8  17       1533.07       1442.42       143.02 o
   5   8  17        560.22        558.44        98.07 o
   6   8  17         76.83         59.93        68.10 o
  -6   9  17       3638.41       3387.43       222.02 o
  -5   9  17        370.25        286.03       134.84 o
  -4   9  17       3926.54       3684.36       275.14 o
  -3   9  17         76.42        192.05        89.90 o
  -2   9  17       3517.05       3451.45       201.58 o
  -1   9  17        656.83        623.82       149.83 o
   0   9  17       1716.54       1656.26       217.93 o
   1   9  17       2743.27       2955.66       207.03 o
   2   9  17       1042.25       1001.11       153.91 o
   3   9  17        651.10        529.84        92.62 o
   4   9  17       3202.73       3392.88       355.50 o
   5   9  17        460.92        476.72       113.05 o
   6   9  17       2800.32       2342.74       185.24 o
  -6  10  17         87.22         58.57        89.90 o
  -5  10  17       2444.68       2138.43       222.02 o
  -4  10  17        369.73        456.29       129.40 o
  -3  10  17       2441.14       2612.42       200.22 o
  -2  10  17        463.18        273.77        84.45 o
  -1  10  17        373.13        381.38        88.53 o
   0  10  17        127.59        178.43        72.19 o
   1  10  17        612.89        776.37       130.76 o
   2  10  17        842.64        971.15       143.02 o
   3  10  17       3209.91       2886.20       216.57 o
   4  10  17         22.90        122.59        70.83 o
   5  10  17       8936.29       9118.96       365.03 o
  -5  11  17        156.28        126.67       110.33 o
  -4  11  17       7358.29       6939.68       382.74 o
  -3  11  17         22.64          2.72        62.65 o
  -2  11  17       8060.60       7574.39       345.96 o
  -1  11  17         29.34          6.81        64.02 o
   0  11  17       1052.86        858.10       186.60 o
   1  11  17         36.41         55.84        76.28 o
   2  11  17          1.27          8.17        70.83 o
   3  11  17          2.55          4.09        80.36 o
   4  11  17       1309.78        958.89       238.36 o
   5  11  17          3.65          4.09        70.83 o
  -4  12  17         48.95          0.00        79.00 o
  -3  12  17       6881.09       7029.57       318.72 o
  -2  12  17        248.37         70.83        74.91 o
  -1  12  17       1145.90       1061.04       130.76 o
   0  12  17        497.80        320.08       114.41 o
   1  12  17         93.49          1.36        74.91 o
   2  12  17        519.09        397.72       122.59 o
   3  12  17         83.56        122.59        91.26 o
   4  12  17          1.43          1.36        87.17 o
  -3  13  17        575.50        399.08       104.88 o
  -2  13  17       1425.77       1329.37       211.12 o
  -1  13  17       1071.69       1110.08       166.17 o
   0  13  17         35.66         57.21        84.45 o
   1  13  17       4313.15       4271.41       281.95 o
   2  13  17        676.45        641.53       129.40 o
   3  13  17       1038.41        832.22       158.00 o
  -1  14  17        765.84        942.54       155.27 o
   0  14  17       2690.24       2888.92       241.08 o
   1  14  17        148.54        339.15       196.14 o
  -8   0  18         36.91         19.07       102.15 o
  -6   0  18         58.99        159.36        85.81 o
  -4   0  18       2088.65       2116.64       175.71 o
  -2   0  18      29057.89      28682.18       904.41 o
   0   0  18       9218.66       9052.22       360.94 o
   2   0  18      15924.45      16047.74       518.94 o
   4   0  18       6120.32       6708.13       373.20 o
   6   0  18        416.33        493.06       126.67 o
  -8   1  18         32.84         58.57        76.28 o
  -7   1  18         81.63         29.97        62.65 o
  -6   1  18       1744.52       1705.29       193.41 o
  -5   1  18         88.96         85.81        53.12 o
  -4   1  18        112.70        156.64        55.84 o
  -3   1  18       5095.76       5211.23       178.43 o
  -2   1  18         81.74         57.21        39.50 o
  -1   1  18       7335.44       7519.91       243.81 o
   0   1  18        814.13        858.10        80.36 o
   1   1  18       6612.60       6502.46       174.34 o
   2   1  18       1178.50       1197.25        73.55 o
   3   1  18       6096.13       6437.08       250.62 o
   4   1  18        268.09        215.20        62.65 o
   5   1  18         65.50         24.52        58.57 o
   6   1  18        596.24        302.38       108.96 o
   7   1  18        223.15        222.02        88.53 o
  -8   2  18       1388.23       1385.21       160.72 o
  -7   2  18       3156.88       3452.81       209.76 o
  -6   2  18        688.23        561.17       104.88 o
  -5   2  18       5227.46       5095.45       215.20 o
  -4   2  18        339.94        365.03        68.10 o
  -3   2  18       5416.71       5651.17       215.20 o
  -2   2  18       4216.71       3944.51       159.36 o
  -1   2  18        378.26        335.07        54.48 o
   0   2  18       3156.25       3049.64       123.95 o
   1   2  18       1141.05       1035.16        83.09 o
   2   2  18       2319.27       2014.48        95.34 o
   3   2  18        424.30        245.17        58.57 o
   4   2  18        260.67        291.48        83.09 o
   5   2  18        380.08        301.01        77.64 o
   6   2  18        693.50        648.34       148.46 o
   7   2  18       1887.97       1977.71       284.67 o
  -8   3  18        623.22        460.37       113.05 o
  -7   3  18        505.56        510.77       115.77 o
  -6   3  18       4088.29       4196.49       201.58 o
  -5   3  18       1264.61       1063.77       117.14 o
  -4   3  18       1145.74       1036.52        99.43 o
  -3   3  18       1975.99       2138.43       126.67 o
  -2   3  18       2353.66       2224.24       143.02 o
  -1   3  18       6317.59       6253.20       246.53 o
   0   3  18       1103.09       1086.92        79.00 o
   1   3  18       7127.59       6988.71       198.86 o
   2   3  18       5318.37       5309.29       192.05 o
   3   3  18       1358.67       1347.07       115.77 o
   4   3  18       3410.73       3127.28       204.31 o
   5   3  18        154.23        155.27        72.19 o
   6   3  18       4772.38       5140.40       330.98 o
   7   3  18          2.58          1.36        73.55 o
  -8   4  18         48.45        128.03        84.45 o
  -7   4  18       2629.93       2597.44       181.15 o
  -6   4  18         76.08         28.60        53.12 o
  -5   4  18       3161.63       3245.78       167.53 o
  -4   4  18       2360.20       2214.70       204.31 o
  -3   4  18       4525.50       4759.02       216.57 o
  -2   4  18       2777.51       3134.09       160.72 o
  -1   4  18          4.22          0.00        39.50 o
   0   4  18       6160.33       6539.23       212.48 o
   1   4  18       1310.17       1435.61       115.77 o
   2   4  18        226.32        207.03        54.48 o
   3   4  18       3762.61       3875.05       181.15 o
   4   4  18        371.67        377.29        96.71 o
   5   4  18       5562.09       5226.21       291.48 o
   6   4  18          2.62          0.00        61.29 o
   7   4  18       4298.81       4681.39       292.84 o
  -7   5  18        185.90        198.86        76.28 o
  -6   5  18       8382.15       9109.43       321.45 o
  -5   5  18        129.54        179.79        62.65 o
  -4   5  18       6787.62       6935.59       400.44 o
  -3   5  18          0.75          1.36        47.67 o
  -2   5  18       3741.32       3593.10       179.79 o
  -1   5  18        566.49        593.86        87.17 o
   0   5  18       1478.19       1313.02       107.60 o
   1   5  18         86.87        113.05        43.59 o
   2   5  18        538.12        570.70       133.48 o
   3   5  18        103.86         79.00        49.03 o
   4   5  18       3897.79       4300.01       356.86 o
   5   5  18         10.20         29.97        65.38 o
   6   5  18       3345.55       3485.50       311.91 o
   7   5  18         14.80          2.72        79.00 o
  -7   6  18       2153.91       2241.94       182.52 o
  -6   6  18         10.27          1.36        54.48 o
  -5   6  18       5377.77       5930.39       239.72 o
  -4   6  18        627.06        551.63        96.71 o
  -3   6  18       2779.73       3018.32       212.48 o
  -2   6  18        537.32        478.08       108.96 o
  -1   6  18          1.30         12.26        47.67 o
   0   6  18        884.97        855.37        96.71 o
   1   6  18       1138.88       1137.32       104.88 o
   2   6  18         11.56         10.90        53.12 o
   3   6  18       5127.68       5384.21       231.55 o
   4   6  18         25.59         55.84        55.84 o
   5   6  18       7870.81       8511.49       427.69 o
   6   6  18         65.57         77.64        87.17 o
   7   6  18       4721.25       5104.99       307.82 o
  -7   7  18        844.81        817.23       118.50 o
  -6   7  18       4047.81       3876.41       212.48 o
  -5   7  18        171.12        122.59        73.55 o
  -4   7  18       3370.07       3278.47       230.19 o
  -3   7  18       1148.91       1517.33       256.07 o
  -2   7  18       1059.10        947.99       171.62 o
  -1   7  18       1749.63       1825.16       138.93 o
   0   7  18         86.19         46.31        46.31 o
   1   7  18       2677.54       2962.47       209.76 o
   2   7  18       4666.47       4955.16       273.77 o
   3   7  18         32.10         14.98        50.40 o
   4   7  18       6602.77       6686.33       281.95 o
   5   7  18        675.91        648.34       108.96 o
   6   7  18       4463.01       3606.72       260.15 o
  -6   8  18        380.37        350.05        99.43 o
  -5   8  18       7118.50       6909.71       649.70 o
  -4   8  18        588.16        311.91       119.86 o
  -3   8  18       2264.87       1802.00       196.14 o
  -2   8  18       1794.87       1456.04       155.27 o
  -1   8  18       1504.12       1389.30       138.93 o
   0   8  18       4232.72       4507.04       234.27 o
   1   8  18        580.10        717.80       115.77 o
   2   8  18        182.02        141.65        74.91 o
   3   8  18        951.50       1095.09       145.74 o
   4   8  18        319.18        281.95        81.72 o
   5   8  18       2462.40       2484.39       177.07 o
   6   8  18        467.62        479.44       121.22 o
  -6   9  18       1344.77       1022.90       148.46 o
  -5   9  18        243.67        208.39       118.50 o
  -4   9  18        269.64        329.62       104.88 o
  -3   9  18       2725.14       2493.92       230.19 o
  -2   9  18        129.24         72.19        65.38 o
  -1   9  18       6454.11       6931.50       401.81 o
   0   9  18        124.75        143.02        73.55 o
   1   9  18       6167.15       6055.70       318.72 o
   2   9  18       1101.04       1054.23       156.64 o
   3   9  18       1509.72       1672.60       185.24 o
   4   9  18       1169.19       1240.83       140.29 o
   5   9  18        170.08         69.46        77.64 o
  -5  10  18        936.15       1315.75       202.95 o
  -4  10  18       1567.91       1451.95       189.33 o
  -3  10  18        257.93        292.84       121.22 o
  -2  10  18      10626.64      10001.58       708.27 o
  -1  10  18         53.75         62.65        61.29 o
   0  10  18       7109.79       7048.64       660.60 o
   1  10  18        461.18        475.36       213.84 o
   2  10  18       5676.48       6014.84       369.12 o
   3  10  18         34.73        102.15        85.81 o
   4  10  18       2815.58       2397.22       193.41 o
   5  10  18        203.97        366.39       106.24 o
  -5  11  18         21.53         23.15        95.34 o
  -4  11  18          0.24         17.71        92.62 o
  -3  11  18       2807.87       2615.15       246.53 o
  -2  11  18        154.26         44.95        73.55 o
  -1  11  18       2192.61       2067.60       177.07 o
   0  11  18         61.09         54.48        72.19 o
   1  11  18       3178.25       2747.27       216.57 o
   2  11  18         29.00          2.72        68.10 o
   3  11  18       2158.33       2282.81       224.74 o
   4  11  18         43.09        194.77       102.15 o
  -4  12  18        726.71        527.12       147.10 o
  -3  12  18        883.27        573.43       119.86 o
  -2  12  18       3028.72       3135.45       205.67 o
  -1  12  18        153.83        144.38        91.26 o
   0  12  18       1474.14       1573.17       272.41 o
   1  12  18         84.64        187.96        91.26 o
   2  12  18       3404.95       3326.14       245.17 o
   3  12  18         30.74         55.84        89.90 o
  -2  13  18        168.17        113.05        92.62 o
  -1  13  18       3534.27       3700.71       265.60 o
   0  13  18        797.54       1033.80       163.45 o
   1  13  18       6771.17       7805.94       397.72 o
   2  13  18       1665.89       1833.33       222.02 o
  -7   0  19       2724.53       2905.27       280.58 o
  -5   0  19       3567.88       3993.55       325.53 o
  -3   0  19        297.15        254.70        62.65 o
  -1   0  19       5247.84       5091.37       301.01 o
   1   0  19       3850.67       3771.53       260.15 o
   3   0  19      14220.55      15141.98       627.91 o
   5   0  19       6930.58       6956.02       399.08 o
   7   0  19       5063.90       5415.53       502.60 o
  -8   1  19       3813.62       4110.69       242.45 o
  -7   1  19          9.31          1.36        66.74 o
  -6   1  19       8235.78       8594.57       329.62 o
  -5   1  19        427.01        262.88        73.55 o
  -4   1  19       3762.43       3879.14       183.88 o
  -3   1  19         27.92         25.88        38.14 o
  -2   1  19         22.31         17.71        34.05 o
  -1   1  19        829.64        766.84        80.36 o
   0   1  19         40.25         88.53        40.86 o
   1   1  19          2.52         16.34        36.78 o
   2   1  19       6309.88       6347.18       217.93 o
   3   1  19         14.98         59.93        42.22 o
   4   1  19       5214.89       5611.67       228.83 o
   5   1  19         81.67         84.45        64.02 o
   6   1  19       3737.76       4171.98       264.24 o
   7   1  19        383.52        390.91       119.86 o
  -7   2  19       3776.66       3926.81       404.53 o
  -6   2  19       1164.11       1091.01       128.03 o
  -5   2  19       2309.27       2544.32       159.36 o
  -4   2  19        261.70        294.20       110.33 o
  -3   2  19       4350.43       4342.23       281.95 o
  -2   2  19       3743.43       3733.40       152.55 o
  -1   2  19          1.93          4.09        39.50 o
   0   2  19       1104.08       1171.37        91.26 o
   1   2  19       2234.41       2100.29       126.67 o
   2   2  19         69.26         50.40        31.33 o
   3   2  19       3861.02       3902.29       301.01 o
   4   2  19        113.78         98.07        66.74 o
   5   2  19       2841.39       2902.54       202.95 o
   6   2  19       1258.55       1077.39       155.27 o
   7   2  19       1253.50        927.56       140.29 o
  -7   3  19         30.04         42.22        73.55 o
  -6   3  19       1230.86       1310.30       126.67 o
  -5   3  19       4833.05       4949.71       215.20 o
  -4   3  19        260.41        185.24        74.91 o
  -3   3  19       5925.95       6108.82       228.83 o
  -2   3  19        106.71        152.55        55.84 o
  -1   3  19       8194.66       8896.95       313.27 o
   0   3  19       2068.10       2165.67       122.59 o
   1   3  19       7093.45       6896.09       207.03 o
   2   3  19       3147.37       3128.64       153.91 o
   3   3  19       2887.36       2965.20       156.64 o
   4   3  19       4038.16       4099.79       230.19 o
   5   3  19        224.23        175.71        76.28 o
   6   3  19       3505.59       3292.09       363.67 o
   7   3  19        211.28        163.45       100.79 o
  -7   4  19       2280.44       2413.56       209.76 o
  -6   4  19        319.55        242.45        72.19 o
  -5   4  19       1178.81        995.66       133.48 o
  -4   4  19       4369.42       4633.71       201.58 o
  -3   4  19       1278.61       1439.69       137.57 o
  -2   4  19       8013.42       8439.30       306.46 o
  -1   4  19          0.43          5.45        35.41 o
   0   4  19       8711.93       9185.71       317.36 o
   1   4  19        915.20       1063.77       123.95 o
   2   4  19       2605.06       2666.91       186.60 o
   3   4  19        110.73        151.19        66.74 o
   4   4  19        102.17         68.10        59.93 o
   5   4  19       2411.67       2533.42       306.46 o
   6   4  19        257.99        130.76        85.81 o
   7   4  19        577.90        546.18       152.55 o
  -7   5  19        347.77        412.70        91.26 o
  -6   5  19          9.39         19.07        58.57 o
  -5   5  19       1629.62       1795.19       147.10 o
  -4   5  19         61.04         25.88        46.31 o
  -3   5  19       4033.61       4091.62       207.03 o
  -2   5  19          0.36          4.09        49.03 o
  -1   5  19       1593.75       1716.19       153.91 o
   0   5  19        214.34        155.27        55.84 o
   1   5  19       5019.07       4949.71       204.31 o
   2   5  19         22.41         59.93        68.10 o
   3   5  19        626.89        563.89        88.53 o
   4   5  19        206.85        177.07        68.10 o
   5   5  19        671.61        543.46       111.69 o
   6   5  19         17.58          0.00        68.10 o
  -7   6  19        695.02        499.87       100.79 o
  -6   6  19        110.37         66.74        62.65 o
  -5   6  19        252.33         73.55        59.93 o
  -4   6  19       6898.62       7385.07       359.58 o
  -3   6  19        494.32        313.27        87.17 o
  -2   6  19       7603.74       7355.10       351.41 o
  -1   6  19         29.53         21.79        58.57 o
   0   6  19      12397.23      11990.18       486.25 o
   1   6  19          7.06          5.45        46.31 o
   2   6  19       2311.49       2511.63       222.02 o
   3   6  19         15.19         35.41        57.21 o
   4   6  19         88.22         39.50        61.29 o
   5   6  19        438.97        450.84       122.59 o
   6   6  19          8.01         17.71        72.19 o
  -6   7  19        815.20        548.91       110.33 o
  -5   7  19       4411.31       4693.65       292.84 o
  -4   7  19         14.27         58.57        77.64 o
  -3   7  19       6159.56       6197.35       316.00 o
  -2   7  19          0.12         68.10        69.46 o
  -1   7  19       8106.20       8642.25       305.10 o
   0   7  19       1031.40       1073.30       128.03 o
   1   7  19       8492.45       8819.31       374.57 o
   2   7  19        860.31        706.91       123.95 o
   3   7  19        648.85        582.96       108.96 o
   4   7  19        685.82        618.37       107.60 o
   5   7  19        128.60         35.41        66.74 o
   6   7  19       1089.83        851.29       151.19 o
  -6   8  19        383.20        320.08       114.41 o
  -5   8  19       1580.71       1184.99       182.52 o
  -4   8  19        535.31        488.98       129.40 o
  -3   8  19       1626.05       1663.07       196.14 o
  -2   8  19       2614.72       3086.42       235.64 o
  -1   8  19         68.68         79.00        66.74 o
   0   8  19       3865.05       4106.60       299.65 o
   1   8  19        857.65        958.89       126.67 o
   2   8  19        104.24        145.74        76.28 o
   3   8  19        761.78        777.73       133.48 o
   4   8  19        151.53        159.36        76.28 o
   5   8  19       1479.48       1333.45       145.74 o
  -5   9  19        669.33        603.39       137.57 o
  -4   9  19       1281.09        971.15       204.31 o
  -3   9  19        425.48        476.72       117.14 o
  -2   9  19          6.88          1.36        70.83 o
  -1   9  19       2083.98       1838.78       166.17 o
   0   9  19        594.84        441.31       110.33 o
   1   9  19        463.44        588.41       115.77 o
   2   9  19       2529.33       2182.01       330.98 o
   3   9  19        662.38       1013.37       227.46 o
   4   9  19       5144.34       4715.44       286.03 o
   5   9  19         42.17          1.36        70.83 o
  -5  10  19       3217.40       3042.83       271.05 o
  -4  10  19        352.85        508.05       134.84 o
  -3  10  19        111.82        115.77        99.43 o
  -2  10  19       1103.31       1510.52       158.00 o
  -1  10  19        615.21        449.48        92.62 o
   0  10  19        120.88        145.74        87.17 o
   1  10  19       2734.18       2767.70       224.74 o
   2  10  19        452.32        475.36       123.95 o
   3  10  19       5917.25       6239.58       343.24 o
   4  10  19        266.59        261.51       168.89 o
  -4  11  19       2629.50       2654.65       310.55 o
  -3  11  19        203.86        242.45       149.83 o
  -2  11  19        311.68        254.70        88.53 o
  -1  11  19         28.76         51.76        76.28 o
   0  11  19         36.15         54.48        83.09 o
   1  11  19          0.01          8.17        72.19 o
   2  11  19       2060.16       2120.72       211.12 o
   3  11  19        271.24        232.91        98.07 o
  -3  12  19        557.11        796.80       264.24 o
  -2  12  19        494.94        438.58       111.69 o
  -1  12  19          6.33         43.59        81.72 o
   0  12  19        131.64         81.72        85.81 o
   1  12  19       3169.43       3586.29       307.82 o
   2  12  19         46.77         40.86        85.81 o
  -6   0  20       7191.11       7504.93       461.74 o
  -4   0  20       7049.03       8316.71       547.55 o
  -2   0  20      15023.46      15366.72       728.70 o
   0   0  20      15390.88      16471.34       644.25 o
   2   0  20       2552.97       2472.13       164.81 o
   4   0  20       1220.72       1217.68       366.39 o
   6   0  20       1961.71       1973.62       337.79 o
  -7   1  20        376.33        273.77       140.29 o
  -6   1  20         21.27         99.43        72.19 o
  -5   1  20       4897.42       5321.55       422.24 o
  -4   1  20        114.26        104.88        55.84 o
  -3   1  20       5086.72       5461.84       205.67 o
  -2   1  20       1298.60       1129.14        96.71 o
  -1   1  20       6794.62       7314.24       292.84 o
   0   1  20        619.72        555.72        79.00 o
   1   1  20       1108.87       1191.80       110.33 o
   2   1  20        129.02         83.09        36.78 o
   3   1  20         81.20         96.71        50.40 o
   4   1  20        952.90        747.77       222.02 o
   5   1  20       2035.98       2019.93       190.69 o
   6   1  20        217.73        177.07        92.62 o
   7   1  20       3977.59       4511.13       369.12 o
  -7   2  20       1539.46       1382.49       158.00 o
  -6   2  20        693.05        625.18       119.86 o
  -5   2  20        880.14        851.28        99.43 o
  -4   2  20       1352.10       1313.02       125.31 o
  -3   2  20       1905.58       2195.63       134.84 o
  -2   2  20       6685.32       6856.59       239.72 o
  -1   2  20       1596.27       1520.05       119.86 o
   0   2  20        514.09        423.60        68.10 o
   1   2  20         73.27         35.41        35.41 o
   2   2  20          7.91         21.79        43.59 o
   3   2  20       1819.83       1713.47       138.93 o
   4   2  20        371.18        397.72       106.24 o
   5   2  20       1366.84       1144.13       152.55 o
   6   2  20       5411.56       5727.45       371.84 o
  -7   3  20        991.54       1274.88       155.27 o
  -6   3  20       1665.91       1818.34       156.64 o
  -5   3  20       1693.21       1776.12       172.98 o
  -4   3  20        663.22        562.53        91.26 o
  -3   3  20       7994.85       8075.63       276.50 o
  -2   3  20        645.49        764.11       100.79 o
  -1   3  20       3137.77       3290.73       172.98 o
   0   3  20       1914.70       1821.07       118.50 o
   1   3  20        181.24        148.46        53.12 o
   2   3  20       4959.32       5333.81       286.03 o
   3   3  20       1055.89        731.42       102.15 o
   4   3  20       3347.68       3360.19       205.67 o
   5   3  20        709.72        678.30       129.40 o
   6   3  20       1307.37       1495.54       178.43 o
  -7   4  20       2234.17       2119.36       197.50 o
  -6   4  20        429.53        442.67        91.26 o
  -5   4  20        543.43        429.05        84.45 o
  -4   4  20        955.68        930.28       108.96 o
  -3   4  20          2.08         16.34        50.40 o
  -2   4  20       3017.99       3245.78       362.31 o
  -1   4  20       2630.00       2601.53       187.96 o
   0   4  20         20.66         39.50        51.76 o
   1   4  20       7432.29       7360.55       325.53 o
   2   4  20        409.31        424.96        91.26 o
   3   4  20       4979.53       5081.83       232.91 o
   4   4  20        146.22         47.67        58.57 o
   5   4  20       3639.60       3226.71       228.83 o
   6   4  20        260.83        339.15       108.96 o
  -7   5  20         48.79        102.15        70.83 o
  -6   5  20       6351.17       7537.62       352.77 o
  -5   5  20         48.28         29.97        55.84 o
  -4   5  20        132.65         51.76        53.12 o
  -3   5  20        283.83        216.57        84.45 o
  -2   5  20        605.45        655.15       114.41 o
  -1   5  20        155.53        241.08        80.36 o
   0   5  20       2795.26       2958.39       192.05 o
   1   5  20          8.29         84.45        46.31 o
   2   5  20       6430.68       6529.70       295.57 o
   3   5  20        152.27         80.36        70.83 o
   4   5  20       3040.78       2921.61       280.58 o
   5   5  20          8.30          1.36        74.91 o
   6   5  20       4765.75       5487.72       313.27 o
  -6   6  20         22.02          0.00        61.29 o
  -5   6  20       1332.93       1238.11       155.27 o
  -4   6  20        417.06        566.62       100.79 o
  -3   6  20         19.12          0.00        66.74 o
  -2   6  20        297.09        330.98        87.17 o
  -1   6  20        791.01        799.53       130.76 o
   0   6  20         17.89          6.81        50.40 o
   1   6  20       7480.39       7795.05       554.36 o
   2   6  20          1.54          4.09        55.84 o
   3   6  20       4874.59       4534.28       266.96 o
   4   6  20        161.03         85.81        66.74 o
   5   6  20       6571.71       7233.88       352.77 o
   6   6  20        285.93        196.14       100.79 o
  -6   7  20       3271.50       3745.65       239.72 o
  -5   7  20        247.44        138.93        93.98 o
  -4   7  20        808.87        780.46       242.45 o
  -3   7  20       5368.36       5227.57       305.10 o
  -2   7  20          6.00         43.59        61.29 o
  -1   7  20        312.69        325.53       102.15 o
   0   7  20       2042.73       1910.96       143.02 o
   1   7  20        299.23        294.20        81.72 o
   2   7  20       3459.14       3636.69       228.83 o
   3   7  20        454.51        316.00        93.98 o
   4   7  20       5665.05       5479.55       341.88 o
   5   7  20         32.57         70.83        72.19 o
  -5   8  20       1173.69       1227.21       160.72 o
  -4   8  20       1498.39       1223.13       446.75 o
  -3   8  20        588.10        600.67       126.67 o
  -2   8  20       2917.37       2952.94       311.91 o
  -1   8  20        870.86        911.22       155.27 o
   0   8  20         10.95         39.50        58.57 o
   1   8  20       1887.98       1495.54       181.15 o
   2   8  20         12.94          6.81        59.93 o
   3   8  20       3208.45       3327.50       235.64 o
   4   8  20        179.70        118.50        88.53 o
   5   8  20       2041.56       1881.00       179.79 o
  -5   9  20       1714.33       1882.36       232.91 o
  -4   9  20         85.61         61.29        96.71 o
  -3   9  20       4888.61       4976.95       731.42 o
  -2   9  20       1303.23       1449.23       271.05 o
  -1   9  20       2448.91       2233.77       175.71 o
   0   9  20       2758.59       2812.65       202.95 o
   1   9  20       1222.09       1273.52       162.08 o
   2   9  20        634.40        604.75       155.27 o
   3   9  20         31.47         24.52        76.28 o
   4   9  20       2732.05       3063.26       286.03 o
  -4  10  20       4969.63       4863.90       429.05 o
  -3  10  20         17.55         20.43        83.09 o
  -2  10  20       7494.09       7416.40       407.25 o
  -1  10  20        197.50        200.22        81.72 o
   0  10  20       6037.68       6122.44       330.98 o
   1  10  20        138.02         84.45        88.53 o
   2  10  20       1387.43       1747.52       204.31 o
   3  10  20        619.75        554.36       147.10 o
   4  10  20          9.36          0.00       100.79 o
  -3  11  20       2893.27       3106.85       265.60 o
  -2  11  20         15.85          4.09        87.17 o
  -1  11  20       2375.58       2416.29       375.93 o
   0  11  20         64.54        121.22        88.53 o
   1  11  20        342.45        416.79       111.69 o
   2  11  20          1.60          2.72        89.90 o
   3  11  20         27.61          0.00       102.15 o
  -1  12  20        269.04        284.67       114.41 o
   0  12  20       1236.36       1054.23       168.89 o
   1  12  20         43.28        152.55        91.26 o
  -7   0  21       1994.87       1761.14       250.62 o
  -5   0  21          3.24         27.24        85.81 o
  -3   0  21         14.11          2.72        65.38 o
  -1   0  21       5026.62       5224.85       253.34 o
   1   0  21       6266.13       6353.99       288.76 o
   3   0  21       2818.32       3210.37       242.45 o
   5   0  21       4589.41       4526.11       437.22 o
  -7   1  21         34.82          0.00        70.83 o
  -6   1  21       1802.89       1754.33       234.27 o
  -5   1  21       1523.78       1189.07       141.65 o
  -4   1  21         19.19          0.00        46.31 o
  -3   1  21        237.42        295.57        64.02 o
  -2   1  21       1085.61       1108.71       108.96 o
  -1   1  21        275.60        237.00        59.93 o
   0   1  21       6580.63       6968.28       230.19 o
   1   1  21        238.73        228.83        54.48 o
   2   1  21       5033.99       5051.87       181.15 o
   3   1  21        144.18         95.34        57.21 o
   4   1  21       5238.39       5313.38       283.31 o
   5   1  21        569.49        589.77       122.59 o
   6   1  21        684.41        539.37       125.31 o
  -7   2  21       1473.36       1295.32       155.27 o
  -6   2  21        567.68        335.07        89.90 o
  -5   2  21         53.15          4.09        55.84 o
  -4   2  21       3508.29       3606.72       179.79 o
  -3   2  21       1423.13       1278.97       119.86 o
  -2   2  21         56.16        102.15        50.40 o
  -1   2  21       2436.02       2583.82       128.03 o
   0   2  21        151.66        163.45        65.38 o
   1   2  21       6614.20       6522.89       251.98 o
   2   2  21         48.35         38.14        50.40 o
   3   2  21       6935.69       7116.74       268.33 o
   4   2  21       1674.53       1875.55       220.65 o
   5   2  21       2158.59       2435.36       200.22 o
   6   2  21       1132.11       1189.07       178.43 o
  -7   3  21       1129.88       1114.16       156.64 o
  -6   3  21        988.34       1140.04       134.84 o
  -5   3  21       6969.51       7592.10       307.82 o
  -4   3  21        419.51        518.94        81.72 o
  -3   3  21       6558.18       6777.59       261.51 o
  -2   3  21       3078.85       3452.81       166.17 o
  -1   3  21       3032.18       3076.88       175.71 o
   0   3  21        908.88        818.60       137.57 o
   1   3  21       2426.91       2280.08       155.27 o
   2   3  21       6084.31       6961.47       328.26 o
   3   3  21         26.08         19.07        62.65 o
   4   3  21       1289.48       1375.68       164.81 o
   5   3  21        732.49        761.39       132.12 o
   6   3  21        159.66         61.29       104.88 o
  -6   4  21       3302.03       3279.83       198.86 o
  -5   4  21        818.66        804.98       107.60 o
  -4   4  21       6103.52       6257.29       249.26 o
  -3   4  21        999.13        832.22       160.72 o
  -2   4  21       3077.92       2872.58       273.77 o
  -1   4  21         35.11          5.45        57.21 o
   0   4  21       3201.70       3435.11       212.48 o
   1   4  21        519.63        446.75        80.36 o
   2   4  21          1.85         64.02        76.28 o
   3   4  21       1060.51       1062.40       143.02 o
   4   4  21       1479.83       1314.38       162.08 o
   5   4  21        126.03        138.93        88.53 o
   6   4  21       3519.19       3771.53       261.51 o
  -6   5  21         59.80         14.98        66.74 o
  -5   5  21       3451.99       3470.52       183.88 o
  -4   5  21        132.56        147.10        64.02 o
  -3   5  21       1894.87       1770.67       363.67 o
  -2   5  21        161.74          1.36        57.21 o
  -1   5  21        766.60        637.44       143.02 o
   0   5  21         17.05         28.60        59.93 o
   1   5  21         26.63         73.55        51.76 o
   2   5  21        293.56        386.82       119.86 o
   3   5  21       2567.33       2643.75       198.86 o
   4   5  21         49.12        132.12        70.83 o
   5   5  21       7036.38       7978.93       460.37 o
  -6   6  21       4947.54       5215.31       284.67 o
  -5   6  21        326.02        242.45        88.53 o
  -4   6  21       6224.28       6274.99       296.93 o
  -3   6  21          6.92         17.71        74.91 o
  -2   6  21       5441.00       5485.00       401.81 o
  -1   6  21         20.25          2.72        61.29 o
   0   6  21       3230.50       3056.45       201.58 o
   1   6  21         94.96        175.71        72.19 o
   2   6  21        285.79        209.76       118.50 o
   3   6  21        261.71        141.65        84.45 o
   4   6  21        700.58        610.20       129.40 o
   5   6  21          6.35          1.36        83.09 o
  -5   7  21       5309.05       5628.02       288.76 o
  -4   7  21        519.81        577.51       137.57 o
  -3   7  21       6832.23       7387.79       587.05 o
  -2   7  21       2252.58       2310.05       258.79 o
  -1   7  21       2721.76       2814.01       264.24 o
   0   7  21          6.14          2.72        65.38 o
   1   7  21       1485.68       1417.90       179.79 o
   2   7  21       2566.21       2236.50       224.74 o
   3   7  21        212.97        171.62        87.17 o
   4   7  21        869.44        844.47       141.65 o
   5   7  21        884.53        795.44       148.46 o
  -5   8  21         60.06          0.00        81.72 o
  -4   8  21       1625.64       1772.03       213.84 o
  -3   8  21       1339.71       1086.92       209.76 o
  -2   8  21        377.05        178.43        88.53 o
  -1   8  21        833.50        754.58       140.29 o
   0   8  21        101.35         81.72        72.19 o
   1   8  21       1441.54       1796.55       341.88 o
   2   8  21         43.07         28.60        70.83 o
   3   8  21       4708.71       5109.07       386.82 o
   4   8  21       3976.11       4440.30       281.95 o
  -4   9  21          2.56          0.00        89.90 o
  -3   9  21       2124.43       2025.38       237.00 o
  -2   9  21       1297.39       1078.75       193.41 o
  -1   9  21         62.49          1.36        83.09 o
   0   9  21       2134.74       2258.29       205.67 o
   1   9  21        502.22        603.39       211.12 o
   2   9  21       3856.58       4377.65       268.33 o
   3   9  21        435.96        275.14       118.50 o
   4   9  21       2330.69       2128.89       266.96 o
  -3  10  21         41.31         39.50       100.79 o
  -2  10  21        316.34        501.24       136.21 o
  -1  10  21       2815.64       2639.66       286.03 o
   0  10  21        130.03        159.36        84.45 o
   1  10  21       3321.64       3930.89       271.05 o
   2  10  21         11.64          4.09        81.72 o
   3  10  21       2946.94       3489.59       253.34 o
  -2  11  21        869.75        794.08       164.81 o
  -1  11  21         24.59          2.72        87.17 o
   0  11  21       4351.88       4827.13       295.57 o
   1  11  21         38.74          5.45        85.81 o
  -6   0  22       7820.46       9275.60       527.12 o
  -4   0  22       5768.29       5772.39       380.01 o
  -2   0  22       3862.23       3885.95       254.70 o
   0   0  22         15.89         58.57        65.38 o
   2   0  22         65.69         69.46        74.91 o
   4   0  22       1785.40       1660.35       276.50 o
   6   0  22       3321.39       3674.83       439.94 o
  -6   1  22         67.69         70.83        70.83 o
  -5   1  22       2957.75       3119.11       296.93 o
  -4   1  22       1476.53       1157.75       126.67 o
  -3   1  22       1947.73       2232.41       143.02 o
  -2   1  22        377.98        257.43        89.90 o
  -1   1  22        848.98        685.11        76.28 o
   0   1  22       1575.17       1618.12       111.69 o
   1   1  22       1533.10       1477.83       182.52 o
   2   1  22        233.88        352.77        96.71 o
   3   1  22       1471.85       1811.53       452.20 o
   4   1  22          1.38         59.93        76.28 o
   5   1  22       8346.80       9940.29       589.77 o
   6   1  22         82.87         62.65       115.77 o
  -6   2  22       2667.24       2681.89       193.41 o
  -5   2  22        160.08         51.76        59.93 o
  -4   2  22       1627.17       1614.04       196.14 o
  -3   2  22        887.16        693.29        91.26 o
  -2   2  22       2630.58       2748.63       158.00 o
  -1   2  22       1152.92       1123.70       103.52 o
   0   2  22         82.70         42.22        50.40 o
   1   2  22       2971.69       3238.97       216.57 o
   2   2  22       2596.87       3052.37       249.26 o
   3   2  22        262.03        223.38       102.15 o
   4   2  22       3453.22       3593.10       344.60 o
   5   2  22        469.80        367.76       106.24 o
  -6   3  22        480.14        420.88       133.48 o
  -5   3  22       3247.88       3610.81       198.86 o
  -4   3  22        509.78        423.60        85.81 o
  -3   3  22       2693.27       2845.33       163.45 o
  -2   3  22        721.72        540.74        85.81 o
  -1   3  22       4367.75       4001.72       212.48 o
   0   3  22       4020.33       4780.82       483.53 o
   1   3  22         40.72         32.69        50.40 o
   2   3  22       2623.66       2566.11       197.50 o
   3   3  22        684.86        506.68       167.53 o
   4   3  22        732.51        735.51       128.03 o
   5   3  22        225.55         84.45        81.72 o
  -6   4  22       1161.06       1462.85       145.74 o
  -5   4  22        108.01        158.00        72.19 o
  -4   4  22        303.79        276.50        73.55 o
  -3   4  22        996.22       1080.11       113.05 o
  -2   4  22        109.85         61.29        68.10 o
  -1   4  22       4357.90       4478.44       258.79 o
   0   4  22        147.62         93.98        70.83 o
   1   4  22       5437.79       5498.62       273.77 o
   2   4  22        805.64        772.29       123.95 o
   3   4  22       4142.26       4316.36       283.31 o
   4   4  22         75.33          0.00        92.62 o
   5   4  22        433.55        148.46       106.24 o
  -6   5  22         71.40         25.88        72.19 o
  -5   5  22        156.72        205.67        74.91 o
  -4   5  22        288.96        303.74        91.26 o
  -3   5  22         22.04          0.00        58.57 o
  -2   5  22       4470.88       4656.87       276.50 o
  -1   5  22         11.59          0.00        59.93 o
   0   5  22       6945.13       7141.26       347.32 o
   1   5  22         19.45         28.60        88.53 o
   2   5  22       7712.10       7371.45       608.84 o
   3   5  22        211.73        232.91        91.26 o
   4   5  22       3178.99       3681.64       418.15 o
   5   5  22         11.35         69.46        80.36 o
  -5   6  22        410.36        405.89       107.60 o
  -4   6  22        150.85         34.05        70.83 o
  -3   6  22       1818.88       1732.54       196.14 o
  -2   6  22          9.98          0.00        65.38 o
  -1   6  22       5559.12       6255.92       318.72 o
   0   6  22        147.44         58.57        73.55 o
   1   6  22       4375.47       4038.50       243.81 o
   2   6  22         17.81         53.12        73.55 o
   3   6  22       4176.21       3515.47       311.91 o
   4   6  22          1.02         14.98        89.90 o
   5   6  22        146.58         76.28       172.98 o
  -5   7  22       1333.51       1427.43       172.98 o
  -4   7  22         66.84         38.14        76.28 o
  -3   7  22        644.52        607.48       134.84 o
  -2   7  22       2464.05       2724.11       228.83 o
  -1   7  22       1200.28       1138.68       166.17 o
   0   7  22       3528.96       3681.64       318.72 o
   1   7  22          0.07          1.36        76.28 o
   2   7  22       3139.06       3139.54       291.48 o
   3   7  22        221.12         81.72        81.72 o
   4   7  22        496.60        335.07       115.77 o
  -4   8  22        490.56        424.96       212.48 o
  -3   8  22        700.37        569.34       130.76 o
  -2   8  22        198.59        172.98        92.62 o
  -1   8  22       2504.46       2299.15       211.12 o
   0   8  22         13.11          2.72        84.45 o
   1   8  22       4374.12       4270.05       497.15 o
   2   8  22       2746.41       2532.06       227.46 o
   3   8  22       1033.37       1142.77       171.62 o
  -3   9  22       1529.78       1419.26       209.76 o
  -2   9  22       1032.87        811.79       152.55 o
  -1   9  22        443.60        219.29       147.10 o
   0   9  22       2842.95       3070.07       299.65 o
   1   9  22        163.72         64.02        87.17 o
   2   9  22       1198.34       1209.51       172.98 o
   3   9  22       1389.87       1547.30       336.43 o
  -2  10  22       3597.25       3928.17       582.96 o
  -1  10  22         85.65         68.10       123.95 o
   0  10  22        510.02        328.26       106.24 o
   1  10  22        202.87        160.72        92.62 o
  -5   0  23         71.19         12.26        88.53 o
  -3   0  23       3257.08       3341.12       366.39 o
  -1   0  23       3902.42       4009.89       261.51 o
   1   0  23       4871.96       4884.33       450.84 o
   3   0  23        862.43        736.87       222.02 o
   5   0  23        767.45        666.05       205.67 o
  -6   1  23         34.33         46.31        68.10 o
  -5   1  23       1035.23        811.79       123.95 o
  -4   1  23       2086.29       2183.38       156.64 o
  -3   1  23         20.76          0.00        50.40 o
  -2   1  23       5143.35       5557.19       201.58 o
  -1   1  23        263.32        205.67        58.57 o
   0   1  23       7238.80       7688.81       239.72 o
   1   1  23         83.15         87.17        47.67 o
   2   1  23       4958.19       5133.59       266.96 o
   3   1  23          4.64         28.60       143.02 o
   4   1  23        420.59        404.53        98.07 o
   5   1  23       1318.77       1239.47       197.50 o
  -6   2  23       1143.26        937.09       153.91 o
  -5   2  23        783.65        562.53        91.26 o
  -4   2  23         81.97         61.29        62.65 o
  -3   2  23       5388.50       5638.91       266.96 o
  -2   2  23          2.14          1.36        50.40 o
  -1   2  23       6319.46       6385.32       226.10 o
   0   2  23        427.79        405.89        76.28 o
   1   2  23       5241.22       5577.62       256.07 o
   2   2  23        795.75        795.44       160.72 o
   3   2  23       1805.02       1554.11       208.39 o
   4   2  23       2932.87       2809.92       262.88 o
   5   2  23        165.97        207.03       100.79 o
  -5   3  23       2594.84       2606.98       175.71 o
  -4   3  23        844.40        811.79       147.10 o
  -3   3  23        453.86        418.15        79.00 o
  -2   3  23       1230.51       1311.66       144.38 o
  -1   3  23        806.60        783.18       123.95 o
   0   3  23       1552.83       1616.76       175.71 o
   1   3  23        634.03        602.03       114.41 o
   2   3  23        203.56        132.12       107.60 o
   3   3  23       1018.99        973.87       231.55 o
   4   3  23        135.76         54.48        92.62 o
   5   3  23       2820.40       2861.68       373.20 o
  -5   4  23         58.51         74.91        68.10 o
  -4   4  23       3365.98       3095.95       185.24 o
  -3   4  23        297.35        309.19        83.09 o
  -2   4  23        235.91        179.79        73.55 o
  -1   4  23         97.57         99.43        74.91 o
   0   4  23        249.03        160.72        72.19 o
   1   4  23        269.79        156.64       113.05 o
   2   4  23       1306.72       1484.64       205.67 o
   3   4  23          3.19         68.10        85.81 o
   4   4  23       4917.20       5327.00       366.39 o
  -5   5  23       1918.79       1981.79       192.05 o
  -4   5  23        241.40        286.03        91.26 o
  -3   5  23       1069.13       1029.71       130.76 o
  -2   5  23        309.22        121.22        95.34 o
  -1   5  23        843.99        930.28       141.65 o
   0   5  23        197.15        123.95        73.55 o
   1   5  23       1608.52       1224.49       209.76 o
   2   5  23         21.91          0.00        70.83 o
   3   5  23       6744.77       7447.72       574.79 o
   4   5  23        258.60        392.27       207.03 o
  -4   6  23       7034.35       7224.35       330.98 o
  -3   6  23        151.26         79.00        89.90 o
  -2   6  23        732.84       1066.49       159.36 o
  -1   6  23         18.69         40.86        68.10 o
   0   6  23          1.46          1.36        72.19 o
   1   6  23        127.43        106.24       106.24 o
   2   6  23       1318.33       1167.28       156.64 o
   3   6  23         75.56         29.97        80.36 o
   4   6  23       4624.23       4714.08       343.24 o
  -4   7  23        572.05        415.43       107.60 o
  -3   7  23       3444.44       3759.27       268.33 o
  -2   7  23        902.03        924.84       192.05 o
  -1   7  23         29.19         89.90        84.45 o
   0   7  23        703.33        964.34       207.03 o
   1   7  23        174.58        344.60       148.46 o
   2   7  23        183.17         64.02        77.64 o
   3   7  23       3348.10       3406.50       253.34 o
  -3   8  23       1704.19       1565.00       296.93 o
  -2   8  23         23.26          0.00        89.90 o
  -1   8  23       4521.70       4379.01       276.50 o
   0   8  23        415.10        302.38       134.84 o
   1   8  23       1476.11       1409.73       509.41 o
   2   8  23       2321.42       2857.59       227.46 o
  -2   9  23       2527.56       3037.39       266.96 o
  -1   9  23          6.25         68.10       104.88 o
   0   9  23       3130.06       3410.59       328.26 o
   1   9  23        216.47        288.76       114.41 o
  -4   0  24       2804.02       2448.98       345.96 o
  -2   0  24        202.18         88.53        69.46 o
   0   0  24        388.04        213.84        89.90 o
   2   0  24       3785.26       4041.22       524.39 o
  -5   1  24       1630.15       1672.60       227.46 o
  -4   1  24        332.18        310.55        80.36 o
  -3   1  24          2.72          1.36        57.21 o
  -2   1  24        570.81        725.98        92.62 o
  -1   1  24        188.80        166.17        54.48 o
   0   1  24        642.38        607.48        81.72 o
   1   1  24       4945.97       4971.50       207.03 o
   2   1  24        263.28        117.14       107.60 o
   3   1  24       5661.61       5890.89       538.01 o
   4   1  24         33.50        133.48       159.36 o
  -5   2  24        787.86        582.96       104.88 o
  -4   2  24        471.89        257.43       155.27 o
  -3   2  24       1078.10       1031.08       123.95 o
  -2   2  24         20.82          0.00        54.48 o
  -1   2  24       3811.24       4230.55       183.88 o
   0   2  24       1552.21       1676.69       242.45 o
   1   2  24        728.19        472.63       152.55 o
   2   2  24       4733.54       4942.90       359.58 o
   3   2  24        469.41        581.60       208.39 o
   4   2  24       4792.98       5100.90       362.31 o
  -5   3  24        663.15        621.10       111.69 o
  -4   3  24        603.15        415.43       126.67 o
  -3   3  24        590.79        474.00        89.90 o
  -2   3  24       3057.14       3289.37       348.69 o
  -1   3  24        116.98        144.38        70.83 o
   0   3  24       1508.87       1784.29       190.69 o
   1   3  24        600.03        685.11       198.86 o
   2   3  24         52.68          1.36        91.26 o
   3   3  24       1335.01       1114.16       281.95 o
   4   3  24        659.00        531.20       310.55 o
  -4   4  24         16.96         58.57        79.00 o
  -3   4  24       3817.89       3994.91       238.36 o
  -2   4  24        133.13        147.10        72.19 o
  -1   4  24       3708.55       4208.75       264.24 o
   0   4  24        726.63        754.58       129.40 o
   1   4  24       1732.26       1953.19       422.24 o
   2   4  24        409.84        554.36       187.96 o
   3   4  24         99.43         89.90        96.71 o
   4   4  24       1132.62       1221.76       205.67 o
  -4   5  24       5159.27       5580.34       330.98 o
  -3   5  24        133.64        186.60        87.17 o
  -2   5  24       5753.85       6166.03       337.79 o
  -1   5  24        243.10        168.89        83.09 o
   0   5  24       4758.33       4620.09       277.86 o
   1   5  24         34.85          0.00        92.62 o
   2   5  24       3569.61       3648.95       704.18 o
   3   5  24        200.29        113.05        89.90 o
  -4   6  24        121.97        128.03        81.72 o
  -3   6  24       4750.06       5243.92       280.58 o
  -2   6  24          1.32         40.86        81.72 o
  -1   6  24       2173.76       1695.76       411.34 o
   0   6  24        296.19        430.41       123.95 o
   1   6  24       2499.46       2352.27       279.22 o
   2   6  24         17.73         73.55       138.93 o
   3   6  24         78.45          0.00        89.90 o
  -3   7  24        203.80        198.86       115.77 o
  -2   7  24       2163.89       1815.62       208.39 o
  -1   7  24         21.63         27.24        77.64 o
   0   7  24       2123.04       2030.83       262.88 o
   1   7  24        430.77        279.22       133.48 o
   2   7  24        170.51        281.95       251.98 o
  -2   8  24          3.12         72.19       108.96 o
  -1   8  24       3230.21       3940.43       330.98 o
   0   8  24       1376.43       1611.31       356.86 o
   1   8  24       1878.89       1597.69       258.79 o
  -3   0  25       2234.59       2203.81       209.76 o
  -1   0  25        902.81        751.85       179.79 o
   1   0  25        158.93        110.33        95.34 o
  -4   1  25       4519.87       4722.25       232.91 o
  -3   1  25         73.22         12.26        59.93 o
  -2   1  25       4043.03       4305.46       198.86 o
  -1   1  25         55.04         49.03        54.48 o
   0   1  25       3476.73       3448.73       201.58 o
   1   1  25          3.09          1.36        54.48 o
   2   1  25         13.97         17.71        85.81 o
   3   1  25         30.63         36.78       153.91 o
  -4   2  25         17.43          1.36        61.29 o
  -3   2  25       5666.07       5973.98       375.93 o
  -2   2  25       1424.14       1656.26       144.38 o
  -1   2  25       4476.00       4448.48       388.19 o
   0   2  25       1065.53       1067.85       158.00 o
   1   2  25       1447.89       1175.45       148.46 o
   2   2  25        712.50        833.58       172.98 o
   3   2  25         23.78          1.36       158.00 o
  -4   3  25        847.20        918.03       119.86 o
  -3   3  25        101.60          1.36        68.10 o
  -2   3  25       1717.81       1806.09       226.10 o
  -1   3  25       1311.37       1398.83       151.19 o
   0   3  25        276.92        217.93        91.26 o
   1   3  25       2084.28       2028.10       648.34 o
   2   3  25          0.45          0.00       130.76 o
   3   3  25       2576.20       2878.02       414.07 o
  -4   4  25        468.20        527.12       111.69 o
  -3   4  25        774.72        822.68       136.21 o
  -2   4  25        361.28        245.17        88.53 o
  -1   4  25         14.37         66.74        81.72 o
   0   4  25       2017.78       1758.41       328.26 o
   1   4  25        156.29         83.09       106.24 o
   2   4  25       4067.36       4444.39       351.41 o
   3   4  25         93.23        291.48       200.22 o
  -3   5  25         99.22         35.41        76.28 o
  -2   5  25          3.48          2.72        69.46 o
  -1   5  25       1147.98        776.37       147.10 o
   0   5  25          1.05         83.09        83.09 o
   1   5  25       7072.18       7857.70       474.00 o
   2   5  25         47.02         59.93       133.48 o
  -2   6  25        201.84         98.07        89.90 o
  -1   6  25         69.30        108.96        99.43 o
   0   6  25       2804.92       3091.87       491.70 o
   1   6  25         12.66         27.24       107.60 o
   2   6  25       4046.49       4769.92       736.87 o
  -1   7  25       1592.80       1468.30       186.60 o
   0   7  25          1.77         42.22       132.12 o
  -2   0  26       1211.63       1024.27       211.12 o
   0   0  26       4804.33       5546.29       295.57 o
  -3   1  26        439.43        373.20        89.90 o
  -2   1  26         51.13         72.19        62.65 o
  -1   1  26       3696.19       3642.14       179.79 o
   0   1  26         69.99        118.50        64.02 o
   1   1  26       5184.94       5539.48       265.60 o
   2   1  26         72.37          1.36        98.07 o
  -3   2  26       2272.37       2882.11       215.20 o
  -2   2  26       2161.62       2228.32       185.24 o
  -1   2  26         79.33        227.46        79.00 o
   0   2  26       3001.17       3166.78       178.43 o
   1   2  26        653.88        667.41       134.84 o
   2   2  26       1875.93       1878.28       362.31 o
  -3   3  26        109.71        162.08        91.26 o
  -2   3  26        671.63        510.77       122.59 o
  -1   3  26       1764.84       1872.83       175.71 o
   0   3  26         23.52         66.74        66.74 o
   1   3  26       1398.01       1145.49       209.76 o
   2   3  26       1248.97       1347.07       213.84 o
  -2   4  26       1098.77       1051.51       140.29 o
  -1   4  26        758.28        581.60       111.69 o
   0   4  26        735.37        704.18       136.21 o
   1   4  26        175.48        155.27       147.10 o
  -1   5  26         95.32         87.17        92.62 o
   0   5  26        897.84        510.77       166.17 o
   1   5  26          4.56         24.52       106.24 o
  -1   0  27        443.79        381.38       111.69 o
   1   0  27       1701.56       1938.21       340.51 o
  -1   1  27        122.64         55.84        66.74 o
   0   1  27          4.86         21.79        65.38 o
   1   1  27        523.99        457.65        99.43 o
  -1   2  27        138.56        186.60        85.81 o
   0   2  27        936.35       1017.46       137.57 o
                                                
